# Supplementary material for: An “Axiom Cajanus SNP Array” based high density genetic map and QTL mapping for high-selfing flower and seed quality traits in pigeonpea
Source: BMC Genomics. 2019 Mar 21;20:235. doi: 10.1186/s12864-019-5595-3 (PMC6429735; doi:10.1186/s12864-019-5595-3)
Supplement: Supplementary file 1 — Table S1. Chi-square distribution for cleistogamous flower and shriveled seed traits in RILs. (XLSX 10 kb) [file 12864_2019_5595_MOESM1_ESM.xlsx]

## Sheet: Table S1
Table S1. Chi-square distribution for cleistogamous flower and shriveled seed traits in RILs.
Year	Trait	Observed (o)	Expected (e)	Deviation (o - e)	Deviation2 (d2)	d2/e	Chi = d2/e	P value	Ratio
1	Cleistogamous flower	35	40	-5	25	0.625	1.25	0.263552	1:1
	Open flower	45	40	5	25	0.625
	Normal seed	21	20	1	1	0.05	0.0666667	0.796253	3:1
	Shriveled seed	59	60	-1	1	0.0166667
2	Cleistogamous flower	33	38	-5	25	0.657895	1.31579	0.251349	1:1
	Open flower	43	38	5	25	0.657895
	Normal seed	17	15.25	1.75	3.0625	0.20082	0.26776	0.604839	3:1
	Shriveled seed	44	45.75	-1.75	3.0625	0.0669399
