# Supplementary material for: An “Axiom Cajanus SNP Array” based high density genetic map and QTL mapping for high-selfing flower and seed quality traits in pigeonpea
Source: BMC Genomics. 2019 Mar 21;20:235. doi: 10.1186/s12864-019-5595-3 (PMC6429735; doi:10.1186/s12864-019-5595-3)
Supplement: Supplementary file 2 — Table S2. SNP ID, map position, genotyping data and P value for 6 .8K SNPs used to construct genetic map in RILs developed from ICPL 99010 × ICP 5529 (XLSX 1988 kb) [file 12864_2019_5595_MOESM2_ESM.xlsx]

## Sheet: Table S2
Table S2: SNP ID, map position, genotyping data and P value for 6.8K SNPs used to construct genetic map in RILs developed from ICPL 99010 × ICP 5529
Affy_SNP_ID	CcLG	Map position (cM)	ICPL99010	ICP5529	5733	5762	5799-6	5821-4	5835	6110-2	6120-2	6133-2	5743	5780	5804	5821-5	5845-1	6112-1	6121	6135	5820	5677	5746-1	6112-2	5810-1	5821-6	5847	6114	6126-1	6138-1	5748	5702	5746-2	5795	5821-7	6107-1	6117-1	6126-2	6138-2	5768	5721	5746-3	5798	5810-3	5821-8	6107-2	6117-2	6127	6140-1
Affx-123343088	CcLG01	0	A/A	C/C	A/A	A/A	A/A	---	A/A	A/A	C/C	C/C	A/A	C/C	C/C	A/A	C/C	A/A	C/C	A/A	A/A	C/C	C/C	---	C/C	C/C	A/A	A/A	C/C	C/C	---	C/C	A/A	A/A	A/A	---	A/A	---	C/C	C/C	---	C/C	---	---	---	---	A/A	---	A/A
Affx-123347956	CcLG01	0	T/T	G/G	T/T	T/T	T/T	G/G	T/T	T/T	G/G	G/G	T/T	G/G	G/G	T/T	G/G	T/T	G/G	T/T	T/T	G/G	G/G	---	G/G	G/G	T/T	T/T	G/G	G/G	G/G	G/G	T/T	T/T	T/T	G/G	T/T	---	G/G	G/G	---	G/G	---	---	---	---	T/T	---	T/T
Affx-123305014	CcLG01	0	T/T	C/C	T/T	T/T	T/T	C/C	T/T	T/T	C/C	C/C	T/T	C/C	C/C	T/T	C/C	T/T	C/C	T/T	T/T	C/C	C/C	---	C/C	C/C	T/T	T/T	C/C	C/C	C/C	C/C	T/T	T/T	T/T	C/C	T/T	---	C/C	C/C	---	C/C	---	---	---	---	---	---	T/T
Affx-123329399	CcLG01	0	A/A	G/G	A/A	A/A	A/A	G/G	A/A	A/A	G/G	G/G	A/A	G/G	G/G	A/A	G/G	A/A	G/G	A/A	A/A	G/G	G/G	---	G/G	G/G	A/A	A/A	G/G	G/G	G/G	G/G	A/A	A/A	A/A	G/G	A/A	---	G/G	G/G	---	G/G	---	---	---	---	A/A	---	A/A
Affx-123345658	CcLG01	0	G/G	A/A	G/G	G/G	G/G	A/A	G/G	G/G	A/A	A/A	G/G	A/A	A/A	G/G	A/A	G/G	A/A	G/G	G/G	A/A	A/A	---	A/A	A/A	G/G	G/G	A/A	A/A	A/A	A/A	G/G	G/G	G/G	A/A	G/G	---	A/A	A/A	---	A/A	---	---	---	---	G/G	---	G/G
Affx-123332600	CcLG01	0	A/A	T/T	A/A	A/A	A/A	T/T	A/A	A/A	T/T	T/T	A/A	T/T	T/T	A/A	T/T	A/A	T/T	A/A	A/A	T/T	T/T	---	T/T	T/T	A/A	A/A	T/T	T/T	T/T	T/T	A/A	A/A	A/A	T/T	A/A	---	T/T	T/T	---	T/T	---	---	---	---	A/A	---	A/A
Affx-123343236	CcLG01	0	T/T	G/G	T/T	T/T	T/T	G/G	T/T	T/T	G/G	G/G	T/T	G/G	G/G	T/T	G/G	T/T	G/G	T/T	T/T	G/G	G/G	---	G/G	G/G	T/T	T/T	G/G	G/G	G/G	G/G	T/T	T/T	T/T	G/G	---	---	G/G	G/G	---	G/G	---	---	---	---	T/T	---	T/T
Affx-123340404	CcLG01	0	A/A	G/G	A/A	A/A	A/A	G/G	A/A	A/A	G/G	G/G	A/A	G/G	G/G	A/A	G/G	A/A	G/G	A/A	A/A	G/G	G/G	---	G/G	G/G	A/A	A/A	G/G	G/G	G/G	G/G	A/A	A/A	A/A	G/G	A/A	---	G/G	G/G	---	G/G	---	---	---	---	A/A	---	A/A
Affx-123332109	CcLG01	0	T/T	C/C	T/T	T/T	T/T	C/C	T/T	T/T	C/C	C/C	T/T	C/C	C/C	T/T	C/C	T/T	C/C	T/T	T/T	C/C	C/C	---	C/C	C/C	T/T	T/T	C/C	C/C	C/C	C/C	T/T	T/T	T/T	C/C	T/T	---	C/C	C/C	---	C/C	---	---	---	---	T/T	---	T/T
Affx-123348919	CcLG01	0	G/G	A/A	G/G	G/G	G/G	A/A	G/G	G/G	A/A	A/A	G/G	A/A	A/A	G/G	A/A	G/G	A/A	G/G	G/G	A/A	A/A	---	A/A	A/A	G/G	G/G	A/A	A/A	A/A	A/A	G/G	G/G	G/G	A/A	G/G	---	A/A	A/A	---	A/A	---	---	---	---	G/G	---	G/G
Affx-123342806	CcLG01	0	T/T	C/C	T/T	T/T	T/T	C/C	T/T	T/T	C/C	C/C	T/T	C/C	C/C	T/T	C/C	T/T	C/C	T/T	T/T	C/C	C/C	---	C/C	C/C	T/T	T/T	C/C	C/C	C/C	C/C	T/T	T/T	T/T	C/C	T/T	---	C/C	C/C	---	C/C	---	---	---	---	T/T	---	T/T
Affx-123351005	CcLG01	0	G/G	A/A	G/G	G/G	G/G	A/A	G/G	G/G	A/A	A/A	G/G	A/A	A/A	G/G	A/A	G/G	A/A	G/G	G/G	A/A	A/A	---	A/A	A/A	G/G	G/G	A/A	A/A	A/A	A/A	G/G	G/G	G/G	A/A	G/G	---	A/A	A/A	---	A/A	---	---	---	---	G/G	---	G/G
Affx-123329489	CcLG01	0	C/C	T/T	C/C	C/C	C/C	T/T	C/C	C/C	T/T	T/T	C/C	T/T	T/T	C/C	T/T	C/C	T/T	C/C	C/C	T/T	T/T	---	T/T	T/T	C/C	C/C	T/T	T/T	T/T	T/T	C/C	C/C	C/C	T/T	C/C	T/T	T/T	T/T	---	T/T	---	---	---	---	C/C	---	C/C
Affx-123333057	CcLG01	0	A/A	G/G	A/A	A/A	A/A	A/A	G/G	---	G/G	G/G	A/A	---	A/A	A/A	G/G	G/G	---	G/G	G/G	A/A	A/A	---	A/A	A/A	G/G	G/G	G/G	A/A	G/G	G/G	A/A	G/G	A/A	A/A	G/G	---	A/A	G/G	A/A	A/A	---	---	A/A	A/A	G/G	---	A/A
Affx-123306103	CcLG01	0.81	G/G	T/T	G/G	G/G	G/G	T/T	G/G	G/G	T/T	T/T	G/G	T/T	T/T	G/G	T/T	G/G	T/T	G/G	G/G	T/T	T/T	---	T/T	T/T	G/G	G/G	T/T	T/T	T/T	T/T	G/G	G/G	G/G	T/T	G/G	T/T	T/T	T/T	---	T/T	---	---	---	---	G/G	---	G/G
Affx-123319970	CcLG01	0.81	C/C	T/T	C/C	C/C	C/C	T/T	C/C	C/C	T/T	T/T	C/C	T/T	T/T	C/C	T/T	C/C	T/T	C/C	C/C	T/T	T/T	---	T/T	---	C/C	C/C	T/T	T/T	T/T	T/T	C/C	C/C	C/C	T/T	C/C	T/T	T/T	T/T	---	T/T	---	---	---	---	C/C	---	C/C
Affx-123344670	CcLG01	0.81	T/T	C/C	T/T	T/T	T/T	C/C	T/T	T/T	C/C	C/C	T/T	C/C	C/C	T/T	C/C	T/T	C/C	T/T	T/T	C/C	C/C	---	C/C	T/T	T/T	T/T	C/C	C/C	C/C	C/C	T/T	T/T	T/T	C/C	T/T	C/C	C/C	C/C	---	C/C	---	---	---	---	T/T	---	T/T
Affx-123309180	CcLG01	0.81	C/C	T/T	C/C	C/C	C/C	T/T	C/C	C/C	T/T	T/T	C/C	T/T	T/T	C/C	T/T	C/C	T/T	C/C	C/C	T/T	T/T	---	T/T	C/C	C/C	C/C	T/T	T/T	T/T	T/T	C/C	C/C	C/C	T/T	C/C	T/T	T/T	T/T	---	T/T	---	---	---	---	C/C	---	C/C
Affx-123358932	CcLG01	0.81	A/A	C/C	A/A	A/A	A/A	C/C	A/A	A/A	C/C	C/C	A/A	C/C	C/C	A/A	C/C	A/A	C/C	A/A	A/A	C/C	C/C	---	C/C	A/A	A/A	A/A	C/C	C/C	C/C	C/C	A/A	A/A	A/A	C/C	A/A	C/C	C/C	C/C	---	C/C	---	---	---	---	A/A	---	A/A
Affx-123330281	CcLG01	0.81	C/C	T/T	C/C	C/C	C/C	T/T	C/C	C/C	T/T	T/T	C/C	T/T	T/T	C/C	T/T	C/C	T/T	C/C	C/C	T/T	T/T	---	T/T	C/C	C/C	C/C	T/T	T/T	T/T	T/T	C/C	C/C	C/C	T/T	C/C	T/T	T/T	T/T	---	T/T	---	---	---	---	C/C	---	C/C
Affx-123307720	CcLG01	0.81	C/C	T/T	C/C	C/C	C/C	T/T	C/C	C/C	T/T	T/T	C/C	T/T	T/T	C/C	T/T	C/C	T/T	C/C	C/C	T/T	T/T	---	T/T	C/C	C/C	C/C	T/T	T/T	T/T	T/T	C/C	C/C	C/C	T/T	C/C	T/T	T/T	T/T	---	T/T	---	---	---	---	C/C	---	C/C
Affx-123333601	CcLG01	0.81	C/C	T/T	C/C	C/C	C/C	T/T	C/C	C/C	T/T	T/T	C/C	T/T	T/T	C/C	T/T	C/C	T/T	C/C	C/C	T/T	T/T	---	T/T	C/C	C/C	C/C	T/T	T/T	T/T	T/T	C/C	C/C	C/C	T/T	C/C	T/T	T/T	T/T	---	T/T	---	---	---	---	C/C	---	C/C
Affx-123306230	CcLG01	0.81	C/C	G/G	C/C	C/C	C/C	G/G	C/C	C/C	G/G	G/G	C/C	G/G	G/G	C/C	G/G	C/C	G/G	C/C	C/C	G/G	G/G	---	G/G	C/C	C/C	C/C	G/G	G/G	G/G	G/G	C/C	C/C	C/C	G/G	C/C	---	G/G	G/G	---	G/G	---	---	---	---	C/C	G/G	C/C
Affx-123356597	CcLG01	0.81	A/A	G/G	A/A	A/A	A/A	G/G	A/A	A/A	G/G	G/G	A/A	G/G	G/G	A/A	G/G	A/A	G/G	A/A	A/A	G/G	G/G	---	G/G	A/A	A/A	A/A	G/G	G/G	G/G	G/G	A/A	A/A	A/A	G/G	A/A	G/G	G/G	G/G	---	G/G	---	---	---	---	A/A	---	A/A
Affx-123320313	CcLG01	0.81	T/T	C/C	---	---	T/T	C/C	T/T	T/T	C/C	C/C	T/T	C/C	C/C	T/T	C/C	T/T	C/C	T/T	T/T	C/C	C/C	---	C/C	T/T	---	T/T	C/C	C/C	C/C	C/C	T/T	T/T	T/T	C/C	T/T	---	C/C	C/C	---	C/C	---	---	---	---	T/T	---	T/T
Affx-123328941	CcLG01	0.81	A/A	T/T	A/A	A/A	A/A	T/T	A/A	A/A	T/T	T/T	A/A	T/T	T/T	A/A	T/T	A/A	T/T	A/A	A/A	T/T	T/T	---	T/T	A/A	A/A	A/A	T/T	T/T	T/T	T/T	A/A	A/A	A/A	T/T	A/A	---	T/T	T/T	---	T/T	---	---	---	---	A/A	---	A/A
Affx-123306253	CcLG01	0.81	G/G	C/C	G/G	G/G	G/G	C/C	G/G	G/G	C/C	C/C	G/G	C/C	C/C	G/G	C/C	G/G	C/C	G/G	G/G	C/C	C/C	---	C/C	G/G	G/G	G/G	C/C	C/C	C/C	C/C	G/G	G/G	G/G	C/C	G/G	---	C/C	C/C	---	C/C	---	---	---	---	G/G	---	G/G
Affx-123336316	CcLG01	0.81	C/C	T/T	C/C	C/C	C/C	T/T	C/C	C/C	T/T	T/T	C/C	T/T	T/T	C/C	T/T	C/C	T/T	C/C	C/C	T/T	T/T	---	T/T	C/C	C/C	C/C	T/T	T/T	T/T	T/T	C/C	C/C	C/C	T/T	C/C	---	T/T	T/T	---	T/T	---	---	---	---	C/C	---	C/C
Affx-123347105	CcLG01	0.81	A/A	G/G	A/A	A/A	A/A	G/G	A/A	A/A	G/G	G/G	A/A	G/G	G/G	A/A	G/G	A/A	G/G	A/A	A/A	G/G	G/G	---	G/G	A/A	A/A	A/A	G/G	G/G	G/G	G/G	A/A	A/A	A/A	G/G	A/A	---	G/G	G/G	---	G/G	---	---	---	---	A/A	---	A/A
Affx-123321504	CcLG01	0.81	G/G	T/T	G/G	G/G	G/G	T/T	G/G	G/G	T/T	T/T	G/G	T/T	T/T	G/G	T/T	G/G	T/T	G/G	G/G	T/T	T/T	---	T/T	G/G	G/G	G/G	T/T	T/T	T/T	T/T	G/G	G/G	G/G	T/T	G/G	---	T/T	T/T	---	T/T	---	---	---	---	G/G	---	G/G
Affx-123327362	CcLG01	0.81	T/T	C/C	T/T	T/T	T/T	C/C	T/T	T/T	C/C	C/C	T/T	C/C	C/C	T/T	C/C	T/T	C/C	T/T	T/T	C/C	C/C	---	C/C	T/T	T/T	T/T	C/C	C/C	C/C	C/C	T/T	T/T	T/T	C/C	T/T	---	C/C	C/C	---	C/C	---	---	---	---	T/T	---	T/T
Affx-123318498	CcLG01	0.81	C/C	T/T	C/C	C/C	C/C	T/T	C/C	C/C	T/T	T/T	C/C	T/T	T/T	C/C	T/T	C/C	T/T	C/C	C/C	T/T	T/T	---	T/T	C/C	C/C	C/C	T/T	T/T	T/T	T/T	C/C	C/C	C/C	T/T	C/C	---	T/T	T/T	---	T/T	---	---	---	---	C/C	---	C/C
Affx-123344820	CcLG01	0.81	T/T	C/C	T/T	T/T	T/T	C/C	T/T	T/T	C/C	C/C	T/T	C/C	C/C	T/T	C/C	T/T	C/C	T/T	T/T	C/C	C/C	---	C/C	T/T	T/T	T/T	C/C	C/C	C/C	C/C	T/T	T/T	T/T	C/C	T/T	---	C/C	C/C	---	C/C	---	---	---	---	T/T	---	T/T
Affx-123311783	CcLG01	0.81	C/C	T/T	C/C	C/C	C/C	T/T	C/C	C/C	T/T	T/T	C/C	T/T	T/T	C/C	T/T	C/C	T/T	C/C	C/C	T/T	T/T	---	T/T	C/C	C/C	C/C	T/T	T/T	T/T	T/T	C/C	C/C	C/C	T/T	C/C	---	T/T	T/T	---	T/T	---	---	---	---	C/C	---	C/C
Affx-123345325	CcLG01	0.81	G/G	A/A	G/G	G/G	G/G	A/A	G/G	G/G	A/A	A/A	G/G	A/A	A/A	G/G	A/A	G/G	A/A	G/G	G/G	A/A	A/A	---	A/A	G/G	G/G	G/G	A/A	A/A	A/A	A/A	G/G	G/G	G/G	A/A	G/G	---	A/A	A/A	---	A/A	---	---	---	---	G/G	---	G/G
Affx-123301582	CcLG01	0.81	A/A	G/G	A/A	A/A	A/A	G/G	A/A	A/A	G/G	G/G	A/A	G/G	G/G	A/A	G/G	A/A	G/G	A/A	A/A	G/G	G/G	---	G/G	A/A	A/A	A/A	G/G	G/G	G/G	G/G	A/A	A/A	A/A	G/G	A/A	---	G/G	G/G	---	G/G	---	---	---	---	A/A	---	A/A
Affx-123344599	CcLG01	0.81	G/G	A/A	G/G	G/G	G/G	A/A	G/G	G/G	A/A	A/A	G/G	A/A	A/A	G/G	A/A	G/G	A/A	G/G	G/G	A/A	A/A	G/G	A/A	G/G	G/G	G/G	A/A	A/A	A/A	A/A	G/G	G/G	G/G	A/A	G/G	---	A/A	A/A	---	A/A	---	---	---	---	G/G	---	G/G
Affx-123342193	CcLG01	0.81	G/G	A/A	G/G	G/G	G/G	A/A	G/G	G/G	A/A	A/A	G/G	A/A	A/A	G/G	A/A	G/G	A/A	G/G	G/G	A/A	A/A	---	A/A	G/G	G/G	G/G	A/A	A/A	A/A	A/A	G/G	G/G	G/G	A/A	G/G	---	A/A	A/A	---	A/A	---	---	---	---	G/G	---	G/G
Affx-123333899	CcLG01	0.81	G/G	A/A	G/G	G/G	G/G	A/A	G/G	G/G	A/A	A/A	G/G	A/A	A/A	G/G	A/A	G/G	A/A	G/G	G/G	A/A	A/A	---	A/A	G/G	G/G	G/G	A/A	A/A	A/A	A/A	G/G	G/G	G/G	A/A	G/G	---	A/A	A/A	---	A/A	---	---	---	---	G/G	---	G/G
Affx-123315530	CcLG01	0.81	G/G	A/A	G/G	G/G	G/G	A/A	G/G	G/G	A/A	A/A	G/G	A/A	A/A	G/G	A/A	G/G	A/A	G/G	G/G	A/A	A/A	---	A/A	G/G	G/G	G/G	A/A	A/A	A/A	A/A	G/G	G/G	G/G	A/A	G/G	---	A/A	A/A	---	A/A	---	---	---	---	G/G	---	G/G
Affx-123357691	CcLG01	0.81	T/T	G/G	T/T	T/T	T/T	G/G	T/T	T/T	G/G	G/G	T/T	G/G	G/G	T/T	G/G	T/T	G/G	T/T	T/T	G/G	G/G	---	G/G	T/T	T/T	T/T	G/G	G/G	G/G	G/G	T/T	T/T	T/T	G/G	T/T	---	G/G	G/G	---	G/G	---	---	---	---	T/T	---	T/T
Affx-123354089	CcLG01	0.81	T/T	C/C	T/T	T/T	T/T	C/C	T/T	T/T	C/C	C/C	T/T	C/C	C/C	T/T	C/C	T/T	C/C	T/T	T/T	C/C	C/C	---	C/C	T/T	T/T	T/T	C/C	C/C	C/C	C/C	T/T	T/T	T/T	C/C	T/T	---	C/C	C/C	---	C/C	---	---	---	---	T/T	---	T/T
Affx-123351821	CcLG01	0.81	T/T	C/C	T/T	T/T	T/T	C/C	T/T	T/T	C/C	C/C	T/T	C/C	C/C	T/T	C/C	T/T	C/C	T/T	T/T	C/C	C/C	---	C/C	T/T	T/T	T/T	C/C	C/C	C/C	C/C	T/T	T/T	T/T	C/C	T/T	---	C/C	C/C	---	C/C	---	---	---	---	T/T	---	T/T
Affx-123350971	CcLG01	0.81	T/T	C/C	T/T	T/T	T/T	C/C	T/T	T/T	C/C	C/C	T/T	C/C	C/C	T/T	C/C	T/T	C/C	T/T	T/T	C/C	C/C	T/T	C/C	T/T	T/T	T/T	C/C	C/C	C/C	C/C	T/T	T/T	T/T	C/C	T/T	---	C/C	C/C	---	C/C	---	---	---	---	T/T	T/T	T/T
Affx-123340727	CcLG01	0.81	G/G	A/A	G/G	G/G	G/G	A/A	G/G	G/G	A/A	A/A	G/G	A/A	A/A	G/G	A/A	G/G	A/A	G/G	G/G	A/A	A/A	---	A/A	G/G	G/G	G/G	A/A	A/A	A/A	A/A	G/G	G/G	G/G	A/A	G/G	A/A	A/A	A/A	---	A/A	---	---	---	---	G/G	---	G/G
Affx-123339090	CcLG01	0.81	G/G	A/A	G/G	G/G	G/G	A/A	G/G	G/G	A/A	A/A	G/G	A/A	A/A	G/G	A/A	G/G	A/A	G/G	G/G	A/A	A/A	---	A/A	G/G	G/G	G/G	A/A	A/A	A/A	A/A	G/G	G/G	G/G	A/A	G/G	A/A	A/A	A/A	---	A/A	---	---	---	---	G/G	---	G/G
Affx-123326857	CcLG01	0.81	G/G	A/A	G/G	G/G	G/G	A/A	G/G	G/G	A/A	A/A	G/G	A/A	A/A	G/G	A/A	G/G	A/A	G/G	G/G	A/A	A/A	---	A/A	G/G	G/G	G/G	A/A	A/A	A/A	A/A	G/G	G/G	G/G	A/A	G/G	A/A	A/A	A/A	---	A/A	---	---	---	---	G/G	---	G/G
Affx-123305187	CcLG01	0.81	T/T	A/A	T/T	T/T	T/T	A/A	T/T	T/T	A/A	A/A	T/T	A/A	A/A	T/T	A/A	T/T	A/A	T/T	T/T	A/A	A/A	---	A/A	T/T	T/T	T/T	A/A	A/A	A/A	A/A	T/T	T/T	T/T	A/A	T/T	A/A	A/A	A/A	---	A/A	---	---	---	---	T/T	---	T/T
Affx-123302498	CcLG01	0.81	G/G	A/A	---	---	---	A/A	---	---	A/A	A/A	---	A/A	A/A	---	A/A	---	A/A	---	---	A/A	A/A	A/A	A/A	G/G	---	---	A/A	A/A	A/A	A/A	---	---	---	A/A	---	A/A	A/A	A/A	A/A	A/A	A/A	A/A	A/A	---	---	---	---
Affx-123359361	CcLG01	0.81	G/G	A/A	A/A	A/A	A/A	A/A	A/A	A/A	A/A	A/A	A/A	A/A	A/A	A/A	A/A	A/A	A/A	A/A	A/A	A/A	A/A	A/A	A/A	G/G	A/A	A/A	A/A	A/A	A/A	A/A	A/A	A/A	A/A	A/A	A/A	---	A/A	A/A	A/A	A/A	A/A	A/A	A/A	A/A	A/A	---	A/A
Affx-123303869	CcLG01	0.81	A/A	G/G	G/G	G/G	G/G	G/G	G/G	G/G	G/G	G/G	G/G	G/G	G/G	G/G	G/G	G/G	G/G	G/G	G/G	G/G	G/G	G/G	G/G	A/A	G/G	G/G	G/G	G/G	G/G	G/G	G/G	G/G	G/G	G/G	G/G	---	G/G	G/G	G/G	G/G	G/G	G/G	G/G	G/G	G/G	---	G/G
Affx-123358729	CcLG01	0.81	G/G	A/A	A/A	A/A	A/A	A/A	A/A	A/A	A/A	A/A	A/A	A/A	A/A	A/A	A/A	A/A	A/A	A/A	A/A	A/A	A/A	A/A	A/A	G/G	A/A	A/A	A/A	A/A	A/A	A/A	A/A	A/A	A/A	A/A	A/A	A/A	A/A	A/A	A/A	A/A	A/A	A/A	A/A	A/A	A/A	---	A/A
Affx-123356284	CcLG01	0.81	C/C	A/A	A/A	A/A	A/A	A/A	A/A	A/A	A/A	A/A	A/A	A/A	A/A	A/A	A/A	A/A	A/A	A/A	A/A	A/A	A/A	A/A	A/A	C/C	A/A	A/A	A/A	A/A	A/A	A/A	A/A	A/A	A/A	A/A	A/A	A/A	A/A	A/A	A/A	A/A	A/A	A/A	A/A	A/A	A/A	---	A/A
Affx-123304590	CcLG01	0.81	C/C	T/T	T/T	T/T	T/T	T/T	T/T	T/T	T/T	T/T	T/T	T/T	T/T	T/T	T/T	T/T	T/T	T/T	T/T	T/T	T/T	T/T	T/T	C/C	T/T	T/T	T/T	T/T	T/T	T/T	T/T	T/T	T/T	T/T	T/T	---	T/T	T/T	T/T	T/T	T/T	T/T	T/T	T/T	T/T	---	T/T
Affx-123355935	CcLG01	0.81	G/G	A/A	A/A	A/A	A/A	A/A	A/A	A/A	A/A	A/A	A/A	A/A	A/A	A/A	A/A	A/A	A/A	A/A	A/A	A/A	A/A	A/A	A/A	G/G	A/A	A/A	A/A	A/A	A/A	A/A	A/A	A/A	A/A	A/A	A/A	---	A/A	A/A	A/A	A/A	A/A	A/A	A/A	A/A	A/A	---	A/A
Affx-123304973	CcLG01	0.81	C/C	T/T	T/T	T/T	T/T	T/T	T/T	T/T	T/T	T/T	T/T	T/T	T/T	T/T	T/T	T/T	T/T	T/T	T/T	T/T	T/T	T/T	T/T	C/C	T/T	T/T	T/T	T/T	T/T	T/T	T/T	T/T	T/T	T/T	T/T	T/T	T/T	T/T	T/T	T/T	T/T	T/T	T/T	T/T	T/T	---	T/T
Affx-123355785	CcLG01	0.81	G/G	A/A	A/A	A/A	A/A	A/A	A/A	A/A	A/A	A/A	A/A	A/A	A/A	A/A	A/A	A/A	A/A	A/A	A/A	A/A	A/A	A/A	A/A	G/G	A/A	A/A	A/A	A/A	A/A	A/A	A/A	A/A	A/A	A/A	A/A	---	A/A	A/A	A/A	A/A	A/A	A/A	A/A	A/A	A/A	---	A/A
Affx-123354765	CcLG01	0.81	G/G	A/A	A/A	A/A	A/A	A/A	A/A	A/A	A/A	A/A	A/A	A/A	A/A	A/A	A/A	A/A	A/A	A/A	A/A	A/A	A/A	A/A	A/A	G/G	A/A	A/A	A/A	A/A	A/A	A/A	A/A	A/A	A/A	A/A	A/A	---	A/A	A/A	A/A	A/A	A/A	A/A	A/A	A/A	A/A	---	A/A
Affx-123353308	CcLG01	0.81	C/C	A/A	A/A	A/A	A/A	A/A	A/A	A/A	A/A	A/A	A/A	A/A	A/A	A/A	A/A	A/A	A/A	A/A	A/A	A/A	A/A	A/A	A/A	C/C	A/A	A/A	A/A	A/A	A/A	A/A	A/A	A/A	A/A	A/A	A/A	---	A/A	A/A	A/A	A/A	A/A	A/A	A/A	A/A	A/A	---	A/A
Affx-123349536	CcLG01	0.81	C/C	A/A	A/A	A/A	A/A	A/A	A/A	A/A	A/A	A/A	A/A	A/A	A/A	A/A	A/A	A/A	A/A	A/A	A/A	A/A	A/A	A/A	A/A	C/C	A/A	A/A	A/A	A/A	A/A	A/A	A/A	A/A	A/A	A/A	A/A	---	A/A	A/A	A/A	A/A	A/A	A/A	A/A	A/A	A/A	---	A/A
Affx-123305676	CcLG01	0.81	C/C	T/T	T/T	T/T	T/T	T/T	T/T	T/T	T/T	T/T	T/T	T/T	T/T	T/T	T/T	T/T	T/T	T/T	T/T	T/T	T/T	T/T	T/T	C/C	T/T	T/T	T/T	T/T	T/T	T/T	T/T	T/T	T/T	T/T	T/T	---	T/T	T/T	T/T	T/T	T/T	T/T	T/T	T/T	T/T	---	T/T
Affx-123306199	CcLG01	0.81	A/A	G/G	G/G	G/G	G/G	G/G	G/G	G/G	G/G	G/G	G/G	G/G	G/G	G/G	G/G	G/G	G/G	G/G	G/G	G/G	G/G	G/G	G/G	A/A	G/G	G/G	G/G	G/G	G/G	G/G	G/G	G/G	G/G	G/G	G/G	G/G	G/G	G/G	G/G	G/G	G/G	G/G	G/G	G/G	G/G	---	G/G
Affx-123348440	CcLG01	0.81	G/G	A/A	A/A	A/A	A/A	A/A	A/A	A/A	A/A	A/A	A/A	A/A	A/A	A/A	A/A	A/A	A/A	A/A	A/A	A/A	A/A	A/A	A/A	G/G	A/A	A/A	A/A	A/A	A/A	A/A	A/A	A/A	A/A	A/A	A/A	---	A/A	A/A	A/A	A/A	A/A	A/A	A/A	A/A	A/A	A/A	A/A
Affx-123302073	CcLG01	0.81	T/T	C/C	C/C	C/C	C/C	C/C	C/C	C/C	C/C	C/C	C/C	C/C	C/C	C/C	C/C	C/C	C/C	C/C	C/C	C/C	C/C	C/C	C/C	T/T	C/C	C/C	C/C	C/C	C/C	C/C	C/C	C/C	C/C	C/C	C/C	C/C	C/C	C/C	C/C	C/C	C/C	C/C	C/C	C/C	C/C	C/C	C/C
Affx-123344217	CcLG01	0.81	G/G	A/A	A/A	A/A	A/A	A/A	A/A	A/A	A/A	A/A	A/A	A/A	A/A	A/A	A/A	A/A	A/A	A/A	A/A	A/A	A/A	A/A	A/A	G/G	A/A	A/A	A/A	A/A	A/A	A/A	A/A	A/A	A/A	A/A	A/A	---	A/A	A/A	A/A	A/A	A/A	A/A	A/A	A/A	A/A	---	A/A
Affx-123312171	CcLG01	0.81	T/T	C/C	C/C	C/C	C/C	C/C	C/C	C/C	C/C	C/C	C/C	C/C	C/C	C/C	C/C	C/C	C/C	C/C	C/C	C/C	C/C	C/C	C/C	---	C/C	C/C	C/C	C/C	C/C	C/C	C/C	C/C	C/C	C/C	C/C	C/C	C/C	C/C	C/C	C/C	C/C	C/C	C/C	C/C	C/C	---	C/C
Affx-123304069	CcLG01	0.81	C/C	T/T	T/T	T/T	T/T	T/T	T/T	T/T	T/T	T/T	T/T	T/T	T/T	T/T	T/T	T/T	T/T	T/T	T/T	T/T	T/T	T/T	T/T	T/T	T/T	T/T	T/T	T/T	T/T	T/T	T/T	T/T	T/T	T/T	T/T	---	T/T	T/T	T/T	T/T	T/T	T/T	T/T	T/T	T/T	T/T	T/T
Affx-123314662	CcLG01	0.81	A/A	G/G	G/G	G/G	G/G	G/G	G/G	G/G	G/G	G/G	G/G	G/G	G/G	G/G	G/G	G/G	G/G	G/G	G/G	G/G	G/G	G/G	G/G	G/G	G/G	G/G	G/G	G/G	G/G	G/G	G/G	G/G	G/G	G/G	G/G	---	G/G	G/G	G/G	G/G	G/G	G/G	G/G	G/G	G/G	G/G	G/G
Affx-123315084	CcLG01	0.81	C/C	T/T	T/T	T/T	T/T	T/T	T/T	T/T	T/T	T/T	T/T	T/T	T/T	T/T	T/T	T/T	T/T	T/T	T/T	T/T	T/T	T/T	T/T	T/T	T/T	T/T	T/T	T/T	T/T	T/T	T/T	T/T	T/T	T/T	T/T	T/T	T/T	T/T	T/T	T/T	T/T	T/T	T/T	T/T	T/T	---	T/T
Affx-123315135	CcLG01	0.81	C/C	T/T	T/T	T/T	T/T	T/T	T/T	T/T	T/T	T/T	T/T	T/T	T/T	T/T	T/T	T/T	T/T	T/T	T/T	T/T	T/T	T/T	T/T	T/T	T/T	T/T	T/T	T/T	T/T	T/T	T/T	T/T	T/T	T/T	T/T	T/T	T/T	T/T	T/T	T/T	T/T	T/T	T/T	T/T	T/T	---	T/T
Affx-123315545	CcLG01	0.81	A/A	G/G	G/G	G/G	G/G	G/G	G/G	G/G	G/G	G/G	G/G	G/G	G/G	G/G	G/G	G/G	G/G	G/G	G/G	G/G	G/G	G/G	G/G	G/G	G/G	G/G	G/G	G/G	G/G	G/G	G/G	G/G	G/G	G/G	G/G	---	G/G	G/G	G/G	G/G	G/G	G/G	G/G	G/G	G/G	G/G	G/G
Affx-123304387	CcLG01	0.81	C/C	T/T	T/T	T/T	T/T	T/T	T/T	T/T	T/T	T/T	T/T	T/T	T/T	T/T	T/T	T/T	T/T	T/T	T/T	T/T	T/T	T/T	T/T	T/T	T/T	T/T	T/T	T/T	T/T	T/T	T/T	T/T	T/T	T/T	T/T	T/T	T/T	T/T	T/T	T/T	T/T	T/T	T/T	T/T	T/T	---	T/T
Affx-123356488	CcLG01	0.81	G/G	A/A	A/A	A/A	A/A	A/A	A/A	A/A	A/A	A/A	A/A	A/A	A/A	A/A	A/A	A/A	A/A	A/A	A/A	A/A	A/A	A/A	A/A	A/A	A/A	A/A	A/A	A/A	A/A	A/A	A/A	A/A	A/A	A/A	A/A	A/A	A/A	A/A	A/A	A/A	A/A	A/A	A/A	A/A	A/A	---	A/A
Affx-123316325	CcLG01	0.81	A/A	C/C	C/C	C/C	C/C	C/C	C/C	C/C	C/C	C/C	C/C	C/C	C/C	C/C	C/C	C/C	C/C	C/C	C/C	C/C	C/C	C/C	C/C	C/C	C/C	C/C	C/C	C/C	C/C	C/C	C/C	C/C	C/C	C/C	C/C	C/C	C/C	C/C	C/C	C/C	C/C	C/C	C/C	C/C	C/C	C/C	C/C
Affx-123304692	CcLG01	0.81	A/A	C/C	C/C	C/C	C/C	C/C	C/C	C/C	C/C	C/C	C/C	C/C	C/C	C/C	C/C	C/C	C/C	C/C	C/C	C/C	C/C	C/C	C/C	C/C	C/C	C/C	C/C	C/C	C/C	C/C	C/C	C/C	C/C	C/C	C/C	---	C/C	C/C	C/C	C/C	C/C	C/C	C/C	C/C	C/C	C/C	C/C
Affx-123305015	CcLG01	0.81	T/T	C/C	C/C	C/C	C/C	C/C	C/C	C/C	C/C	C/C	C/C	C/C	C/C	C/C	C/C	C/C	C/C	C/C	C/C	C/C	C/C	C/C	C/C	C/C	C/C	C/C	C/C	C/C	C/C	C/C	C/C	C/C	C/C	C/C	C/C	C/C	C/C	C/C	C/C	C/C	C/C	C/C	C/C	C/C	C/C	C/C	C/C
Affx-123355767	CcLG01	0.81	C/C	A/A	A/A	A/A	A/A	A/A	A/A	A/A	A/A	A/A	A/A	A/A	A/A	A/A	A/A	A/A	A/A	A/A	A/A	A/A	A/A	A/A	A/A	A/A	A/A	A/A	A/A	A/A	A/A	A/A	A/A	A/A	A/A	A/A	A/A	A/A	A/A	A/A	A/A	A/A	A/A	A/A	A/A	A/A	A/A	---	A/A
Affx-123354983	CcLG01	0.81	G/G	A/A	A/A	A/A	A/A	A/A	A/A	A/A	A/A	A/A	A/A	A/A	A/A	A/A	A/A	A/A	A/A	A/A	A/A	A/A	A/A	A/A	A/A	A/A	A/A	A/A	A/A	A/A	A/A	A/A	A/A	A/A	A/A	A/A	A/A	A/A	A/A	A/A	A/A	A/A	A/A	A/A	A/A	A/A	A/A	---	A/A
Affx-123317784	CcLG01	0.81	C/C	T/T	T/T	T/T	T/T	T/T	T/T	T/T	T/T	T/T	T/T	T/T	T/T	T/T	T/T	T/T	T/T	T/T	T/T	T/T	T/T	T/T	T/T	T/T	T/T	T/T	T/T	T/T	T/T	T/T	T/T	T/T	T/T	T/T	T/T	T/T	T/T	T/T	T/T	T/T	T/T	T/T	T/T	T/T	T/T	---	T/T
Affx-123354947	CcLG01	0.81	G/G	A/A	A/A	A/A	A/A	A/A	A/A	A/A	A/A	A/A	A/A	A/A	A/A	A/A	A/A	A/A	A/A	A/A	A/A	A/A	A/A	A/A	A/A	A/A	A/A	A/A	A/A	A/A	A/A	A/A	A/A	A/A	A/A	A/A	A/A	A/A	A/A	A/A	A/A	A/A	A/A	A/A	A/A	A/A	A/A	---	A/A
Affx-123312298	CcLG01	0.81	C/C	T/T	T/T	T/T	T/T	T/T	T/T	T/T	T/T	T/T	T/T	T/T	T/T	T/T	T/T	T/T	T/T	T/T	T/T	T/T	T/T	T/T	T/T	T/T	T/T	T/T	T/T	T/T	T/T	T/T	T/T	T/T	T/T	T/T	T/T	T/T	T/T	T/T	T/T	T/T	T/T	T/T	T/T	T/T	T/T	---	T/T
Affx-123305309	CcLG01	0.81	C/C	T/T	T/T	T/T	T/T	T/T	T/T	T/T	T/T	T/T	T/T	T/T	T/T	T/T	T/T	T/T	T/T	T/T	T/T	T/T	T/T	T/T	T/T	T/T	T/T	T/T	T/T	T/T	T/T	T/T	T/T	T/T	T/T	T/T	T/T	T/T	T/T	T/T	T/T	T/T	T/T	T/T	T/T	T/T	T/T	---	T/T
Affx-123301388	CcLG01	0.81	C/C	T/T	T/T	T/T	T/T	T/T	T/T	T/T	T/T	T/T	T/T	T/T	T/T	T/T	T/T	T/T	T/T	T/T	T/T	T/T	T/T	T/T	T/T	T/T	T/T	T/T	T/T	T/T	T/T	T/T	T/T	T/T	T/T	T/T	T/T	---	T/T	T/T	T/T	T/T	T/T	T/T	T/T	T/T	T/T	T/T	T/T
Affx-123305514	CcLG01	0.81	C/C	T/T	T/T	T/T	T/T	T/T	T/T	T/T	T/T	T/T	T/T	T/T	T/T	T/T	T/T	T/T	T/T	T/T	T/T	T/T	T/T	T/T	T/T	T/T	T/T	T/T	T/T	T/T	T/T	T/T	T/T	T/T	T/T	T/T	T/T	---	T/T	T/T	T/T	T/T	T/T	T/T	T/T	T/T	T/T	T/T	T/T
Affx-123352118	CcLG01	0.81	G/G	A/A	A/A	A/A	A/A	A/A	A/A	A/A	A/A	A/A	A/A	A/A	A/A	A/A	A/A	A/A	A/A	A/A	A/A	A/A	A/A	A/A	A/A	A/A	A/A	A/A	A/A	A/A	A/A	A/A	A/A	A/A	A/A	A/A	A/A	---	A/A	A/A	A/A	A/A	A/A	A/A	A/A	A/A	A/A	A/A	A/A
Affx-123313400	CcLG01	0.81	A/A	G/G	G/G	G/G	G/G	G/G	G/G	G/G	G/G	G/G	G/G	G/G	G/G	G/G	G/G	G/G	G/G	G/G	G/G	G/G	G/G	G/G	G/G	G/G	G/G	G/G	G/G	G/G	G/G	G/G	G/G	G/G	G/G	G/G	G/G	---	G/G	G/G	G/G	G/G	G/G	G/G	G/G	G/G	G/G	---	G/G
Affx-123319446	CcLG01	0.81	A/A	G/G	G/G	G/G	G/G	G/G	G/G	G/G	G/G	G/G	G/G	G/G	G/G	G/G	G/G	G/G	G/G	G/G	G/G	G/G	G/G	G/G	G/G	G/G	G/G	G/G	G/G	G/G	G/G	G/G	G/G	G/G	G/G	G/G	G/G	G/G	G/G	G/G	G/G	G/G	G/G	G/G	G/G	G/G	G/G	---	G/G
Affx-123319636	CcLG01	0.81	T/T	C/C	C/C	C/C	C/C	C/C	C/C	C/C	C/C	C/C	C/C	C/C	C/C	C/C	C/C	C/C	C/C	C/C	C/C	C/C	C/C	C/C	C/C	C/C	C/C	C/C	C/C	C/C	C/C	C/C	C/C	C/C	C/C	C/C	C/C	---	C/C	C/C	C/C	C/C	C/C	C/C	C/C	C/C	C/C	C/C	C/C
Affx-123315585	CcLG01	0.81	G/G	A/A	A/A	A/A	A/A	A/A	A/A	A/A	A/A	A/A	A/A	A/A	A/A	A/A	A/A	A/A	A/A	A/A	A/A	A/A	A/A	A/A	A/A	A/A	A/A	A/A	A/A	A/A	A/A	A/A	A/A	A/A	A/A	A/A	A/A	---	A/A	A/A	A/A	A/A	A/A	A/A	A/A	A/A	A/A	A/A	A/A
Affx-123339378	CcLG01	0.81	T/T	C/C	C/C	C/C	C/C	C/C	C/C	C/C	C/C	C/C	C/C	C/C	C/C	C/C	C/C	C/C	C/C	C/C	C/C	C/C	C/C	C/C	C/C	C/C	C/C	C/C	C/C	C/C	C/C	C/C	C/C	C/C	C/C	C/C	C/C	---	C/C	C/C	C/C	C/C	C/C	C/C	C/C	C/C	C/C	C/C	C/C
Affx-123315001	CcLG01	0.81	G/G	A/A	A/A	A/A	A/A	A/A	A/A	A/A	A/A	A/A	A/A	A/A	A/A	A/A	A/A	A/A	A/A	A/A	A/A	A/A	A/A	A/A	A/A	A/A	A/A	A/A	A/A	A/A	A/A	A/A	A/A	A/A	A/A	A/A	A/A	A/A	A/A	A/A	A/A	A/A	A/A	A/A	A/A	A/A	A/A	---	A/A
Affx-123309129	CcLG01	0.81	T/T	C/C	C/C	C/C	C/C	C/C	C/C	C/C	C/C	C/C	C/C	C/C	C/C	C/C	C/C	C/C	C/C	C/C	C/C	C/C	C/C	C/C	C/C	C/C	C/C	C/C	C/C	C/C	C/C	C/C	C/C	C/C	C/C	C/C	C/C	C/C	C/C	C/C	C/C	C/C	C/C	C/C	C/C	C/C	C/C	---	C/C
Affx-123344026	CcLG01	0.81	T/T	C/C	C/C	C/C	C/C	C/C	C/C	C/C	C/C	C/C	C/C	C/C	C/C	C/C	C/C	C/C	C/C	C/C	C/C	C/C	C/C	C/C	C/C	C/C	C/C	C/C	C/C	C/C	C/C	C/C	C/C	C/C	C/C	C/C	C/C	C/C	C/C	C/C	C/C	C/C	C/C	C/C	C/C	C/C	C/C	---	C/C
Affx-123311639	CcLG01	0.81	G/G	A/A	A/A	A/A	A/A	A/A	A/A	A/A	A/A	A/A	A/A	A/A	A/A	A/A	A/A	A/A	A/A	A/A	A/A	A/A	A/A	A/A	A/A	A/A	A/A	A/A	A/A	A/A	A/A	A/A	A/A	A/A	A/A	A/A	A/A	---	A/A	A/A	A/A	A/A	A/A	A/A	A/A	A/A	A/A	A/A	A/A
Affx-123317184	CcLG01	0.81	G/G	A/A	A/A	A/A	A/A	A/A	A/A	A/A	A/A	A/A	A/A	A/A	A/A	A/A	A/A	A/A	A/A	A/A	A/A	A/A	A/A	A/A	A/A	A/A	A/A	A/A	A/A	A/A	A/A	A/A	A/A	A/A	A/A	A/A	A/A	A/A	A/A	A/A	A/A	A/A	A/A	A/A	A/A	A/A	A/A	---	A/A
Affx-123339230	CcLG01	0.81	T/T	C/C	C/C	C/C	C/C	C/C	C/C	C/C	C/C	C/C	C/C	C/C	C/C	C/C	C/C	C/C	C/C	C/C	C/C	C/C	C/C	C/C	C/C	C/C	C/C	C/C	C/C	C/C	C/C	C/C	C/C	C/C	C/C	C/C	C/C	C/C	C/C	C/C	C/C	C/C	C/C	C/C	C/C	C/C	C/C	---	C/C
Affx-123338416	CcLG01	0.81	T/T	C/C	C/C	C/C	C/C	C/C	C/C	C/C	C/C	C/C	C/C	C/C	C/C	C/C	C/C	C/C	C/C	C/C	C/C	C/C	C/C	C/C	C/C	C/C	C/C	C/C	C/C	C/C	C/C	C/C	C/C	C/C	C/C	C/C	C/C	---	C/C	C/C	C/C	C/C	C/C	C/C	C/C	C/C	C/C	C/C	C/C
Affx-123308758	CcLG01	0.81	G/G	A/A	A/A	A/A	A/A	A/A	A/A	A/A	A/A	A/A	A/A	A/A	A/A	A/A	A/A	A/A	A/A	A/A	A/A	A/A	A/A	A/A	A/A	A/A	A/A	A/A	A/A	A/A	A/A	A/A	A/A	A/A	A/A	A/A	A/A	A/A	A/A	A/A	A/A	A/A	A/A	A/A	A/A	A/A	A/A	---	A/A
Affx-123355700	CcLG01	0.81	A/A	G/G	G/G	G/G	G/G	G/G	G/G	G/G	G/G	G/G	G/G	G/G	G/G	G/G	G/G	G/G	G/G	G/G	G/G	G/G	G/G	G/G	G/G	G/G	G/G	G/G	G/G	G/G	G/G	G/G	G/G	G/G	G/G	G/G	G/G	---	G/G	G/G	G/G	G/G	G/G	G/G	G/G	G/G	G/G	G/G	G/G
Affx-123307106	CcLG01	0.81	G/G	A/A	A/A	A/A	A/A	A/A	A/A	A/A	A/A	A/A	A/A	A/A	A/A	A/A	A/A	A/A	A/A	A/A	A/A	A/A	A/A	A/A	A/A	A/A	A/A	A/A	A/A	A/A	A/A	A/A	A/A	A/A	A/A	A/A	A/A	A/A	A/A	A/A	A/A	A/A	A/A	A/A	A/A	A/A	A/A	---	A/A
Affx-123360307	CcLG01	0.81	C/C	T/T	T/T	T/T	T/T	T/T	T/T	T/T	T/T	T/T	T/T	T/T	T/T	T/T	T/T	T/T	T/T	T/T	T/T	T/T	T/T	T/T	T/T	T/T	T/T	T/T	T/T	T/T	T/T	T/T	T/T	T/T	T/T	T/T	T/T	---	T/T	T/T	T/T	T/T	T/T	T/T	T/T	T/T	T/T	T/T	T/T
Affx-123359647	CcLG01	0.81	T/T	C/C	C/C	C/C	C/C	C/C	C/C	C/C	C/C	C/C	C/C	C/C	C/C	C/C	C/C	C/C	C/C	C/C	C/C	C/C	C/C	C/C	C/C	C/C	C/C	C/C	C/C	C/C	C/C	C/C	C/C	C/C	C/C	C/C	C/C	C/C	C/C	C/C	C/C	C/C	C/C	C/C	C/C	C/C	C/C	---	C/C
Affx-123359308	CcLG01	0.81	T/T	C/C	C/C	C/C	C/C	C/C	C/C	C/C	C/C	C/C	C/C	C/C	C/C	C/C	C/C	C/C	C/C	C/C	C/C	C/C	C/C	C/C	C/C	C/C	C/C	C/C	C/C	C/C	C/C	C/C	C/C	C/C	C/C	C/C	C/C	C/C	C/C	C/C	C/C	C/C	C/C	C/C	C/C	C/C	C/C	---	C/C
Affx-123358995	CcLG01	0.81	C/C	T/T	T/T	T/T	T/T	T/T	T/T	T/T	T/T	T/T	T/T	T/T	T/T	T/T	T/T	T/T	T/T	T/T	T/T	T/T	T/T	T/T	T/T	T/T	T/T	T/T	T/T	T/T	T/T	T/T	T/T	T/T	T/T	T/T	T/T	---	T/T	T/T	T/T	T/T	T/T	T/T	T/T	T/T	T/T	T/T	T/T
Affx-123303772	CcLG01	0.81	G/G	A/A	A/A	A/A	A/A	A/A	A/A	A/A	A/A	A/A	A/A	A/A	A/A	A/A	A/A	A/A	A/A	A/A	A/A	A/A	A/A	A/A	A/A	A/A	A/A	A/A	A/A	A/A	A/A	A/A	A/A	A/A	A/A	A/A	A/A	---	A/A	A/A	A/A	A/A	A/A	A/A	A/A	A/A	A/A	A/A	A/A
Affx-123308029	CcLG01	0.81	A/A	G/G	G/G	G/G	G/G	G/G	G/G	G/G	G/G	G/G	G/G	G/G	G/G	G/G	G/G	G/G	G/G	G/G	G/G	G/G	G/G	G/G	G/G	G/G	G/G	G/G	G/G	G/G	G/G	G/G	G/G	G/G	G/G	G/G	G/G	---	G/G	G/G	G/G	G/G	G/G	G/G	G/G	G/G	G/G	G/G	G/G
Affx-123303695	CcLG01	0.81	T/T	C/C	C/C	C/C	C/C	C/C	C/C	C/C	C/C	C/C	C/C	C/C	C/C	C/C	C/C	C/C	C/C	C/C	C/C	C/C	C/C	C/C	C/C	C/C	C/C	C/C	C/C	C/C	C/C	C/C	C/C	C/C	C/C	C/C	C/C	---	C/C	C/C	C/C	C/C	C/C	C/C	C/C	C/C	C/C	C/C	C/C
Affx-123301822	CcLG01	0.81	G/G	A/A	A/A	A/A	A/A	A/A	A/A	A/A	A/A	A/A	A/A	A/A	A/A	A/A	A/A	A/A	A/A	A/A	A/A	A/A	A/A	A/A	A/A	A/A	A/A	A/A	A/A	A/A	A/A	A/A	A/A	A/A	A/A	A/A	A/A	A/A	A/A	A/A	A/A	A/A	A/A	A/A	A/A	A/A	A/A	---	A/A
Affx-123358470	CcLG01	0.81	A/A	G/G	G/G	G/G	G/G	G/G	G/G	G/G	G/G	G/G	G/G	G/G	G/G	G/G	G/G	G/G	G/G	G/G	G/G	G/G	G/G	G/G	G/G	G/G	G/G	G/G	G/G	G/G	G/G	G/G	G/G	G/G	G/G	G/G	G/G	---	G/G	G/G	G/G	G/G	G/G	G/G	G/G	G/G	G/G	---	G/G
Affx-123303030	CcLG01	0.81	A/A	G/G	G/G	G/G	G/G	G/G	G/G	G/G	G/G	G/G	G/G	G/G	G/G	G/G	G/G	G/G	G/G	G/G	G/G	G/G	G/G	G/G	G/G	G/G	G/G	G/G	G/G	G/G	G/G	G/G	G/G	G/G	G/G	G/G	G/G	---	G/G	G/G	G/G	G/G	G/G	G/G	G/G	G/G	G/G	G/G	G/G
Affx-123359877	CcLG01	0.81	C/C	T/T	T/T	T/T	T/T	T/T	T/T	T/T	T/T	T/T	T/T	T/T	T/T	T/T	T/T	T/T	T/T	T/T	T/T	T/T	T/T	T/T	T/T	---	T/T	T/T	T/T	T/T	T/T	T/T	T/T	T/T	T/T	T/T	T/T	T/T	T/T	T/T	T/T	T/T	T/T	T/T	T/T	T/T	T/T	---	T/T
Affx-123346363	CcLG01	0.81	T/T	C/C	C/C	C/C	C/C	C/C	C/C	C/C	C/C	C/C	C/C	C/C	C/C	C/C	C/C	C/C	C/C	C/C	C/C	C/C	C/C	C/C	C/C	T/T	C/C	C/C	C/C	C/C	C/C	C/C	C/C	C/C	C/C	C/C	C/C	---	C/C	C/C	C/C	C/C	C/C	C/C	C/C	C/C	C/C	---	C/C
Affx-123345435	CcLG01	0.81	T/T	C/C	C/C	C/C	C/C	C/C	C/C	C/C	C/C	C/C	C/C	C/C	C/C	C/C	C/C	C/C	C/C	C/C	C/C	C/C	C/C	C/C	C/C	T/T	C/C	C/C	C/C	C/C	C/C	C/C	C/C	C/C	C/C	C/C	C/C	---	C/C	C/C	C/C	C/C	C/C	C/C	C/C	C/C	C/C	---	C/C
Affx-123308833	CcLG01	0.81	T/T	G/G	G/G	G/G	G/G	G/G	G/G	G/G	G/G	G/G	G/G	G/G	G/G	G/G	G/G	G/G	G/G	G/G	G/G	G/G	G/G	G/G	G/G	T/T	G/G	G/G	G/G	G/G	G/G	G/G	G/G	---	G/G	G/G	G/G	---	G/G	G/G	G/G	G/G	G/G	G/G	G/G	G/G	G/G	---	G/G
Affx-123358933	CcLG01	0.81	T/T	C/C	C/C	C/C	C/C	C/C	C/C	C/C	C/C	C/C	C/C	C/C	C/C	C/C	C/C	C/C	C/C	C/C	C/C	C/C	C/C	C/C	C/C	T/T	C/C	C/C	C/C	C/C	C/C	C/C	C/C	C/C	C/C	C/C	C/C	---	C/C	C/C	C/C	C/C	C/C	C/C	C/C	C/C	C/C	---	C/C
Affx-123345009	CcLG01	0.81	T/T	G/G	G/G	G/G	G/G	G/G	G/G	G/G	G/G	G/G	G/G	G/G	G/G	G/G	G/G	G/G	G/G	G/G	G/G	G/G	G/G	G/G	G/G	T/T	G/G	G/G	G/G	G/G	G/G	G/G	G/G	G/G	G/G	G/G	G/G	---	G/G	G/G	G/G	G/G	G/G	G/G	G/G	G/G	G/G	---	G/G
Affx-123358634	CcLG01	0.81	T/T	G/G	G/G	G/G	G/G	G/G	G/G	G/G	G/G	G/G	G/G	G/G	G/G	G/G	G/G	G/G	G/G	G/G	G/G	G/G	G/G	G/G	G/G	T/T	G/G	G/G	G/G	G/G	G/G	G/G	G/G	G/G	G/G	G/G	G/G	G/G	G/G	G/G	G/G	G/G	G/G	G/G	G/G	G/G	G/G	---	G/G
Affx-123344977	CcLG01	0.81	C/C	T/T	T/T	T/T	T/T	T/T	T/T	T/T	T/T	T/T	T/T	T/T	T/T	T/T	T/T	T/T	T/T	T/T	T/T	T/T	T/T	T/T	T/T	C/C	T/T	T/T	T/T	T/T	T/T	T/T	T/T	T/T	T/T	T/T	T/T	---	T/T	T/T	T/T	T/T	T/T	T/T	T/T	T/T	T/T	---	T/T
Affx-123357955	CcLG01	0.81	G/G	T/T	T/T	T/T	T/T	T/T	T/T	T/T	T/T	T/T	T/T	T/T	T/T	T/T	T/T	T/T	T/T	T/T	T/T	T/T	T/T	T/T	T/T	G/G	T/T	T/T	T/T	T/T	T/T	T/T	T/T	T/T	T/T	T/T	T/T	---	T/T	T/T	T/T	T/T	T/T	T/T	T/T	T/T	T/T	---	T/T
Affx-123344886	CcLG01	0.81	A/A	G/G	G/G	G/G	G/G	G/G	G/G	G/G	G/G	G/G	G/G	G/G	G/G	G/G	G/G	G/G	G/G	G/G	G/G	G/G	G/G	G/G	G/G	A/A	G/G	G/G	G/G	G/G	G/G	G/G	G/G	G/G	G/G	G/G	G/G	---	G/G	G/G	G/G	G/G	G/G	G/G	G/G	G/G	G/G	---	G/G
Affx-123357657	CcLG01	0.81	A/A	G/G	G/G	G/G	G/G	G/G	G/G	G/G	G/G	G/G	G/G	G/G	G/G	G/G	G/G	G/G	G/G	G/G	G/G	G/G	G/G	G/G	G/G	A/A	G/G	G/G	G/G	G/G	G/G	G/G	G/G	G/G	G/G	G/G	G/G	---	G/G	G/G	G/G	G/G	G/G	G/G	G/G	G/G	G/G	G/G	G/G
Affx-123357038	CcLG01	0.81	C/C	T/T	T/T	T/T	T/T	T/T	T/T	T/T	T/T	T/T	T/T	T/T	T/T	T/T	T/T	T/T	T/T	T/T	T/T	T/T	T/T	T/T	T/T	C/C	T/T	T/T	T/T	T/T	T/T	T/T	T/T	T/T	T/T	T/T	T/T	---	T/T	T/T	T/T	T/T	T/T	T/T	T/T	T/T	T/T	---	T/T
Affx-123344644	CcLG01	0.81	A/A	G/G	G/G	G/G	G/G	G/G	G/G	G/G	G/G	G/G	G/G	G/G	G/G	G/G	G/G	G/G	G/G	G/G	G/G	G/G	G/G	G/G	G/G	A/A	G/G	G/G	G/G	G/G	G/G	G/G	G/G	G/G	G/G	G/G	G/G	G/G	G/G	G/G	G/G	G/G	G/G	G/G	G/G	G/G	G/G	---	G/G
Affx-123356159	CcLG01	0.81	T/T	C/C	C/C	C/C	C/C	C/C	C/C	C/C	C/C	C/C	C/C	C/C	C/C	C/C	C/C	C/C	C/C	C/C	C/C	C/C	C/C	C/C	C/C	T/T	C/C	C/C	C/C	C/C	C/C	C/C	C/C	C/C	C/C	C/C	C/C	C/C	C/C	C/C	C/C	C/C	C/C	C/C	C/C	C/C	C/C	---	C/C
Affx-123356067	CcLG01	0.81	T/T	G/G	G/G	G/G	G/G	G/G	G/G	G/G	G/G	G/G	G/G	G/G	G/G	G/G	G/G	G/G	G/G	G/G	G/G	G/G	G/G	G/G	G/G	T/T	G/G	G/G	G/G	G/G	G/G	G/G	G/G	G/G	G/G	G/G	G/G	G/G	G/G	G/G	G/G	G/G	G/G	G/G	G/G	G/G	G/G	---	G/G
Affx-123355909	CcLG01	0.81	C/C	T/T	T/T	T/T	T/T	T/T	T/T	T/T	T/T	T/T	T/T	T/T	T/T	T/T	T/T	T/T	T/T	T/T	T/T	T/T	T/T	T/T	T/T	C/C	T/T	T/T	T/T	T/T	T/T	T/T	T/T	T/T	T/T	T/T	T/T	T/T	T/T	T/T	T/T	T/T	T/T	T/T	T/T	T/T	T/T	---	T/T
Affx-123352582	CcLG01	0.81	A/A	C/C	C/C	C/C	C/C	C/C	C/C	C/C	C/C	C/C	C/C	C/C	C/C	C/C	C/C	C/C	C/C	C/C	C/C	C/C	C/C	C/C	C/C	A/A	C/C	C/C	C/C	C/C	C/C	C/C	C/C	C/C	C/C	C/C	C/C	---	C/C	C/C	C/C	C/C	C/C	C/C	C/C	C/C	C/C	C/C	C/C
Affx-123355651	CcLG01	0.81	T/T	C/C	C/C	C/C	C/C	C/C	C/C	C/C	C/C	C/C	C/C	C/C	C/C	C/C	C/C	C/C	C/C	C/C	C/C	C/C	C/C	C/C	C/C	---	C/C	C/C	C/C	C/C	C/C	C/C	C/C	C/C	C/C	C/C	C/C	C/C	C/C	C/C	C/C	C/C	C/C	C/C	C/C	C/C	C/C	---	C/C
Affx-123337452	CcLG01	0.81	T/T	C/C	C/C	C/C	C/C	C/C	C/C	C/C	C/C	C/C	C/C	C/C	C/C	C/C	C/C	C/C	C/C	C/C	C/C	C/C	C/C	C/C	C/C	C/C	C/C	C/C	C/C	C/C	C/C	C/C	C/C	C/C	C/C	C/C	C/C	C/C	C/C	C/C	C/C	C/C	C/C	C/C	C/C	C/C	C/C	C/C	C/C
Affx-123355419	CcLG01	0.81	T/T	C/C	C/C	C/C	C/C	C/C	C/C	C/C	C/C	C/C	C/C	C/C	C/C	C/C	C/C	C/C	C/C	C/C	C/C	C/C	C/C	C/C	C/C	C/C	C/C	C/C	C/C	C/C	C/C	C/C	C/C	C/C	C/C	C/C	C/C	C/C	C/C	C/C	C/C	C/C	C/C	C/C	C/C	C/C	C/C	---	C/C
Affx-123355367	CcLG01	0.81	A/A	C/C	C/C	C/C	C/C	C/C	C/C	C/C	C/C	C/C	C/C	C/C	C/C	C/C	C/C	C/C	C/C	C/C	C/C	C/C	C/C	C/C	C/C	C/C	C/C	C/C	C/C	C/C	C/C	C/C	C/C	C/C	C/C	C/C	C/C	---	C/C	C/C	C/C	C/C	C/C	C/C	C/C	C/C	C/C	C/C	C/C
Affx-123337098	CcLG01	0.81	C/C	T/T	T/T	T/T	T/T	T/T	T/T	T/T	T/T	T/T	T/T	T/T	T/T	T/T	T/T	T/T	T/T	T/T	T/T	T/T	T/T	T/T	T/T	T/T	T/T	T/T	T/T	T/T	T/T	T/T	T/T	T/T	T/T	T/T	T/T	T/T	T/T	T/T	T/T	T/T	T/T	T/T	T/T	T/T	T/T	---	T/T
Affx-123354573	CcLG01	0.81	T/T	G/G	G/G	G/G	G/G	G/G	G/G	G/G	G/G	G/G	G/G	G/G	G/G	G/G	G/G	G/G	G/G	G/G	G/G	G/G	G/G	G/G	G/G	G/G	G/G	G/G	G/G	G/G	G/G	G/G	G/G	G/G	G/G	G/G	G/G	G/G	G/G	G/G	G/G	G/G	G/G	G/G	G/G	G/G	G/G	---	G/G
Affx-123318805	CcLG01	0.81	G/G	A/A	A/A	A/A	A/A	A/A	A/A	A/A	A/A	A/A	A/A	A/A	A/A	A/A	A/A	A/A	A/A	A/A	A/A	A/A	A/A	A/A	A/A	A/A	A/A	A/A	A/A	A/A	A/A	A/A	A/A	A/A	A/A	A/A	A/A	A/A	A/A	A/A	A/A	A/A	A/A	A/A	A/A	A/A	A/A	---	A/A
Affx-123336930	CcLG01	0.81	A/A	G/G	G/G	G/G	G/G	G/G	G/G	G/G	G/G	G/G	G/G	G/G	G/G	G/G	G/G	G/G	G/G	G/G	G/G	G/G	G/G	G/G	G/G	G/G	G/G	G/G	G/G	G/G	G/G	G/G	G/G	G/G	G/G	G/G	G/G	G/G	G/G	G/G	G/G	G/G	G/G	G/G	G/G	G/G	G/G	---	G/G
Affx-123320749	CcLG01	0.81	G/G	A/A	A/A	A/A	A/A	A/A	A/A	A/A	A/A	A/A	A/A	A/A	A/A	A/A	A/A	A/A	A/A	A/A	A/A	A/A	A/A	A/A	A/A	A/A	A/A	A/A	A/A	A/A	A/A	A/A	A/A	A/A	A/A	A/A	A/A	A/A	A/A	A/A	A/A	A/A	A/A	A/A	A/A	A/A	A/A	---	A/A
Affx-123353324	CcLG01	0.81	A/A	G/G	G/G	G/G	G/G	G/G	G/G	G/G	G/G	G/G	G/G	G/G	G/G	G/G	G/G	G/G	G/G	G/G	G/G	G/G	G/G	G/G	G/G	G/G	G/G	G/G	G/G	G/G	G/G	G/G	G/G	G/G	G/G	G/G	G/G	---	G/G	G/G	G/G	G/G	G/G	G/G	G/G	G/G	G/G	G/G	G/G
Affx-123351265	CcLG01	0.81	A/A	G/G	G/G	G/G	G/G	G/G	G/G	G/G	G/G	G/G	G/G	G/G	G/G	G/G	G/G	G/G	G/G	G/G	G/G	G/G	G/G	G/G	G/G	G/G	G/G	G/G	G/G	G/G	G/G	G/G	G/G	G/G	G/G	G/G	G/G	---	G/G	G/G	G/G	G/G	G/G	G/G	G/G	G/G	G/G	G/G	G/G
Affx-123352101	CcLG01	0.81	A/A	G/G	G/G	G/G	G/G	G/G	G/G	G/G	G/G	G/G	G/G	G/G	G/G	G/G	G/G	G/G	G/G	G/G	G/G	G/G	G/G	G/G	G/G	G/G	G/G	G/G	G/G	G/G	G/G	G/G	G/G	G/G	G/G	G/G	G/G	---	G/G	G/G	G/G	G/G	G/G	G/G	G/G	G/G	G/G	G/G	G/G
Affx-123352084	CcLG01	0.81	A/A	G/G	G/G	G/G	G/G	G/G	G/G	G/G	G/G	G/G	G/G	G/G	G/G	G/G	G/G	G/G	G/G	G/G	G/G	G/G	G/G	G/G	G/G	---	G/G	G/G	G/G	G/G	G/G	G/G	G/G	G/G	G/G	G/G	G/G	G/G	G/G	G/G	G/G	G/G	G/G	G/G	G/G	G/G	G/G	---	G/G
Affx-123303283	CcLG01	0.81	T/T	C/C	C/C	C/C	C/C	C/C	C/C	C/C	C/C	C/C	C/C	C/C	C/C	C/C	C/C	C/C	C/C	C/C	C/C	C/C	C/C	C/C	C/C	T/T	C/C	C/C	C/C	C/C	C/C	C/C	C/C	C/C	C/C	C/C	C/C	---	C/C	C/C	C/C	C/C	C/C	C/C	C/C	C/C	C/C	---	C/C
Affx-123351527	CcLG01	0.81	A/A	C/C	C/C	C/C	C/C	C/C	C/C	C/C	C/C	C/C	C/C	C/C	C/C	C/C	C/C	C/C	C/C	C/C	C/C	C/C	C/C	C/C	C/C	A/A	C/C	C/C	C/C	C/C	C/C	C/C	C/C	C/C	C/C	C/C	C/C	C/C	C/C	C/C	C/C	C/C	C/C	C/C	C/C	C/C	C/C	---	C/C
Affx-123344076	CcLG01	0.81	A/A	T/T	T/T	T/T	T/T	T/T	T/T	T/T	T/T	T/T	T/T	T/T	T/T	T/T	T/T	T/T	T/T	T/T	T/T	T/T	T/T	T/T	T/T	A/A	T/T	T/T	T/T	T/T	T/T	T/T	T/T	T/T	T/T	T/T	T/T	---	T/T	T/T	T/T	T/T	T/T	T/T	T/T	T/T	T/T	---	T/T
Affx-123351055	CcLG01	0.81	G/G	C/C	C/C	C/C	C/C	C/C	C/C	C/C	C/C	C/C	C/C	C/C	C/C	C/C	C/C	C/C	C/C	C/C	C/C	C/C	C/C	C/C	C/C	---	C/C	C/C	C/C	C/C	C/C	C/C	C/C	C/C	C/C	C/C	C/C	C/C	C/C	C/C	C/C	C/C	C/C	C/C	C/C	C/C	C/C	---	C/C
Affx-123321268	CcLG01	0.81	G/G	A/A	A/A	A/A	A/A	A/A	A/A	A/A	A/A	A/A	A/A	A/A	A/A	A/A	A/A	A/A	A/A	A/A	A/A	A/A	A/A	A/A	A/A	A/A	A/A	A/A	A/A	A/A	A/A	A/A	A/A	A/A	A/A	A/A	A/A	A/A	A/A	A/A	A/A	A/A	A/A	A/A	A/A	A/A	A/A	---	A/A
Affx-123350771	CcLG01	0.81	A/A	C/C	C/C	C/C	C/C	C/C	C/C	C/C	C/C	C/C	C/C	C/C	C/C	C/C	C/C	C/C	C/C	C/C	C/C	C/C	C/C	C/C	C/C	C/C	C/C	C/C	C/C	C/C	C/C	C/C	C/C	C/C	C/C	C/C	C/C	---	C/C	C/C	C/C	C/C	C/C	C/C	C/C	C/C	C/C	C/C	C/C
Affx-123321369	CcLG01	0.81	G/G	A/A	A/A	A/A	A/A	A/A	A/A	A/A	A/A	A/A	A/A	A/A	A/A	A/A	A/A	A/A	A/A	A/A	A/A	A/A	A/A	A/A	A/A	A/A	A/A	A/A	A/A	A/A	A/A	A/A	A/A	A/A	A/A	A/A	A/A	---	A/A	A/A	A/A	A/A	A/A	A/A	A/A	A/A	A/A	A/A	A/A
Affx-123336253	CcLG01	0.81	T/T	C/C	C/C	C/C	C/C	C/C	C/C	C/C	C/C	C/C	C/C	C/C	C/C	C/C	C/C	C/C	C/C	C/C	C/C	C/C	C/C	C/C	C/C	C/C	C/C	C/C	C/C	C/C	C/C	C/C	C/C	C/C	C/C	C/C	C/C	---	C/C	C/C	C/C	C/C	C/C	C/C	C/C	C/C	C/C	C/C	C/C
Affx-123350359	CcLG01	0.81	C/C	T/T	T/T	T/T	T/T	T/T	T/T	T/T	T/T	T/T	T/T	T/T	T/T	T/T	T/T	T/T	T/T	T/T	T/T	T/T	T/T	T/T	T/T	T/T	T/T	T/T	T/T	T/T	T/T	T/T	T/T	T/T	T/T	T/T	T/T	---	T/T	T/T	T/T	T/T	T/T	T/T	T/T	T/T	T/T	T/T	T/T
Affx-123324401	CcLG01	0.81	G/G	A/A	A/A	A/A	A/A	A/A	A/A	A/A	A/A	A/A	A/A	A/A	A/A	A/A	A/A	A/A	A/A	A/A	A/A	A/A	A/A	A/A	A/A	A/A	A/A	A/A	A/A	A/A	A/A	A/A	A/A	A/A	A/A	A/A	A/A	A/A	A/A	A/A	A/A	A/A	A/A	A/A	A/A	A/A	A/A	A/A	A/A
Affx-123350091	CcLG01	0.81	A/A	G/G	G/G	G/G	G/G	G/G	G/G	G/G	G/G	G/G	G/G	G/G	G/G	G/G	G/G	G/G	G/G	G/G	G/G	G/G	G/G	G/G	G/G	G/G	G/G	G/G	G/G	G/G	G/G	G/G	G/G	G/G	G/G	G/G	G/G	G/G	G/G	G/G	G/G	G/G	G/G	G/G	G/G	G/G	G/G	---	G/G
Affx-123324896	CcLG01	0.81	G/G	A/A	A/A	A/A	A/A	A/A	A/A	A/A	A/A	A/A	A/A	A/A	A/A	A/A	A/A	A/A	A/A	A/A	A/A	A/A	A/A	A/A	A/A	A/A	A/A	A/A	A/A	A/A	A/A	A/A	A/A	A/A	A/A	A/A	A/A	A/A	A/A	A/A	A/A	A/A	A/A	A/A	A/A	A/A	A/A	---	A/A
Affx-123325593	CcLG01	0.81	G/G	A/A	A/A	A/A	A/A	A/A	A/A	A/A	A/A	A/A	A/A	A/A	A/A	A/A	A/A	A/A	A/A	A/A	A/A	A/A	A/A	A/A	A/A	A/A	A/A	A/A	A/A	A/A	A/A	A/A	A/A	A/A	A/A	A/A	A/A	---	A/A	A/A	A/A	A/A	A/A	A/A	A/A	A/A	A/A	A/A	A/A
Affx-123349431	CcLG01	0.81	A/A	C/C	C/C	C/C	C/C	C/C	C/C	C/C	C/C	C/C	C/C	C/C	C/C	C/C	C/C	C/C	C/C	C/C	C/C	C/C	C/C	C/C	C/C	C/C	C/C	C/C	C/C	C/C	C/C	C/C	C/C	C/C	C/C	C/C	C/C	---	C/C	C/C	C/C	C/C	C/C	C/C	C/C	C/C	C/C	C/C	C/C
Affx-123349228	CcLG01	0.81	T/T	C/C	C/C	C/C	C/C	C/C	C/C	C/C	C/C	C/C	C/C	C/C	C/C	C/C	C/C	C/C	C/C	C/C	C/C	C/C	C/C	C/C	C/C	C/C	C/C	C/C	C/C	C/C	C/C	C/C	C/C	C/C	C/C	C/C	C/C	---	C/C	C/C	C/C	C/C	C/C	C/C	C/C	C/C	C/C	C/C	C/C
Affx-123349120	CcLG01	0.81	A/A	C/C	C/C	---	C/C	C/C	C/C	C/C	C/C	C/C	C/C	C/C	C/C	C/C	C/C	C/C	C/C	C/C	C/C	C/C	C/C	C/C	C/C	C/C	C/C	C/C	C/C	C/C	C/C	C/C	C/C	C/C	C/C	C/C	C/C	---	C/C	C/C	C/C	C/C	C/C	C/C	C/C	C/C	C/C	C/C	C/C
Affx-123336172	CcLG01	0.81	T/T	C/C	C/C	C/C	C/C	C/C	C/C	C/C	C/C	C/C	C/C	C/C	C/C	C/C	C/C	C/C	C/C	C/C	C/C	C/C	C/C	C/C	C/C	C/C	C/C	C/C	C/C	C/C	C/C	C/C	C/C	C/C	C/C	C/C	C/C	C/C	C/C	C/C	C/C	C/C	C/C	C/C	C/C	C/C	C/C	---	C/C
Affx-123348775	CcLG01	0.81	C/C	T/T	T/T	T/T	T/T	T/T	T/T	T/T	T/T	T/T	T/T	T/T	T/T	T/T	T/T	T/T	T/T	T/T	T/T	T/T	T/T	T/T	T/T	T/T	T/T	T/T	T/T	T/T	T/T	T/T	T/T	T/T	T/T	T/T	T/T	T/T	T/T	T/T	T/T	T/T	T/T	T/T	T/T	T/T	T/T	---	T/T
Affx-123335641	CcLG01	0.81	C/C	T/T	T/T	T/T	T/T	T/T	T/T	T/T	T/T	T/T	T/T	T/T	T/T	T/T	T/T	T/T	T/T	T/T	T/T	T/T	T/T	T/T	T/T	T/T	T/T	T/T	T/T	T/T	T/T	T/T	T/T	T/T	T/T	T/T	T/T	T/T	T/T	T/T	T/T	T/T	T/T	T/T	T/T	T/T	T/T	---	T/T
Affx-123328752	CcLG01	0.81	C/C	A/A	A/A	A/A	A/A	A/A	A/A	A/A	A/A	A/A	A/A	A/A	A/A	A/A	A/A	A/A	A/A	A/A	A/A	A/A	A/A	A/A	A/A	A/A	A/A	A/A	A/A	A/A	A/A	A/A	A/A	A/A	A/A	A/A	A/A	---	A/A	A/A	A/A	A/A	A/A	A/A	A/A	A/A	A/A	A/A	A/A
Affx-123330597	CcLG01	0.81	G/G	A/A	A/A	A/A	A/A	A/A	A/A	A/A	A/A	A/A	A/A	A/A	A/A	A/A	A/A	A/A	A/A	A/A	A/A	A/A	A/A	A/A	A/A	A/A	A/A	A/A	A/A	A/A	A/A	A/A	A/A	A/A	A/A	A/A	A/A	---	A/A	A/A	A/A	A/A	A/A	A/A	A/A	A/A	A/A	A/A	A/A
Affx-123330620	CcLG01	0.81	G/G	A/A	A/A	A/A	A/A	A/A	A/A	A/A	A/A	A/A	A/A	A/A	A/A	A/A	A/A	A/A	A/A	A/A	A/A	A/A	A/A	A/A	A/A	A/A	A/A	A/A	A/A	A/A	A/A	A/A	A/A	A/A	A/A	A/A	A/A	---	A/A	A/A	A/A	A/A	A/A	A/A	A/A	A/A	A/A	A/A	A/A
Affx-123335410	CcLG01	0.81	C/C	T/T	T/T	T/T	T/T	T/T	T/T	T/T	T/T	T/T	T/T	T/T	T/T	T/T	T/T	T/T	T/T	T/T	T/T	T/T	T/T	T/T	T/T	T/T	T/T	T/T	T/T	T/T	T/T	T/T	T/T	T/T	T/T	T/T	T/T	---	T/T	T/T	T/T	T/T	T/T	T/T	T/T	T/T	T/T	---	T/T
Affx-123306746	CcLG01	0.81	T/T	C/C	C/C	C/C	C/C	C/C	C/C	C/C	C/C	C/C	C/C	C/C	C/C	C/C	C/C	C/C	C/C	C/C	C/C	C/C	C/C	C/C	C/C	C/C	C/C	C/C	C/C	C/C	C/C	C/C	C/C	C/C	C/C	C/C	C/C	---	C/C	C/C	C/C	C/C	C/C	C/C	C/C	C/C	C/C	C/C	C/C
Affx-123347879	CcLG01	0.81	A/A	G/G	G/G	G/G	G/G	G/G	G/G	G/G	G/G	G/G	G/G	G/G	G/G	G/G	G/G	G/G	G/G	G/G	G/G	G/G	G/G	G/G	G/G	G/G	G/G	G/G	G/G	G/G	G/G	G/G	G/G	G/G	G/G	G/G	G/G	---	G/G	G/G	G/G	G/G	G/G	G/G	G/G	G/G	G/G	G/G	G/G
Affx-123302765	CcLG01	0.81	T/T	G/G	G/G	G/G	G/G	G/G	G/G	G/G	G/G	G/G	G/G	G/G	G/G	G/G	G/G	G/G	G/G	G/G	G/G	G/G	G/G	G/G	G/G	G/G	G/G	G/G	G/G	G/G	G/G	G/G	G/G	G/G	G/G	G/G	G/G	G/G	G/G	G/G	G/G	G/G	G/G	G/G	G/G	G/G	G/G	---	G/G
Affx-123347631	CcLG01	0.81	C/C	T/T	T/T	T/T	T/T	T/T	T/T	T/T	T/T	T/T	T/T	T/T	T/T	T/T	T/T	T/T	T/T	T/T	T/T	T/T	T/T	T/T	T/T	T/T	T/T	T/T	T/T	T/T	T/T	T/T	T/T	T/T	T/T	T/T	T/T	T/T	T/T	T/T	T/T	T/T	T/T	T/T	T/T	T/T	T/T	---	T/T
Affx-123347455	CcLG01	0.81	C/C	T/T	T/T	T/T	T/T	T/T	T/T	T/T	T/T	T/T	T/T	T/T	T/T	T/T	T/T	T/T	T/T	T/T	T/T	T/T	T/T	T/T	T/T	T/T	T/T	T/T	T/T	T/T	T/T	T/T	T/T	T/T	T/T	T/T	T/T	---	T/T	T/T	T/T	T/T	T/T	T/T	T/T	T/T	T/T	---	T/T
Affx-123347411	CcLG01	0.81	A/A	G/G	G/G	G/G	G/G	G/G	G/G	G/G	G/G	G/G	G/G	G/G	G/G	G/G	G/G	G/G	G/G	G/G	G/G	G/G	G/G	G/G	G/G	G/G	G/G	G/G	G/G	G/G	G/G	G/G	G/G	G/G	G/G	G/G	G/G	G/G	G/G	G/G	G/G	G/G	G/G	G/G	G/G	G/G	G/G	---	G/G
Affx-123334048	CcLG01	0.81	G/G	A/A	A/A	A/A	A/A	A/A	A/A	A/A	A/A	A/A	A/A	A/A	A/A	A/A	A/A	A/A	A/A	A/A	A/A	A/A	A/A	A/A	A/A	A/A	A/A	A/A	A/A	A/A	A/A	A/A	A/A	A/A	A/A	A/A	A/A	A/A	A/A	A/A	A/A	A/A	A/A	A/A	A/A	A/A	A/A	---	A/A
Affx-123334707	CcLG01	0.81	T/T	G/G	G/G	G/G	G/G	G/G	G/G	G/G	G/G	G/G	G/G	G/G	G/G	G/G	G/G	G/G	G/G	G/G	G/G	G/G	G/G	G/G	G/G	G/G	G/G	G/G	G/G	G/G	G/G	G/G	G/G	G/G	G/G	G/G	G/G	G/G	G/G	G/G	G/G	G/G	G/G	G/G	G/G	G/G	G/G	---	G/G
Affx-123346857	CcLG01	0.81	T/T	C/C	C/C	C/C	C/C	C/C	C/C	C/C	C/C	C/C	C/C	C/C	C/C	C/C	C/C	C/C	C/C	C/C	C/C	C/C	C/C	C/C	C/C	C/C	C/C	C/C	C/C	C/C	C/C	C/C	C/C	C/C	C/C	C/C	C/C	C/C	C/C	C/C	C/C	C/C	C/C	C/C	C/C	C/C	C/C	---	C/C
Affx-123334647	CcLG01	0.81	T/T	C/C	C/C	C/C	C/C	C/C	C/C	C/C	C/C	C/C	C/C	C/C	C/C	C/C	C/C	C/C	C/C	C/C	C/C	C/C	C/C	C/C	C/C	C/C	C/C	C/C	C/C	C/C	C/C	C/C	C/C	C/C	C/C	C/C	C/C	C/C	C/C	C/C	C/C	C/C	C/C	C/C	C/C	C/C	C/C	---	C/C
Affx-123331199	CcLG01	0.81	C/C	T/T	T/T	T/T	T/T	T/T	T/T	T/T	T/T	T/T	T/T	T/T	T/T	T/T	T/T	T/T	T/T	T/T	T/T	T/T	T/T	T/T	T/T	T/T	T/T	T/T	T/T	T/T	T/T	T/T	T/T	T/T	T/T	T/T	T/T	---	T/T	T/T	T/T	T/T	T/T	T/T	T/T	T/T	T/T	T/T	T/T
Affx-123346270	CcLG01	0.81	T/T	C/C	C/C	C/C	C/C	C/C	C/C	C/C	C/C	C/C	C/C	C/C	C/C	C/C	C/C	C/C	C/C	C/C	C/C	C/C	C/C	C/C	C/C	C/C	C/C	C/C	C/C	C/C	C/C	C/C	C/C	C/C	C/C	C/C	C/C	---	C/C	C/C	C/C	C/C	C/C	C/C	C/C	C/C	C/C	---	C/C
Affx-123345835	CcLG01	0.81	A/A	G/G	G/G	G/G	G/G	G/G	G/G	G/G	G/G	G/G	G/G	G/G	G/G	G/G	G/G	G/G	G/G	G/G	G/G	G/G	G/G	G/G	G/G	G/G	G/G	G/G	G/G	G/G	G/G	G/G	G/G	G/G	G/G	G/G	G/G	G/G	G/G	G/G	G/G	G/G	G/G	G/G	G/G	G/G	G/G	---	G/G
Affx-123338645	CcLG01	0.81	G/G	A/A	A/A	A/A	A/A	A/A	A/A	A/A	A/A	A/A	A/A	A/A	A/A	A/A	A/A	A/A	A/A	A/A	A/A	A/A	A/A	A/A	A/A	A/A	A/A	A/A	A/A	A/A	A/A	A/A	A/A	A/A	A/A	A/A	A/A	---	A/A	A/A	A/A	A/A	A/A	A/A	A/A	A/A	A/A	---	A/A
Affx-123339032	CcLG01	0.81	G/G	A/A	A/A	A/A	A/A	A/A	A/A	A/A	A/A	A/A	A/A	A/A	A/A	A/A	A/A	A/A	A/A	A/A	A/A	A/A	A/A	A/A	A/A	A/A	A/A	A/A	A/A	A/A	A/A	A/A	A/A	A/A	A/A	A/A	A/A	A/A	A/A	A/A	A/A	A/A	A/A	A/A	A/A	A/A	A/A	---	A/A
Affx-123324232	CcLG01	0.81	C/C	T/T	T/T	T/T	T/T	T/T	T/T	T/T	T/T	T/T	T/T	T/T	T/T	T/T	T/T	T/T	T/T	T/T	T/T	T/T	T/T	T/T	T/T	T/T	T/T	T/T	T/T	T/T	T/T	T/T	T/T	T/T	T/T	T/T	T/T	---	T/T	T/T	T/T	T/T	T/T	T/T	T/T	T/T	T/T	T/T	T/T
Affx-123340213	CcLG01	0.81	G/G	A/A	A/A	A/A	A/A	A/A	A/A	A/A	A/A	A/A	A/A	A/A	A/A	A/A	A/A	A/A	A/A	A/A	A/A	A/A	A/A	A/A	A/A	A/A	A/A	A/A	A/A	A/A	A/A	A/A	A/A	A/A	A/A	A/A	A/A	A/A	A/A	A/A	A/A	A/A	A/A	A/A	A/A	A/A	A/A	---	A/A
Affx-123324134	CcLG01	0.81	T/T	C/C	C/C	C/C	C/C	C/C	C/C	C/C	C/C	C/C	C/C	C/C	C/C	C/C	C/C	C/C	C/C	C/C	C/C	C/C	C/C	C/C	C/C	C/C	C/C	C/C	C/C	C/C	C/C	C/C	C/C	C/C	C/C	C/C	C/C	---	C/C	C/C	C/C	C/C	C/C	C/C	C/C	C/C	C/C	C/C	C/C
Affx-123341605	CcLG01	0.81	A/A	G/G	G/G	G/G	G/G	G/G	G/G	G/G	G/G	G/G	G/G	G/G	G/G	G/G	G/G	G/G	G/G	G/G	G/G	G/G	G/G	G/G	G/G	G/G	G/G	G/G	G/G	G/G	G/G	G/G	G/G	G/G	G/G	G/G	G/G	G/G	G/G	G/G	G/G	G/G	G/G	G/G	G/G	G/G	G/G	---	G/G
Affx-123342673	CcLG01	0.81	T/T	C/C	C/C	C/C	C/C	C/C	C/C	C/C	C/C	C/C	C/C	C/C	C/C	C/C	C/C	C/C	C/C	C/C	C/C	C/C	C/C	C/C	C/C	C/C	C/C	C/C	C/C	C/C	C/C	C/C	C/C	C/C	C/C	C/C	C/C	---	C/C	C/C	C/C	C/C	C/C	C/C	C/C	C/C	C/C	---	C/C
Affx-123344652	CcLG01	0.81	A/A	G/G	G/G	G/G	G/G	G/G	G/G	G/G	G/G	G/G	G/G	G/G	G/G	G/G	G/G	G/G	G/G	G/G	G/G	G/G	G/G	G/G	G/G	G/G	G/G	G/G	G/G	G/G	G/G	G/G	G/G	G/G	G/G	G/G	G/G	---	G/G	G/G	G/G	G/G	G/G	G/G	G/G	G/G	G/G	G/G	G/G
Affx-123342632	CcLG01	0.81	A/A	G/G	G/G	G/G	G/G	G/G	G/G	G/G	G/G	G/G	G/G	G/G	G/G	G/G	G/G	G/G	G/G	G/G	G/G	G/G	G/G	G/G	G/G	G/G	G/G	G/G	G/G	G/G	G/G	G/G	G/G	G/G	G/G	G/G	G/G	---	G/G	G/G	G/G	G/G	G/G	G/G	G/G	G/G	G/G	G/G	G/G
Affx-123344414	CcLG01	0.81	T/T	C/C	C/C	C/C	C/C	C/C	C/C	C/C	C/C	C/C	C/C	C/C	C/C	C/C	C/C	C/C	C/C	C/C	C/C	C/C	C/C	C/C	C/C	C/C	C/C	C/C	C/C	C/C	C/C	C/C	C/C	C/C	C/C	C/C	C/C	---	C/C	C/C	C/C	C/C	C/C	C/C	C/C	C/C	C/C	C/C	C/C
Affx-123342458	CcLG01	0.81	C/C	T/T	T/T	T/T	T/T	T/T	T/T	T/T	T/T	T/T	T/T	T/T	T/T	T/T	T/T	T/T	T/T	T/T	T/T	T/T	T/T	T/T	T/T	T/T	T/T	T/T	T/T	T/T	T/T	T/T	T/T	T/T	T/T	T/T	T/T	---	T/T	T/T	T/T	T/T	T/T	T/T	T/T	T/T	T/T	---	T/T
Affx-123342034	CcLG01	0.81	C/C	T/T	T/T	T/T	T/T	T/T	T/T	T/T	T/T	T/T	T/T	T/T	T/T	T/T	T/T	T/T	T/T	T/T	T/T	T/T	T/T	T/T	T/T	T/T	T/T	T/T	T/T	T/T	T/T	T/T	T/T	T/T	T/T	T/T	T/T	---	T/T	T/T	T/T	T/T	T/T	T/T	T/T	T/T	T/T	T/T	T/T
Affx-123313944	CcLG01	0.81	C/C	A/A	A/A	A/A	A/A	A/A	A/A	A/A	A/A	A/A	A/A	A/A	A/A	A/A	A/A	A/A	A/A	A/A	A/A	A/A	A/A	A/A	A/A	---	A/A	A/A	A/A	A/A	A/A	A/A	A/A	A/A	A/A	A/A	A/A	A/A	A/A	A/A	A/A	A/A	A/A	A/A	A/A	A/A	A/A	---	A/A
Affx-123343504	CcLG01	0.81	A/A	C/C	C/C	C/C	C/C	C/C	C/C	C/C	C/C	C/C	C/C	C/C	C/C	C/C	C/C	C/C	C/C	C/C	C/C	C/C	C/C	C/C	C/C	A/A	C/C	C/C	C/C	C/C	C/C	C/C	C/C	C/C	C/C	C/C	C/C	C/C	C/C	C/C	C/C	C/C	C/C	C/C	C/C	C/C	C/C	C/C	C/C
Affx-123314576	CcLG01	0.81	C/C	A/A	A/A	A/A	A/A	A/A	A/A	A/A	A/A	A/A	A/A	A/A	A/A	A/A	A/A	A/A	A/A	A/A	A/A	A/A	A/A	A/A	A/A	C/C	A/A	A/A	A/A	A/A	A/A	A/A	A/A	A/A	A/A	A/A	A/A	---	A/A	A/A	A/A	A/A	A/A	A/A	A/A	A/A	A/A	---	A/A
Affx-123343129	CcLG01	0.81	C/C	T/T	T/T	T/T	T/T	T/T	T/T	T/T	T/T	T/T	T/T	T/T	T/T	T/T	T/T	T/T	T/T	T/T	T/T	T/T	T/T	T/T	T/T	C/C	T/T	T/T	T/T	T/T	T/T	T/T	T/T	T/T	T/T	T/T	---	T/T	T/T	T/T	T/T	T/T	T/T	T/T	T/T	T/T	T/T	---	T/T
Affx-123339772	CcLG01	0.81	A/A	G/G	G/G	G/G	G/G	G/G	G/G	G/G	G/G	G/G	G/G	G/G	G/G	G/G	G/G	G/G	G/G	G/G	G/G	G/G	G/G	G/G	G/G	A/A	G/G	G/G	G/G	G/G	G/G	G/G	G/G	G/G	G/G	G/G	G/G	G/G	G/G	G/G	G/G	G/G	G/G	G/G	G/G	G/G	G/G	---	G/G
Affx-123340820	CcLG01	0.81	A/A	G/G	G/G	G/G	G/G	G/G	G/G	G/G	G/G	G/G	G/G	G/G	G/G	G/G	G/G	G/G	G/G	G/G	G/G	G/G	G/G	G/G	G/G	A/A	G/G	G/G	G/G	G/G	G/G	G/G	G/G	G/G	G/G	G/G	G/G	---	G/G	G/G	G/G	G/G	G/G	G/G	G/G	G/G	G/G	---	G/G
Affx-123340807	CcLG01	0.81	T/T	C/C	C/C	C/C	C/C	C/C	C/C	C/C	C/C	C/C	C/C	C/C	C/C	C/C	C/C	C/C	C/C	C/C	C/C	C/C	C/C	C/C	C/C	T/T	C/C	C/C	C/C	C/C	C/C	C/C	C/C	C/C	C/C	C/C	C/C	---	C/C	C/C	C/C	C/C	C/C	C/C	C/C	C/C	C/C	---	C/C
Affx-123340594	CcLG01	0.81	C/C	T/T	T/T	T/T	T/T	T/T	T/T	T/T	T/T	T/T	T/T	T/T	T/T	T/T	T/T	T/T	T/T	T/T	T/T	T/T	T/T	T/T	T/T	C/C	T/T	T/T	T/T	T/T	T/T	T/T	T/T	T/T	T/T	T/T	T/T	T/T	T/T	T/T	T/T	T/T	T/T	T/T	T/T	T/T	T/T	---	T/T
Affx-123340561	CcLG01	0.81	C/C	T/T	T/T	T/T	T/T	T/T	T/T	T/T	T/T	T/T	T/T	T/T	T/T	T/T	T/T	T/T	T/T	T/T	T/T	T/T	T/T	T/T	T/T	C/C	T/T	T/T	T/T	T/T	T/T	T/T	T/T	T/T	T/T	T/T	T/T	T/T	T/T	T/T	T/T	T/T	T/T	T/T	T/T	T/T	T/T	---	T/T
Affx-123309543	CcLG01	0.81	T/T	C/C	C/C	C/C	C/C	C/C	C/C	C/C	C/C	C/C	C/C	C/C	C/C	C/C	C/C	C/C	C/C	C/C	C/C	C/C	C/C	C/C	C/C	T/T	C/C	C/C	C/C	C/C	C/C	C/C	C/C	C/C	C/C	C/C	C/C	---	C/C	C/C	C/C	C/C	C/C	C/C	C/C	C/C	C/C	---	C/C
Affx-123342202	CcLG01	0.81	G/G	T/T	T/T	T/T	T/T	T/T	T/T	T/T	T/T	T/T	T/T	T/T	T/T	T/T	T/T	T/T	T/T	T/T	T/T	T/T	T/T	T/T	T/T	G/G	T/T	T/T	T/T	T/T	T/T	T/T	T/T	T/T	T/T	T/T	T/T	---	T/T	T/T	T/T	T/T	T/T	T/T	T/T	T/T	T/T	---	T/T
Affx-123342130	CcLG01	0.81	G/G	T/T	T/T	T/T	T/T	T/T	T/T	T/T	T/T	T/T	T/T	T/T	T/T	T/T	T/T	T/T	T/T	T/T	T/T	T/T	T/T	T/T	T/T	G/G	T/T	T/T	T/T	T/T	T/T	T/T	T/T	T/T	T/T	T/T	T/T	---	T/T	T/T	T/T	T/T	T/T	T/T	T/T	T/T	T/T	---	T/T
Affx-123309644	CcLG01	0.81	A/A	G/G	G/G	G/G	G/G	G/G	G/G	G/G	G/G	G/G	G/G	G/G	G/G	G/G	G/G	G/G	G/G	G/G	G/G	G/G	G/G	G/G	G/G	A/A	G/G	G/G	G/G	G/G	G/G	G/G	G/G	G/G	G/G	G/G	G/G	G/G	G/G	G/G	G/G	G/G	G/G	G/G	G/G	G/G	G/G	---	G/G
Affx-123339780	CcLG01	0.81	A/A	G/G	G/G	G/G	G/G	G/G	G/G	G/G	G/G	G/G	G/G	G/G	G/G	G/G	G/G	G/G	G/G	G/G	G/G	G/G	G/G	G/G	G/G	A/A	G/G	G/G	G/G	G/G	G/G	G/G	G/G	G/G	G/G	G/G	G/G	---	G/G	G/G	G/G	G/G	G/G	G/G	G/G	G/G	G/G	G/G	G/G
Affx-123341526	CcLG01	0.81	C/C	T/T	T/T	T/T	T/T	T/T	T/T	T/T	T/T	T/T	T/T	T/T	T/T	T/T	T/T	T/T	T/T	T/T	T/T	T/T	T/T	T/T	T/T	---	T/T	T/T	T/T	T/T	T/T	T/T	T/T	T/T	T/T	T/T	T/T	T/T	T/T	T/T	T/T	T/T	T/T	T/T	T/T	T/T	T/T	---	T/T
Affx-123341351	CcLG01	0.81	C/C	T/T	T/T	T/T	T/T	T/T	T/T	T/T	T/T	T/T	T/T	T/T	T/T	T/T	T/T	T/T	T/T	T/T	T/T	T/T	T/T	T/T	T/T	T/T	T/T	T/T	T/T	T/T	T/T	T/T	T/T	T/T	T/T	T/T	T/T	T/T	T/T	T/T	T/T	T/T	T/T	T/T	T/T	T/T	T/T	T/T	T/T
Affx-123311669	CcLG01	0.81	T/T	G/G	G/G	G/G	G/G	G/G	G/G	G/G	G/G	G/G	G/G	G/G	G/G	G/G	G/G	G/G	G/G	G/G	G/G	G/G	G/G	G/G	G/G	G/G	G/G	G/G	G/G	G/G	G/G	G/G	G/G	G/G	G/G	G/G	G/G	---	G/G	G/G	G/G	G/G	G/G	G/G	G/G	G/G	G/G	---	G/G
Affx-123323353	CcLG01	0.81	A/A	G/G	G/G	G/G	G/G	G/G	G/G	G/G	G/G	G/G	G/G	G/G	G/G	G/G	G/G	G/G	G/G	G/G	G/G	G/G	G/G	G/G	G/G	G/G	G/G	G/G	G/G	G/G	G/G	G/G	G/G	G/G	G/G	G/G	G/G	---	G/G	G/G	G/G	G/G	G/G	G/G	G/G	G/G	G/G	---	G/G
Affx-123340680	CcLG01	0.81	T/T	C/C	C/C	C/C	C/C	C/C	C/C	C/C	C/C	C/C	C/C	C/C	C/C	C/C	C/C	C/C	C/C	C/C	C/C	C/C	C/C	C/C	C/C	C/C	C/C	C/C	C/C	C/C	C/C	C/C	C/C	C/C	C/C	C/C	C/C	---	C/C	C/C	C/C	C/C	C/C	C/C	C/C	C/C	C/C	C/C	C/C
Affx-123322647	CcLG01	0.81	T/T	G/G	G/G	G/G	G/G	G/G	G/G	G/G	G/G	G/G	G/G	G/G	G/G	G/G	G/G	G/G	G/G	G/G	G/G	G/G	G/G	G/G	G/G	G/G	G/G	G/G	G/G	G/G	G/G	G/G	G/G	G/G	G/G	G/G	---	G/G	G/G	G/G	G/G	G/G	G/G	G/G	G/G	G/G	G/G	G/G	G/G
Affx-123322482	CcLG01	0.81	A/A	G/G	G/G	G/G	G/G	G/G	G/G	G/G	G/G	G/G	G/G	G/G	G/G	G/G	G/G	G/G	G/G	G/G	G/G	G/G	G/G	G/G	G/G	G/G	G/G	G/G	G/G	G/G	G/G	G/G	G/G	G/G	G/G	G/G	G/G	---	G/G	G/G	G/G	G/G	G/G	G/G	G/G	G/G	G/G	G/G	G/G
Affx-123344490	CcLG01	0.81	G/G	A/A	A/A	A/A	A/A	A/A	A/A	A/A	A/A	A/A	A/A	A/A	A/A	A/A	A/A	A/A	A/A	A/A	A/A	A/A	A/A	A/A	A/A	A/A	A/A	A/A	A/A	A/A	A/A	A/A	A/A	A/A	A/A	A/A	A/A	---	A/A	A/A	A/A	A/A	A/A	A/A	A/A	A/A	A/A	A/A	A/A
Affx-123313425	CcLG01	0.81	T/T	C/C	C/C	C/C	C/C	C/C	C/C	C/C	C/C	C/C	C/C	C/C	C/C	C/C	C/C	C/C	C/C	C/C	C/C	C/C	C/C	C/C	C/C	C/C	C/C	C/C	C/C	C/C	C/C	C/C	C/C	C/C	C/C	C/C	C/C	---	C/C	C/C	C/C	C/C	C/C	C/C	C/C	C/C	C/C	C/C	C/C
Affx-123340149	CcLG01	0.81	C/C	G/G	G/G	G/G	G/G	G/G	G/G	G/G	G/G	G/G	G/G	G/G	G/G	G/G	G/G	G/G	G/G	G/G	G/G	G/G	G/G	G/G	G/G	G/G	G/G	G/G	G/G	G/G	G/G	G/G	G/G	G/G	G/G	G/G	G/G	G/G	G/G	G/G	G/G	G/G	G/G	G/G	G/G	G/G	G/G	---	G/G
Affx-123333047	CcLG01	0.81	T/T	G/G	G/G	G/G	G/G	G/G	G/G	G/G	G/G	G/G	G/G	G/G	G/G	G/G	G/G	G/G	G/G	G/G	G/G	G/G	G/G	G/G	G/G	G/G	G/G	G/G	G/G	G/G	G/G	G/G	G/G	G/G	G/G	G/G	G/G	G/G	G/G	G/G	G/G	G/G	G/G	G/G	G/G	G/G	G/G	---	G/G
Affx-123333619	CcLG01	0.81	A/A	C/C	C/C	C/C	C/C	C/C	C/C	C/C	C/C	C/C	C/C	C/C	C/C	C/C	C/C	C/C	C/C	C/C	C/C	C/C	C/C	---	C/C	C/C	C/C	C/C	C/C	C/C	C/C	C/C	C/C	C/C	C/C	C/C	C/C	---	C/C	C/C	C/C	C/C	C/C	C/C	C/C	C/C	C/C	C/C	C/C
Affx-123333423	CcLG01	0.81	C/C	T/T	T/T	T/T	T/T	T/T	T/T	T/T	T/T	T/T	T/T	T/T	T/T	T/T	T/T	T/T	T/T	T/T	T/T	T/T	T/T	T/T	T/T	T/T	T/T	T/T	T/T	T/T	T/T	T/T	T/T	T/T	T/T	T/T	T/T	---	T/T	T/T	T/T	T/T	T/T	T/T	T/T	T/T	T/T	T/T	T/T
Affx-123307303	CcLG01	0.81	A/A	C/C	C/C	C/C	C/C	C/C	C/C	C/C	C/C	C/C	C/C	C/C	C/C	C/C	C/C	C/C	C/C	C/C	C/C	C/C	C/C	C/C	C/C	---	C/C	C/C	C/C	C/C	C/C	C/C	C/C	C/C	C/C	C/C	C/C	C/C	C/C	C/C	C/C	C/C	C/C	C/C	C/C	C/C	C/C	---	C/C
Affx-123316269	CcLG01	0.81	C/C	A/A	A/A	A/A	A/A	A/A	A/A	A/A	A/A	A/A	A/A	A/A	A/A	A/A	A/A	A/A	A/A	A/A	A/A	A/A	A/A	A/A	A/A	C/C	A/A	A/A	A/A	A/A	A/A	A/A	A/A	A/A	A/A	A/A	A/A	---	A/A	A/A	A/A	A/A	A/A	A/A	A/A	A/A	A/A	---	A/A
Affx-123339157	CcLG01	0.81	G/G	T/T	T/T	T/T	T/T	T/T	T/T	T/T	T/T	T/T	T/T	T/T	T/T	T/T	T/T	T/T	T/T	T/T	T/T	T/T	T/T	T/T	T/T	G/G	T/T	T/T	T/T	T/T	T/T	T/T	T/T	T/T	T/T	T/T	T/T	---	T/T	T/T	T/T	T/T	T/T	T/T	T/T	T/T	T/T	---	T/T
Affx-123339052	CcLG01	0.81	A/A	G/G	G/G	G/G	G/G	G/G	G/G	G/G	G/G	G/G	G/G	G/G	G/G	G/G	G/G	G/G	G/G	G/G	G/G	G/G	G/G	G/G	G/G	A/A	G/G	G/G	G/G	G/G	G/G	G/G	G/G	G/G	G/G	G/G	G/G	---	G/G	G/G	G/G	G/G	G/G	G/G	G/G	G/G	G/G	---	G/G
Affx-123339043	CcLG01	0.81	A/A	G/G	G/G	G/G	G/G	G/G	G/G	G/G	G/G	G/G	G/G	G/G	G/G	G/G	G/G	G/G	G/G	G/G	G/G	G/G	G/G	G/G	G/G	A/A	G/G	G/G	G/G	G/G	G/G	G/G	G/G	G/G	G/G	G/G	G/G	---	G/G	G/G	G/G	G/G	G/G	G/G	G/G	G/G	G/G	---	G/G
Affx-123317190	CcLG01	0.81	C/C	A/A	A/A	A/A	A/A	A/A	A/A	A/A	A/A	A/A	A/A	A/A	A/A	A/A	A/A	A/A	A/A	A/A	A/A	A/A	A/A	A/A	A/A	C/C	A/A	A/A	A/A	A/A	A/A	A/A	A/A	A/A	A/A	A/A	A/A	A/A	A/A	A/A	A/A	A/A	A/A	A/A	A/A	A/A	A/A	---	A/A
Affx-123338063	CcLG01	0.81	C/C	T/T	T/T	T/T	T/T	T/T	T/T	T/T	T/T	T/T	T/T	T/T	T/T	T/T	T/T	T/T	T/T	T/T	T/T	T/T	T/T	T/T	T/T	C/C	T/T	T/T	T/T	T/T	T/T	T/T	T/T	T/T	T/T	T/T	T/T	T/T	T/T	T/T	T/T	T/T	T/T	T/T	T/T	T/T	T/T	---	T/T
Affx-123337895	CcLG01	0.81	C/C	T/T	T/T	T/T	T/T	T/T	T/T	T/T	T/T	T/T	T/T	T/T	T/T	T/T	T/T	T/T	T/T	T/T	T/T	T/T	T/T	T/T	T/T	C/C	T/T	T/T	T/T	T/T	T/T	T/T	T/T	T/T	T/T	T/T	T/T	---	T/T	T/T	T/T	T/T	T/T	T/T	T/T	T/T	T/T	---	T/T
Affx-123317602	CcLG01	0.81	G/G	A/A	A/A	A/A	A/A	A/A	A/A	A/A	A/A	A/A	A/A	A/A	A/A	A/A	A/A	A/A	A/A	A/A	A/A	A/A	A/A	A/A	A/A	G/G	A/A	A/A	A/A	A/A	A/A	A/A	A/A	A/A	A/A	A/A	A/A	---	A/A	A/A	A/A	A/A	A/A	A/A	A/A	A/A	A/A	---	A/A
Affx-123337334	CcLG01	0.81	T/T	C/C	C/C	C/C	C/C	C/C	C/C	C/C	C/C	C/C	C/C	C/C	C/C	C/C	C/C	C/C	C/C	C/C	C/C	C/C	C/C	C/C	C/C	T/T	C/C	C/C	C/C	C/C	C/C	C/C	C/C	C/C	C/C	C/C	C/C	---	C/C	C/C	C/C	C/C	C/C	C/C	C/C	C/C	C/C	---	C/C
Affx-123318132	CcLG01	0.81	G/G	A/A	A/A	A/A	A/A	A/A	A/A	A/A	A/A	A/A	A/A	A/A	A/A	A/A	A/A	A/A	A/A	A/A	A/A	A/A	A/A	A/A	A/A	G/G	A/A	A/A	A/A	A/A	A/A	A/A	A/A	A/A	A/A	A/A	A/A	A/A	A/A	A/A	A/A	A/A	A/A	A/A	A/A	A/A	A/A	---	A/A
Affx-123318787	CcLG01	0.81	T/T	A/A	A/A	A/A	A/A	A/A	A/A	A/A	A/A	A/A	A/A	A/A	A/A	A/A	A/A	A/A	A/A	A/A	A/A	A/A	A/A	A/A	A/A	T/T	A/A	A/A	A/A	A/A	A/A	A/A	A/A	A/A	A/A	A/A	A/A	---	A/A	A/A	A/A	A/A	A/A	A/A	A/A	A/A	A/A	---	A/A
Affx-123319292	CcLG01	0.81	G/G	A/A	A/A	A/A	A/A	A/A	A/A	A/A	A/A	A/A	A/A	A/A	A/A	A/A	A/A	A/A	A/A	A/A	A/A	A/A	A/A	A/A	A/A	G/G	A/A	A/A	A/A	A/A	A/A	A/A	A/A	A/A	A/A	A/A	A/A	---	A/A	A/A	A/A	A/A	A/A	A/A	A/A	A/A	A/A	---	A/A
Affx-123307172	CcLG01	0.81	T/T	C/C	C/C	C/C	C/C	C/C	C/C	C/C	C/C	C/C	C/C	C/C	C/C	C/C	C/C	C/C	C/C	C/C	C/C	C/C	C/C	C/C	C/C	T/T	C/C	C/C	C/C	C/C	C/C	C/C	C/C	C/C	C/C	C/C	C/C	---	C/C	C/C	C/C	C/C	C/C	C/C	C/C	C/C	C/C	---	C/C
Affx-123322396	CcLG01	0.81	G/G	A/A	A/A	A/A	A/A	A/A	A/A	A/A	A/A	A/A	A/A	A/A	A/A	A/A	A/A	A/A	A/A	A/A	A/A	A/A	A/A	A/A	A/A	G/G	A/A	A/A	A/A	A/A	A/A	A/A	A/A	A/A	A/A	A/A	A/A	---	A/A	A/A	A/A	A/A	A/A	A/A	A/A	A/A	A/A	A/A	A/A
Affx-123303556	CcLG01	0.81	A/A	G/G	G/G	G/G	G/G	G/G	G/G	G/G	G/G	G/G	G/G	G/G	G/G	G/G	G/G	G/G	G/G	G/G	G/G	G/G	G/G	G/G	G/G	A/A	G/G	G/G	G/G	G/G	G/G	G/G	G/G	G/G	G/G	G/G	G/G	---	G/G	G/G	G/G	G/G	G/G	G/G	G/G	G/G	G/G	---	G/G
Affx-123328022	CcLG01	0.81	T/T	A/A	A/A	A/A	A/A	A/A	A/A	A/A	A/A	A/A	A/A	A/A	A/A	A/A	A/A	A/A	A/A	A/A	A/A	A/A	A/A	A/A	A/A	T/T	A/A	A/A	A/A	A/A	A/A	A/A	A/A	A/A	A/A	A/A	A/A	---	A/A	A/A	A/A	A/A	A/A	A/A	A/A	A/A	A/A	---	A/A
Affx-123335279	CcLG01	0.81	A/A	G/G	G/G	G/G	G/G	G/G	G/G	G/G	G/G	G/G	G/G	G/G	G/G	G/G	G/G	G/G	G/G	G/G	G/G	G/G	G/G	G/G	G/G	A/A	G/G	G/G	G/G	G/G	G/G	G/G	G/G	G/G	G/G	G/G	G/G	---	G/G	G/G	G/G	G/G	G/G	G/G	G/G	G/G	G/G	---	G/G
Affx-123331815	CcLG01	0.81	G/G	A/A	A/A	A/A	A/A	A/A	A/A	A/A	A/A	A/A	A/A	A/A	A/A	A/A	A/A	A/A	A/A	A/A	A/A	A/A	A/A	A/A	A/A	G/G	A/A	A/A	A/A	A/A	A/A	A/A	A/A	A/A	A/A	A/A	A/A	A/A	A/A	A/A	A/A	A/A	A/A	A/A	A/A	A/A	A/A	---	A/A
Affx-123335320	CcLG01	0.81	G/G	A/A	A/A	A/A	A/A	A/A	A/A	A/A	A/A	A/A	A/A	A/A	A/A	A/A	A/A	A/A	A/A	A/A	A/A	A/A	A/A	A/A	A/A	G/G	A/A	A/A	A/A	A/A	A/A	A/A	A/A	A/A	A/A	A/A	A/A	---	A/A	A/A	A/A	A/A	A/A	A/A	A/A	A/A	A/A	---	A/A
Affx-123334429	CcLG01	0.81	T/T	C/C	C/C	C/C	C/C	C/C	C/C	C/C	C/C	C/C	C/C	C/C	C/C	C/C	C/C	C/C	C/C	C/C	C/C	C/C	C/C	C/C	C/C	T/T	C/C	C/C	C/C	C/C	C/C	C/C	C/C	C/C	C/C	C/C	C/C	---	C/C	C/C	C/C	C/C	C/C	C/C	C/C	C/C	C/C	---	C/C
Affx-123334346	CcLG01	0.81	A/A	G/G	G/G	G/G	G/G	G/G	G/G	G/G	G/G	G/G	G/G	G/G	G/G	G/G	G/G	G/G	G/G	G/G	G/G	G/G	G/G	G/G	G/G	A/A	G/G	G/G	G/G	G/G	G/G	G/G	G/G	G/G	G/G	G/G	G/G	---	G/G	G/G	G/G	G/G	G/G	G/G	G/G	G/G	G/G	---	G/G
Affx-123334202	CcLG01	0.81	T/T	C/C	C/C	C/C	C/C	C/C	C/C	C/C	C/C	C/C	C/C	C/C	C/C	C/C	C/C	C/C	C/C	C/C	C/C	C/C	C/C	C/C	C/C	T/T	C/C	C/C	C/C	C/C	C/C	C/C	C/C	C/C	C/C	C/C	C/C	---	C/C	C/C	C/C	C/C	C/C	C/C	C/C	C/C	C/C	---	C/C
Affx-123337959	CcLG01	0.81	G/G	A/A	A/A	A/A	A/A	A/A	A/A	A/A	A/A	A/A	A/A	A/A	A/A	A/A	A/A	A/A	A/A	A/A	A/A	A/A	A/A	A/A	A/A	G/G	A/A	A/A	A/A	A/A	A/A	A/A	A/A	A/A	A/A	A/A	A/A	A/A	A/A	A/A	A/A	A/A	A/A	A/A	A/A	A/A	A/A	---	A/A
Affx-123309876	CcLG01	0.81	A/A	G/G	G/G	G/G	G/G	G/G	G/G	G/G	G/G	G/G	G/G	G/G	G/G	G/G	G/G	G/G	G/G	G/G	G/G	G/G	G/G	G/G	G/G	A/A	G/G	G/G	G/G	G/G	G/G	G/G	G/G	G/G	G/G	G/G	G/G	---	G/G	G/G	G/G	G/G	G/G	G/G	G/G	G/G	G/G	---	G/G
Affx-123331638	CcLG01	0.81	A/A	C/C	C/C	C/C	C/C	C/C	C/C	C/C	C/C	C/C	C/C	C/C	C/C	C/C	C/C	C/C	C/C	C/C	C/C	C/C	C/C	C/C	C/C	A/A	C/C	C/C	C/C	C/C	C/C	C/C	C/C	C/C	C/C	C/C	C/C	---	C/C	C/C	C/C	C/C	C/C	C/C	C/C	C/C	C/C	---	C/C
Affx-123333156	CcLG01	0.81	T/T	C/C	C/C	C/C	C/C	C/C	C/C	C/C	C/C	C/C	C/C	C/C	C/C	C/C	C/C	C/C	C/C	C/C	C/C	C/C	C/C	C/C	C/C	T/T	C/C	C/C	C/C	C/C	C/C	C/C	C/C	C/C	C/C	C/C	C/C	C/C	C/C	C/C	C/C	C/C	C/C	C/C	C/C	C/C	C/C	---	C/C
Affx-123333136	CcLG01	0.81	T/T	C/C	C/C	C/C	C/C	C/C	C/C	C/C	C/C	C/C	C/C	C/C	C/C	C/C	C/C	C/C	C/C	C/C	C/C	C/C	C/C	C/C	C/C	T/T	C/C	C/C	C/C	C/C	C/C	C/C	C/C	C/C	C/C	C/C	C/C	---	C/C	C/C	C/C	C/C	C/C	C/C	C/C	C/C	C/C	---	C/C
Affx-123310026	CcLG01	0.81	T/T	G/G	G/G	G/G	G/G	G/G	G/G	G/G	G/G	G/G	G/G	G/G	G/G	G/G	G/G	G/G	G/G	G/G	G/G	G/G	G/G	G/G	G/G	T/T	G/G	G/G	G/G	G/G	G/G	G/G	G/G	G/G	G/G	G/G	G/G	---	G/G	G/G	G/G	G/G	G/G	G/G	G/G	G/G	G/G	---	G/G
Affx-123332912	CcLG01	0.81	T/T	C/C	C/C	C/C	C/C	C/C	C/C	C/C	C/C	C/C	C/C	C/C	C/C	C/C	C/C	C/C	C/C	C/C	C/C	C/C	C/C	C/C	C/C	---	C/C	C/C	C/C	C/C	C/C	C/C	C/C	C/C	C/C	C/C	C/C	C/C	C/C	C/C	C/C	C/C	C/C	C/C	C/C	C/C	C/C	---	C/C
Affx-123302006	CcLG01	0.81	T/T	C/C	C/C	C/C	C/C	C/C	C/C	C/C	C/C	C/C	C/C	C/C	C/C	C/C	C/C	C/C	C/C	C/C	C/C	C/C	C/C	C/C	C/C	C/C	C/C	C/C	C/C	C/C	C/C	C/C	C/C	C/C	C/C	C/C	C/C	---	C/C	C/C	C/C	C/C	C/C	C/C	C/C	C/C	C/C	C/C	C/C
Affx-123330823	CcLG01	0.81	A/A	G/G	G/G	G/G	G/G	G/G	G/G	G/G	G/G	G/G	G/G	G/G	G/G	G/G	G/G	G/G	G/G	G/G	G/G	G/G	G/G	G/G	G/G	G/G	G/G	G/G	G/G	G/G	G/G	G/G	G/G	G/G	G/G	G/G	G/G	---	G/G	G/G	G/G	G/G	G/G	G/G	G/G	G/G	G/G	G/G	G/G
Affx-123330670	CcLG01	0.81	A/A	C/C	C/C	C/C	C/C	C/C	C/C	C/C	C/C	C/C	C/C	C/C	C/C	C/C	C/C	C/C	C/C	C/C	C/C	C/C	C/C	C/C	C/C	C/C	C/C	C/C	C/C	C/C	C/C	C/C	C/C	C/C	C/C	C/C	C/C	---	C/C	C/C	C/C	C/C	C/C	C/C	C/C	C/C	C/C	C/C	C/C
Affx-123331984	CcLG01	0.81	C/C	T/T	T/T	T/T	T/T	T/T	T/T	T/T	T/T	T/T	T/T	T/T	T/T	T/T	T/T	T/T	T/T	T/T	T/T	T/T	T/T	T/T	T/T	T/T	T/T	T/T	T/T	T/T	T/T	T/T	T/T	T/T	T/T	T/T	T/T	---	T/T	T/T	T/T	T/T	T/T	T/T	T/T	T/T	T/T	T/T	T/T
Affx-123331952	CcLG01	0.81	A/A	G/G	G/G	G/G	G/G	G/G	G/G	G/G	G/G	G/G	G/G	G/G	G/G	G/G	G/G	G/G	G/G	G/G	G/G	G/G	G/G	G/G	G/G	G/G	G/G	G/G	G/G	G/G	G/G	G/G	G/G	G/G	G/G	G/G	G/G	---	G/G	G/G	G/G	G/G	G/G	G/G	G/G	G/G	G/G	---	G/G
Affx-123330356	CcLG01	0.81	A/A	G/G	G/G	G/G	G/G	G/G	G/G	G/G	G/G	G/G	G/G	G/G	G/G	G/G	G/G	G/G	G/G	G/G	G/G	G/G	G/G	G/G	G/G	G/G	G/G	G/G	G/G	G/G	G/G	G/G	G/G	G/G	G/G	G/G	G/G	G/G	G/G	G/G	G/G	G/G	G/G	G/G	G/G	G/G	G/G	G/G	G/G
Affx-123330246	CcLG01	0.81	A/A	G/G	G/G	G/G	G/G	G/G	G/G	G/G	G/G	G/G	G/G	G/G	G/G	G/G	G/G	G/G	G/G	G/G	G/G	G/G	G/G	G/G	G/G	G/G	G/G	G/G	G/G	G/G	G/G	G/G	G/G	G/G	G/G	G/G	G/G	G/G	G/G	G/G	G/G	G/G	G/G	G/G	G/G	G/G	G/G	---	G/G
Affx-123310242	CcLG01	0.81	T/T	C/C	C/C	C/C	C/C	C/C	C/C	C/C	C/C	C/C	C/C	C/C	C/C	C/C	C/C	C/C	C/C	C/C	C/C	C/C	C/C	C/C	C/C	C/C	C/C	C/C	C/C	C/C	C/C	C/C	C/C	C/C	C/C	C/C	C/C	---	C/C	C/C	C/C	C/C	C/C	C/C	C/C	C/C	C/C	---	C/C
Affx-123331057	CcLG01	0.81	G/G	T/T	T/T	T/T	T/T	T/T	T/T	T/T	T/T	T/T	T/T	T/T	T/T	T/T	T/T	T/T	T/T	T/T	T/T	T/T	T/T	T/T	T/T	---	T/T	T/T	T/T	T/T	T/T	T/T	T/T	T/T	T/T	T/T	T/T	T/T	T/T	T/T	T/T	T/T	T/T	T/T	T/T	T/T	T/T	T/T	T/T
Affx-123324430	CcLG01	0.81	C/C	T/T	T/T	T/T	T/T	T/T	T/T	T/T	T/T	T/T	T/T	T/T	T/T	T/T	T/T	T/T	T/T	T/T	T/T	T/T	T/T	T/T	T/T	C/C	T/T	T/T	T/T	T/T	T/T	T/T	T/T	T/T	T/T	T/T	T/T	T/T	T/T	T/T	T/T	T/T	T/T	T/T	T/T	T/T	T/T	---	T/T
Affx-123327708	CcLG01	0.81	T/T	C/C	C/C	C/C	C/C	C/C	C/C	C/C	C/C	C/C	C/C	C/C	C/C	C/C	C/C	C/C	C/C	C/C	C/C	C/C	C/C	C/C	C/C	T/T	C/C	C/C	C/C	C/C	C/C	C/C	C/C	C/C	C/C	C/C	C/C	C/C	C/C	C/C	C/C	C/C	C/C	C/C	C/C	C/C	C/C	---	C/C
Affx-123310552	CcLG01	0.81	C/C	T/T	T/T	T/T	T/T	T/T	T/T	T/T	T/T	T/T	T/T	T/T	T/T	T/T	T/T	T/T	T/T	T/T	T/T	T/T	T/T	T/T	T/T	C/C	T/T	T/T	T/T	T/T	T/T	T/T	T/T	T/T	T/T	T/T	T/T	---	T/T	T/T	T/T	T/T	T/T	T/T	T/T	T/T	T/T	---	T/T
Affx-123310812	CcLG01	0.81	T/T	G/G	G/G	G/G	G/G	G/G	G/G	G/G	G/G	G/G	G/G	G/G	G/G	G/G	G/G	G/G	G/G	G/G	G/G	G/G	G/G	---	G/G	T/T	G/G	G/G	G/G	G/G	G/G	G/G	G/G	G/G	G/G	G/G	G/G	---	G/G	G/G	G/G	G/G	G/G	G/G	G/G	G/G	G/G	---	G/G
Affx-123326176	CcLG01	0.81	T/T	C/C	C/C	C/C	C/C	C/C	C/C	C/C	C/C	C/C	C/C	C/C	C/C	C/C	C/C	C/C	C/C	C/C	C/C	C/C	C/C	C/C	C/C	T/T	C/C	C/C	C/C	C/C	C/C	C/C	C/C	C/C	C/C	C/C	C/C	---	C/C	C/C	C/C	C/C	C/C	C/C	C/C	C/C	C/C	---	C/C
Affx-123330227	CcLG01	0.81	T/T	C/C	C/C	C/C	C/C	C/C	C/C	C/C	C/C	C/C	C/C	C/C	C/C	C/C	C/C	C/C	C/C	C/C	C/C	C/C	C/C	C/C	C/C	T/T	C/C	C/C	C/C	C/C	C/C	C/C	C/C	C/C	C/C	C/C	C/C	---	C/C	C/C	C/C	C/C	C/C	C/C	C/C	C/C	C/C	---	C/C
Affx-123310039	CcLG01	0.81	C/C	T/T	T/T	T/T	T/T	T/T	T/T	T/T	T/T	T/T	T/T	T/T	T/T	T/T	T/T	T/T	T/T	T/T	T/T	T/T	T/T	T/T	T/T	C/C	T/T	T/T	T/T	T/T	T/T	T/T	T/T	T/T	T/T	T/T	T/T	T/T	T/T	T/T	T/T	T/T	T/T	T/T	T/T	T/T	T/T	---	T/T
Affx-123329804	CcLG01	0.81	C/C	T/T	T/T	T/T	T/T	T/T	T/T	T/T	T/T	T/T	T/T	T/T	T/T	T/T	T/T	T/T	T/T	T/T	T/T	T/T	T/T	T/T	T/T	C/C	T/T	T/T	T/T	T/T	T/T	T/T	T/T	T/T	T/T	T/T	T/T	T/T	T/T	T/T	T/T	T/T	T/T	T/T	T/T	T/T	T/T	---	T/T
Affx-123325321	CcLG01	0.81	A/A	G/G	G/G	G/G	G/G	G/G	G/G	G/G	G/G	G/G	G/G	G/G	G/G	G/G	G/G	G/G	G/G	G/G	G/G	G/G	G/G	G/G	G/G	A/A	G/G	G/G	G/G	G/G	G/G	G/G	G/G	G/G	G/G	G/G	G/G	G/G	G/G	G/G	G/G	G/G	G/G	G/G	G/G	G/G	G/G	---	G/G
Affx-123311596	CcLG01	0.81	C/C	T/T	T/T	T/T	T/T	T/T	T/T	T/T	T/T	T/T	T/T	T/T	T/T	T/T	T/T	T/T	T/T	T/T	T/T	T/T	T/T	T/T	T/T	C/C	T/T	T/T	T/T	T/T	T/T	T/T	T/T	T/T	T/T	T/T	T/T	---	T/T	T/T	T/T	T/T	T/T	T/T	T/T	T/T	T/T	---	T/T
Affx-123324801	CcLG01	0.81	A/A	G/G	G/G	G/G	G/G	G/G	G/G	G/G	G/G	G/G	G/G	G/G	G/G	G/G	G/G	G/G	G/G	G/G	G/G	G/G	G/G	G/G	G/G	A/A	G/G	G/G	G/G	G/G	G/G	G/G	G/G	G/G	G/G	G/G	G/G	---	G/G	G/G	G/G	G/G	G/G	G/G	G/G	G/G	G/G	---	G/G
Affx-123324598	CcLG01	0.81	T/T	G/G	G/G	G/G	G/G	G/G	G/G	G/G	G/G	G/G	G/G	G/G	G/G	G/G	G/G	G/G	G/G	G/G	G/G	G/G	G/G	G/G	G/G	T/T	G/G	G/G	G/G	G/G	G/G	G/G	G/G	G/G	G/G	G/G	G/G	---	G/G	G/G	G/G	G/G	G/G	G/G	G/G	G/G	G/G	---	G/G
Affx-123324528	CcLG01	0.81	T/T	C/C	C/C	C/C	C/C	C/C	C/C	C/C	C/C	C/C	C/C	C/C	C/C	C/C	C/C	C/C	C/C	C/C	C/C	C/C	C/C	C/C	C/C	T/T	C/C	C/C	C/C	C/C	C/C	C/C	C/C	C/C	C/C	C/C	C/C	---	C/C	C/C	C/C	C/C	C/C	C/C	C/C	C/C	C/C	---	C/C
Affx-123327662	CcLG01	0.81	A/A	C/C	C/C	C/C	C/C	C/C	C/C	C/C	C/C	C/C	C/C	C/C	C/C	C/C	C/C	C/C	C/C	C/C	C/C	C/C	C/C	C/C	C/C	---	C/C	C/C	C/C	C/C	C/C	C/C	C/C	C/C	C/C	C/C	C/C	C/C	C/C	C/C	C/C	C/C	C/C	C/C	C/C	C/C	C/C	---	C/C
Affx-123345544	CcLG01	0.81	G/G	A/A	A/A	A/A	A/A	A/A	A/A	A/A	A/A	A/A	A/A	A/A	A/A	A/A	A/A	A/A	A/A	A/A	A/A	A/A	A/A	A/A	A/A	A/A	A/A	A/A	A/A	A/A	A/A	A/A	A/A	A/A	A/A	A/A	A/A	A/A	A/A	A/A	A/A	A/A	A/A	A/A	A/A	A/A	A/A	---	A/A
Affx-123346156	CcLG01	0.81	G/G	A/A	A/A	A/A	A/A	A/A	A/A	A/A	A/A	A/A	A/A	A/A	A/A	A/A	A/A	A/A	A/A	A/A	A/A	A/A	A/A	A/A	A/A	A/A	A/A	A/A	A/A	A/A	A/A	A/A	A/A	A/A	A/A	A/A	A/A	A/A	A/A	A/A	A/A	A/A	A/A	A/A	A/A	A/A	A/A	A/A	A/A
Affx-123346458	CcLG01	0.81	G/G	A/A	A/A	A/A	A/A	A/A	A/A	A/A	A/A	A/A	A/A	A/A	A/A	A/A	A/A	A/A	A/A	A/A	A/A	A/A	A/A	A/A	A/A	A/A	A/A	A/A	A/A	A/A	A/A	A/A	A/A	A/A	A/A	A/A	A/A	---	A/A	A/A	A/A	A/A	A/A	A/A	A/A	A/A	A/A	A/A	A/A
Affx-123326619	CcLG01	0.81	A/A	G/G	G/G	G/G	G/G	G/G	G/G	G/G	G/G	G/G	G/G	G/G	G/G	G/G	G/G	G/G	G/G	G/G	G/G	G/G	G/G	G/G	G/G	G/G	G/G	G/G	G/G	G/G	G/G	G/G	G/G	G/G	G/G	G/G	G/G	G/G	G/G	G/G	G/G	G/G	G/G	G/G	G/G	G/G	G/G	G/G	G/G
Affx-123326434	CcLG01	0.81	T/T	G/G	G/G	G/G	G/G	G/G	G/G	G/G	G/G	G/G	G/G	G/G	G/G	G/G	G/G	G/G	G/G	G/G	G/G	G/G	G/G	G/G	G/G	G/G	G/G	G/G	G/G	G/G	G/G	G/G	G/G	G/G	G/G	G/G	G/G	G/G	G/G	G/G	G/G	G/G	G/G	G/G	G/G	G/G	G/G	---	G/G
Affx-123311474	CcLG01	0.81	T/T	C/C	C/C	C/C	C/C	C/C	C/C	C/C	C/C	C/C	C/C	C/C	C/C	C/C	C/C	C/C	C/C	C/C	C/C	C/C	C/C	C/C	C/C	C/C	C/C	C/C	C/C	C/C	C/C	C/C	C/C	C/C	C/C	C/C	C/C	C/C	C/C	C/C	C/C	C/C	C/C	C/C	C/C	C/C	C/C	---	C/C
Affx-123347032	CcLG01	0.81	G/G	A/A	A/A	A/A	A/A	A/A	A/A	A/A	A/A	A/A	A/A	A/A	A/A	A/A	A/A	A/A	A/A	A/A	A/A	A/A	A/A	A/A	A/A	A/A	A/A	A/A	A/A	A/A	A/A	A/A	A/A	A/A	A/A	A/A	A/A	A/A	A/A	A/A	A/A	A/A	A/A	A/A	A/A	A/A	A/A	---	A/A
Affx-123325927	CcLG01	0.81	A/A	C/C	C/C	C/C	C/C	C/C	C/C	C/C	C/C	C/C	C/C	C/C	C/C	C/C	C/C	C/C	C/C	C/C	C/C	C/C	C/C	C/C	C/C	C/C	C/C	C/C	C/C	C/C	C/C	C/C	C/C	C/C	C/C	C/C	C/C	---	C/C	C/C	C/C	C/C	C/C	C/C	C/C	C/C	C/C	C/C	C/C
Affx-123322460	CcLG01	0.81	T/T	C/C	C/C	C/C	C/C	C/C	C/C	C/C	C/C	C/C	C/C	C/C	C/C	C/C	C/C	C/C	C/C	C/C	C/C	C/C	C/C	C/C	C/C	C/C	C/C	C/C	C/C	C/C	C/C	C/C	C/C	C/C	C/C	C/C	C/C	C/C	C/C	C/C	C/C	C/C	C/C	C/C	C/C	C/C	C/C	---	C/C
Affx-123322367	CcLG01	0.81	A/A	G/G	G/G	G/G	G/G	G/G	G/G	G/G	G/G	G/G	G/G	G/G	G/G	G/G	G/G	G/G	G/G	G/G	G/G	G/G	G/G	G/G	G/G	G/G	G/G	G/G	G/G	G/G	G/G	G/G	G/G	G/G	G/G	G/G	G/G	---	G/G	G/G	G/G	G/G	G/G	G/G	G/G	G/G	G/G	G/G	G/G
Affx-123321246	CcLG01	0.81	A/A	G/G	G/G	G/G	G/G	G/G	G/G	G/G	G/G	G/G	G/G	G/G	G/G	G/G	G/G	G/G	G/G	G/G	G/G	G/G	G/G	G/G	G/G	G/G	G/G	G/G	G/G	G/G	G/G	G/G	G/G	G/G	G/G	G/G	G/G	---	G/G	G/G	G/G	G/G	G/G	G/G	G/G	G/G	G/G	G/G	G/G
Affx-123324751	CcLG01	0.81	C/C	T/T	T/T	T/T	T/T	T/T	T/T	T/T	T/T	T/T	T/T	T/T	T/T	T/T	T/T	T/T	T/T	T/T	T/T	T/T	T/T	T/T	T/T	T/T	T/T	T/T	T/T	T/T	T/T	T/T	T/T	T/T	T/T	T/T	T/T	---	T/T	T/T	T/T	T/T	T/T	T/T	T/T	T/T	T/T	T/T	T/T
Affx-123321200	CcLG01	0.81	T/T	G/G	G/G	G/G	G/G	G/G	G/G	G/G	G/G	G/G	G/G	G/G	G/G	G/G	G/G	G/G	G/G	G/G	G/G	G/G	G/G	G/G	G/G	G/G	G/G	G/G	G/G	G/G	G/G	G/G	G/G	G/G	G/G	G/G	G/G	---	G/G	G/G	G/G	G/G	G/G	G/G	G/G	G/G	G/G	G/G	G/G
Affx-123320637	CcLG01	0.81	A/A	C/C	C/C	C/C	C/C	C/C	C/C	C/C	C/C	C/C	C/C	C/C	C/C	C/C	C/C	C/C	C/C	C/C	C/C	C/C	C/C	C/C	C/C	C/C	C/C	C/C	C/C	C/C	C/C	C/C	C/C	C/C	C/C	C/C	C/C	---	C/C	C/C	C/C	C/C	C/C	C/C	C/C	C/C	C/C	---	C/C
Affx-123320198	CcLG01	0.81	A/A	C/C	C/C	C/C	C/C	C/C	C/C	C/C	C/C	C/C	C/C	C/C	C/C	C/C	C/C	C/C	C/C	C/C	C/C	C/C	C/C	C/C	C/C	C/C	C/C	C/C	C/C	C/C	C/C	C/C	C/C	C/C	C/C	C/C	C/C	---	C/C	C/C	C/C	C/C	C/C	C/C	C/C	C/C	C/C	---	C/C
Affx-123324426	CcLG01	0.81	C/C	T/T	T/T	T/T	T/T	T/T	T/T	T/T	T/T	T/T	T/T	T/T	T/T	T/T	T/T	T/T	T/T	T/T	T/T	T/T	T/T	T/T	T/T	---	T/T	T/T	T/T	T/T	T/T	T/T	T/T	T/T	T/T	T/T	T/T	T/T	T/T	T/T	T/T	T/T	T/T	T/T	T/T	T/T	T/T	---	T/T
Affx-123338084	CcLG01	0.81	G/G	A/A	A/A	A/A	A/A	A/A	A/A	A/A	A/A	A/A	A/A	A/A	A/A	A/A	A/A	A/A	A/A	A/A	A/A	A/A	A/A	A/A	A/A	G/G	A/A	A/A	A/A	A/A	A/A	A/A	A/A	A/A	A/A	A/A	A/A	A/A	A/A	A/A	A/A	A/A	A/A	A/A	A/A	A/A	A/A	---	A/A
Affx-123303464	CcLG01	0.81	C/C	T/T	T/T	T/T	T/T	T/T	T/T	T/T	T/T	T/T	T/T	T/T	T/T	T/T	T/T	T/T	T/T	T/T	T/T	T/T	T/T	T/T	T/T	C/C	T/T	T/T	T/T	T/T	T/T	T/T	T/T	T/T	T/T	T/T	T/T	---	T/T	T/T	T/T	T/T	T/T	T/T	T/T	T/T	T/T	---	T/T
Affx-123324117	CcLG01	0.81	A/A	G/G	G/G	G/G	G/G	G/G	G/G	G/G	G/G	G/G	G/G	G/G	G/G	G/G	G/G	G/G	G/G	G/G	G/G	G/G	G/G	G/G	G/G	A/A	G/G	G/G	G/G	G/G	G/G	G/G	G/G	G/G	G/G	G/G	G/G	G/G	G/G	G/G	G/G	G/G	G/G	G/G	G/G	G/G	G/G	---	G/G
Affx-123323981	CcLG01	0.81	G/G	T/T	T/T	T/T	T/T	T/T	T/T	T/T	T/T	T/T	T/T	T/T	T/T	T/T	T/T	T/T	T/T	T/T	T/T	T/T	T/T	T/T	T/T	G/G	T/T	T/T	T/T	T/T	T/T	T/T	T/T	T/T	T/T	T/T	T/T	T/T	T/T	T/T	T/T	T/T	T/T	T/T	T/T	T/T	T/T	T/T	T/T
Affx-123323511	CcLG01	0.81	A/A	G/G	G/G	G/G	G/G	G/G	G/G	G/G	G/G	G/G	G/G	G/G	G/G	G/G	G/G	G/G	G/G	G/G	G/G	G/G	G/G	G/G	G/G	A/A	G/G	G/G	G/G	G/G	G/G	G/G	G/G	G/G	G/G	G/G	G/G	---	G/G	G/G	G/G	G/G	G/G	G/G	G/G	G/G	G/G	---	G/G
Affx-123303423	CcLG01	0.81	T/T	C/C	C/C	C/C	C/C	C/C	C/C	C/C	C/C	C/C	C/C	C/C	C/C	C/C	C/C	C/C	C/C	C/C	C/C	C/C	C/C	C/C	C/C	T/T	C/C	C/C	C/C	C/C	C/C	C/C	C/C	C/C	C/C	C/C	C/C	C/C	C/C	C/C	C/C	C/C	C/C	C/C	C/C	C/C	C/C	---	C/C
Affx-123302684	CcLG01	0.81	T/T	C/C	C/C	C/C	C/C	C/C	C/C	C/C	C/C	C/C	C/C	C/C	C/C	C/C	C/C	C/C	C/C	C/C	C/C	C/C	C/C	C/C	C/C	T/T	C/C	C/C	C/C	C/C	C/C	C/C	C/C	C/C	C/C	C/C	C/C	C/C	C/C	C/C	C/C	C/C	C/C	C/C	C/C	C/C	C/C	---	C/C
Affx-123343529	CcLG01	0.81	G/G	A/A	A/A	A/A	A/A	A/A	A/A	A/A	A/A	A/A	A/A	A/A	A/A	A/A	A/A	A/A	A/A	A/A	A/A	A/A	A/A	A/A	A/A	G/G	A/A	A/A	A/A	A/A	A/A	A/A	A/A	A/A	A/A	A/A	A/A	---	A/A	A/A	A/A	A/A	A/A	A/A	A/A	A/A	A/A	---	A/A
Affx-123343686	CcLG01	0.81	G/G	A/A	A/A	A/A	A/A	A/A	A/A	A/A	A/A	A/A	A/A	A/A	A/A	A/A	A/A	A/A	A/A	A/A	A/A	A/A	A/A	A/A	A/A	G/G	A/A	A/A	A/A	A/A	A/A	A/A	A/A	A/A	A/A	A/A	A/A	---	A/A	A/A	A/A	A/A	A/A	A/A	A/A	A/A	A/A	---	A/A
Affx-123343769	CcLG01	0.81	G/G	A/A	A/A	A/A	A/A	A/A	A/A	A/A	A/A	A/A	A/A	A/A	A/A	A/A	A/A	A/A	A/A	A/A	A/A	A/A	A/A	A/A	A/A	G/G	A/A	A/A	A/A	A/A	A/A	A/A	A/A	A/A	A/A	A/A	A/A	A/A	A/A	A/A	A/A	A/A	A/A	A/A	A/A	A/A	A/A	A/A	A/A
Affx-123314370	CcLG01	0.81	T/T	C/C	C/C	C/C	C/C	C/C	C/C	C/C	C/C	C/C	C/C	C/C	C/C	C/C	C/C	C/C	C/C	C/C	C/C	C/C	C/C	C/C	C/C	T/T	C/C	C/C	C/C	C/C	C/C	C/C	C/C	C/C	C/C	C/C	C/C	---	C/C	C/C	C/C	C/C	C/C	C/C	C/C	C/C	C/C	---	C/C
Affx-123318940	CcLG01	0.81	A/A	G/G	G/G	G/G	G/G	G/G	G/G	G/G	G/G	G/G	G/G	G/G	G/G	G/G	G/G	G/G	G/G	G/G	G/G	G/G	G/G	G/G	G/G	A/A	G/G	G/G	G/G	G/G	G/G	G/G	G/G	G/G	G/G	G/G	G/G	---	G/G	G/G	G/G	G/G	G/G	G/G	G/G	G/G	G/G	---	G/G
Affx-123322295	CcLG01	0.81	T/T	C/C	C/C	C/C	C/C	C/C	C/C	C/C	C/C	C/C	C/C	C/C	C/C	C/C	C/C	C/C	C/C	C/C	C/C	C/C	C/C	C/C	C/C	T/T	C/C	C/C	C/C	C/C	C/C	C/C	C/C	C/C	C/C	C/C	C/C	---	C/C	C/C	C/C	C/C	C/C	C/C	C/C	C/C	C/C	---	C/C
Affx-123322077	CcLG01	0.81	C/C	T/T	T/T	T/T	T/T	T/T	T/T	T/T	T/T	T/T	T/T	T/T	T/T	T/T	T/T	T/T	T/T	T/T	T/T	T/T	T/T	T/T	T/T	C/C	T/T	T/T	T/T	T/T	T/T	T/T	T/T	T/T	T/T	T/T	T/T	---	T/T	T/T	T/T	T/T	T/T	T/T	T/T	T/T	T/T	---	T/T
Affx-123321799	CcLG01	0.81	T/T	G/G	G/G	G/G	G/G	G/G	G/G	G/G	G/G	G/G	G/G	G/G	G/G	G/G	G/G	G/G	G/G	G/G	G/G	G/G	G/G	G/G	G/G	T/T	G/G	G/G	G/G	G/G	G/G	G/G	G/G	G/G	G/G	G/G	G/G	---	G/G	G/G	G/G	G/G	G/G	G/G	G/G	G/G	G/G	---	G/G
Affx-123318262	CcLG01	0.81	T/T	C/C	C/C	C/C	C/C	C/C	C/C	C/C	C/C	C/C	C/C	C/C	C/C	C/C	C/C	C/C	C/C	C/C	C/C	C/C	C/C	C/C	C/C	T/T	C/C	C/C	C/C	C/C	C/C	C/C	C/C	C/C	C/C	C/C	C/C	C/C	C/C	C/C	C/C	C/C	C/C	C/C	C/C	C/C	C/C	---	C/C
Affx-123321414	CcLG01	0.81	C/C	T/T	T/T	T/T	T/T	T/T	T/T	T/T	T/T	T/T	T/T	T/T	T/T	T/T	T/T	T/T	T/T	T/T	T/T	T/T	T/T	T/T	T/T	C/C	T/T	T/T	T/T	T/T	T/T	T/T	T/T	T/T	T/T	T/T	T/T	---	T/T	T/T	T/T	T/T	T/T	T/T	T/T	T/T	T/T	---	T/T
Affx-123311888	CcLG01	0.81	C/C	T/T	T/T	T/T	T/T	T/T	T/T	T/T	T/T	T/T	T/T	T/T	T/T	T/T	T/T	T/T	T/T	T/T	T/T	T/T	T/T	T/T	T/T	C/C	T/T	T/T	T/T	T/T	T/T	T/T	T/T	T/T	T/T	T/T	T/T	---	T/T	T/T	T/T	T/T	T/T	T/T	T/T	T/T	---	---	T/T
Affx-123317890	CcLG01	0.81	A/A	C/C	C/C	C/C	C/C	C/C	C/C	C/C	C/C	C/C	C/C	C/C	C/C	C/C	C/C	C/C	C/C	C/C	C/C	C/C	C/C	C/C	C/C	A/A	C/C	C/C	C/C	C/C	C/C	C/C	C/C	C/C	C/C	C/C	C/C	C/C	C/C	C/C	C/C	C/C	C/C	C/C	C/C	C/C	C/C	---	C/C
Affx-123317789	CcLG01	0.81	C/C	T/T	T/T	T/T	T/T	T/T	T/T	T/T	T/T	T/T	T/T	T/T	T/T	T/T	T/T	T/T	T/T	T/T	T/T	T/T	T/T	T/T	T/T	C/C	T/T	T/T	T/T	T/T	T/T	T/T	T/T	T/T	T/T	T/T	T/T	---	T/T	T/T	T/T	T/T	T/T	T/T	T/T	T/T	T/T	---	T/T
Affx-123317513	CcLG01	0.81	C/C	T/T	T/T	T/T	T/T	T/T	T/T	T/T	T/T	T/T	T/T	T/T	T/T	T/T	T/T	T/T	T/T	T/T	T/T	T/T	T/T	T/T	T/T	C/C	T/T	T/T	T/T	T/T	T/T	T/T	T/T	T/T	T/T	T/T	T/T	---	T/T	T/T	T/T	T/T	T/T	T/T	T/T	T/T	T/T	---	T/T
Affx-123317292	CcLG01	0.81	C/C	T/T	T/T	T/T	T/T	T/T	T/T	T/T	T/T	T/T	T/T	T/T	T/T	T/T	T/T	T/T	T/T	T/T	T/T	T/T	T/T	T/T	T/T	C/C	T/T	T/T	T/T	T/T	T/T	T/T	T/T	T/T	T/T	T/T	T/T	---	T/T	T/T	T/T	T/T	T/T	T/T	T/T	T/T	T/T	---	T/T
Affx-123316818	CcLG01	0.81	A/A	G/G	G/G	G/G	G/G	G/G	G/G	G/G	G/G	G/G	G/G	G/G	G/G	G/G	G/G	G/G	G/G	G/G	G/G	G/G	G/G	G/G	G/G	A/A	G/G	G/G	G/G	G/G	G/G	G/G	G/G	G/G	G/G	G/G	G/G	---	G/G	G/G	G/G	G/G	G/G	G/G	G/G	G/G	G/G	---	G/G
Affx-123316795	CcLG01	0.81	T/T	C/C	C/C	C/C	C/C	C/C	C/C	C/C	C/C	C/C	C/C	C/C	C/C	C/C	C/C	C/C	C/C	C/C	C/C	C/C	C/C	C/C	C/C	T/T	C/C	C/C	C/C	C/C	C/C	C/C	C/C	C/C	C/C	C/C	C/C	---	C/C	C/C	C/C	C/C	C/C	C/C	C/C	C/C	C/C	---	C/C
Affx-123320249	CcLG01	0.81	T/T	G/G	G/G	G/G	G/G	G/G	G/G	G/G	G/G	G/G	G/G	G/G	G/G	G/G	G/G	G/G	G/G	G/G	G/G	G/G	G/G	G/G	G/G	T/T	G/G	G/G	G/G	G/G	G/G	G/G	G/G	G/G	G/G	G/G	G/G	---	G/G	G/G	G/G	G/G	G/G	G/G	G/G	G/G	G/G	---	G/G
Affx-123315745	CcLG01	0.81	C/C	T/T	T/T	T/T	T/T	T/T	T/T	T/T	T/T	T/T	T/T	T/T	T/T	T/T	T/T	T/T	T/T	T/T	T/T	T/T	T/T	T/T	T/T	C/C	T/T	T/T	T/T	T/T	T/T	T/T	T/T	T/T	T/T	T/T	T/T	---	T/T	T/T	T/T	T/T	T/T	T/T	T/T	T/T	T/T	---	T/T
Affx-123315658	CcLG01	0.81	T/T	C/C	C/C	C/C	C/C	C/C	C/C	C/C	C/C	C/C	C/C	C/C	C/C	C/C	C/C	C/C	C/C	C/C	C/C	C/C	C/C	C/C	C/C	T/T	C/C	C/C	C/C	C/C	C/C	C/C	C/C	C/C	C/C	C/C	C/C	---	C/C	C/C	C/C	C/C	C/C	C/C	C/C	C/C	C/C	---	C/C
Affx-123347644	CcLG01	0.81	G/G	C/C	C/C	C/C	C/C	C/C	C/C	C/C	C/C	C/C	C/C	C/C	C/C	C/C	C/C	C/C	C/C	C/C	C/C	C/C	C/C	C/C	C/C	G/G	C/C	C/C	C/C	C/C	C/C	C/C	C/C	C/C	C/C	C/C	C/C	C/C	C/C	C/C	C/C	C/C	C/C	C/C	C/C	C/C	C/C	---	C/C
Affx-123347894	CcLG01	0.81	C/C	G/G	G/G	G/G	G/G	G/G	G/G	G/G	G/G	G/G	G/G	G/G	G/G	G/G	G/G	G/G	G/G	G/G	G/G	G/G	G/G	G/G	G/G	C/C	G/G	G/G	G/G	G/G	G/G	G/G	G/G	G/G	G/G	G/G	G/G	G/G	G/G	G/G	G/G	G/G	G/G	G/G	G/G	G/G	G/G	---	G/G
Affx-123347263	CcLG01	0.81	G/G	T/T	T/T	T/T	T/T	T/T	T/T	T/T	T/T	T/T	T/T	T/T	T/T	T/T	T/T	T/T	T/T	T/T	T/T	T/T	T/T	---	T/T	G/G	T/T	T/T	T/T	T/T	T/T	T/T	T/T	T/T	T/T	T/T	---	---	T/T	T/T	T/T	T/T	T/T	T/T	T/T	T/T	T/T	---	T/T
Affx-123348416	CcLG01	0.81	T/T	C/C	C/C	C/C	C/C	C/C	C/C	C/C	C/C	C/C	C/C	C/C	C/C	C/C	C/C	C/C	C/C	C/C	C/C	C/C	C/C	C/C	C/C	T/T	C/C	C/C	C/C	C/C	C/C	C/C	C/C	C/C	C/C	C/C	C/C	---	C/C	C/C	C/C	C/C	C/C	C/C	C/C	C/C	C/C	---	C/C
Affx-123348434	CcLG01	0.81	G/G	T/T	T/T	T/T	T/T	T/T	T/T	T/T	T/T	T/T	T/T	T/T	T/T	T/T	T/T	T/T	T/T	T/T	T/T	T/T	T/T	T/T	T/T	G/G	T/T	T/T	T/T	T/T	T/T	T/T	T/T	T/T	T/T	T/T	T/T	---	T/T	T/T	T/T	T/T	T/T	T/T	T/T	T/T	T/T	---	T/T
Affx-123348539	CcLG01	0.81	C/C	T/T	T/T	T/T	T/T	T/T	T/T	T/T	T/T	T/T	T/T	T/T	T/T	T/T	T/T	T/T	T/T	T/T	T/T	T/T	T/T	T/T	T/T	C/C	T/T	T/T	T/T	T/T	T/T	T/T	T/T	T/T	T/T	T/T	T/T	---	T/T	T/T	T/T	T/T	T/T	T/T	T/T	T/T	T/T	---	T/T
Affx-123348582	CcLG01	0.81	C/C	T/T	T/T	T/T	T/T	T/T	T/T	T/T	T/T	T/T	T/T	T/T	T/T	T/T	T/T	T/T	T/T	T/T	T/T	T/T	T/T	T/T	T/T	C/C	T/T	T/T	T/T	T/T	T/T	T/T	T/T	T/T	T/T	T/T	T/T	T/T	T/T	T/T	T/T	T/T	T/T	T/T	T/T	T/T	T/T	---	T/T
Affx-123349049	CcLG01	0.81	C/C	T/T	T/T	T/T	T/T	T/T	T/T	T/T	T/T	T/T	T/T	T/T	T/T	T/T	T/T	T/T	T/T	T/T	T/T	T/T	T/T	T/T	T/T	C/C	T/T	T/T	T/T	T/T	T/T	T/T	T/T	T/T	T/T	T/T	T/T	---	T/T	T/T	T/T	T/T	T/T	T/T	T/T	T/T	T/T	---	T/T
Affx-123346633	CcLG01	0.81	C/C	T/T	T/T	T/T	T/T	T/T	T/T	T/T	T/T	T/T	T/T	T/T	T/T	T/T	T/T	T/T	T/T	T/T	T/T	T/T	T/T	T/T	T/T	C/C	T/T	T/T	T/T	T/T	T/T	T/T	T/T	T/T	T/T	T/T	T/T	---	T/T	T/T	T/T	T/T	T/T	T/T	T/T	T/T	T/T	---	T/T
Affx-123349466	CcLG01	0.81	T/T	C/C	C/C	C/C	C/C	C/C	C/C	C/C	C/C	C/C	C/C	C/C	C/C	C/C	C/C	C/C	C/C	C/C	C/C	C/C	C/C	C/C	C/C	T/T	C/C	C/C	C/C	C/C	C/C	C/C	C/C	C/C	C/C	C/C	C/C	---	C/C	C/C	C/C	C/C	C/C	C/C	C/C	C/C	C/C	---	C/C
Affx-123349514	CcLG01	0.81	T/T	C/C	C/C	C/C	C/C	C/C	C/C	C/C	C/C	C/C	C/C	C/C	C/C	C/C	C/C	C/C	C/C	C/C	C/C	C/C	C/C	C/C	C/C	T/T	C/C	C/C	C/C	C/C	C/C	C/C	C/C	C/C	C/C	C/C	C/C	---	C/C	C/C	C/C	C/C	C/C	C/C	C/C	C/C	C/C	---	C/C
Affx-123350304	CcLG01	0.81	T/T	C/C	C/C	C/C	C/C	C/C	C/C	C/C	C/C	C/C	C/C	C/C	C/C	C/C	C/C	C/C	C/C	C/C	C/C	C/C	C/C	C/C	C/C	T/T	C/C	C/C	C/C	C/C	C/C	C/C	C/C	C/C	C/C	C/C	C/C	---	C/C	C/C	C/C	C/C	C/C	C/C	C/C	C/C	C/C	---	C/C
Affx-123350665	CcLG01	0.81	A/A	C/C	C/C	C/C	C/C	C/C	C/C	C/C	C/C	C/C	C/C	C/C	C/C	C/C	C/C	C/C	C/C	C/C	C/C	C/C	C/C	C/C	C/C	A/A	C/C	C/C	C/C	C/C	C/C	C/C	C/C	C/C	C/C	C/C	---	C/C	C/C	C/C	C/C	C/C	C/C	C/C	C/C	C/C	C/C	---	C/C
Affx-123350740	CcLG01	0.81	A/A	G/G	G/G	G/G	G/G	G/G	G/G	G/G	G/G	G/G	G/G	G/G	G/G	G/G	G/G	G/G	G/G	G/G	G/G	G/G	G/G	G/G	G/G	A/A	G/G	G/G	G/G	G/G	G/G	G/G	G/G	G/G	G/G	G/G	G/G	---	G/G	G/G	G/G	G/G	G/G	G/G	G/G	G/G	G/G	---	G/G
Affx-123305403	CcLG01	0.81	C/C	A/A	A/A	A/A	A/A	A/A	A/A	A/A	A/A	A/A	A/A	A/A	A/A	A/A	A/A	A/A	A/A	A/A	A/A	A/A	A/A	A/A	A/A	C/C	A/A	A/A	A/A	A/A	A/A	A/A	A/A	A/A	A/A	A/A	A/A	A/A	A/A	A/A	A/A	A/A	A/A	A/A	A/A	A/A	A/A	---	A/A
Affx-123303335	CcLG01	0.81	T/T	C/C	C/C	C/C	C/C	C/C	C/C	C/C	C/C	C/C	C/C	C/C	C/C	C/C	C/C	C/C	C/C	C/C	C/C	C/C	C/C	C/C	C/C	T/T	C/C	C/C	C/C	C/C	C/C	C/C	C/C	C/C	C/C	C/C	C/C	---	C/C	C/C	C/C	C/C	C/C	C/C	C/C	C/C	C/C	---	C/C
Affx-123303266	CcLG01	0.81	T/T	C/C	C/C	C/C	C/C	C/C	C/C	C/C	C/C	C/C	C/C	C/C	C/C	C/C	C/C	C/C	C/C	C/C	C/C	C/C	C/C	C/C	C/C	T/T	C/C	C/C	C/C	C/C	C/C	C/C	C/C	C/C	C/C	C/C	C/C	---	C/C	C/C	C/C	C/C	C/C	C/C	C/C	C/C	C/C	---	C/C
Affx-123354110	CcLG01	0.81	T/T	C/C	C/C	C/C	C/C	C/C	C/C	C/C	C/C	C/C	C/C	C/C	C/C	C/C	C/C	C/C	C/C	C/C	C/C	C/C	C/C	C/C	C/C	T/T	C/C	C/C	C/C	C/C	C/C	C/C	C/C	C/C	C/C	C/C	C/C	C/C	C/C	C/C	C/C	C/C	C/C	C/C	C/C	C/C	C/C	---	C/C
Affx-123354118	CcLG01	0.81	C/C	T/T	T/T	T/T	T/T	T/T	T/T	T/T	T/T	T/T	T/T	T/T	T/T	T/T	T/T	T/T	T/T	T/T	T/T	T/T	T/T	T/T	T/T	C/C	T/T	T/T	T/T	T/T	T/T	T/T	T/T	T/T	T/T	T/T	T/T	---	T/T	T/T	T/T	T/T	T/T	T/T	T/T	T/T	T/T	---	T/T
Affx-123355182	CcLG01	0.81	C/C	T/T	T/T	T/T	T/T	T/T	T/T	T/T	T/T	T/T	T/T	T/T	T/T	T/T	T/T	T/T	T/T	T/T	T/T	T/T	T/T	T/T	T/T	C/C	T/T	T/T	T/T	T/T	T/T	T/T	T/T	T/T	T/T	T/T	T/T	---	T/T	T/T	T/T	T/T	T/T	T/T	T/T	T/T	T/T	---	T/T
Affx-123355510	CcLG01	0.81	T/T	C/C	C/C	C/C	C/C	C/C	C/C	C/C	C/C	C/C	C/C	C/C	C/C	C/C	C/C	C/C	C/C	C/C	C/C	C/C	C/C	C/C	C/C	T/T	C/C	C/C	C/C	C/C	C/C	C/C	C/C	C/C	C/C	C/C	C/C	---	C/C	C/C	C/C	C/C	C/C	C/C	C/C	C/C	C/C	---	C/C
Affx-123309468	CcLG01	0.81	G/G	A/A	A/A	A/A	A/A	A/A	A/A	A/A	A/A	A/A	A/A	A/A	A/A	A/A	A/A	A/A	A/A	A/A	A/A	A/A	A/A	A/A	A/A	G/G	A/A	A/A	A/A	A/A	A/A	A/A	A/A	A/A	A/A	A/A	A/A	---	A/A	A/A	A/A	A/A	A/A	A/A	A/A	A/A	A/A	---	A/A
Affx-123309829	CcLG01	0.81	C/C	A/A	A/A	A/A	A/A	A/A	A/A	A/A	A/A	A/A	A/A	A/A	A/A	A/A	A/A	A/A	A/A	A/A	A/A	A/A	A/A	A/A	A/A	C/C	A/A	A/A	A/A	A/A	A/A	A/A	A/A	A/A	A/A	A/A	A/A	A/A	A/A	A/A	A/A	A/A	A/A	A/A	A/A	A/A	A/A	---	A/A
Affx-123310474	CcLG01	0.81	G/G	A/A	A/A	A/A	A/A	A/A	A/A	A/A	A/A	A/A	A/A	A/A	A/A	A/A	A/A	A/A	A/A	A/A	A/A	A/A	A/A	A/A	A/A	G/G	A/A	A/A	A/A	A/A	A/A	A/A	A/A	A/A	A/A	A/A	A/A	---	A/A	A/A	A/A	A/A	A/A	A/A	A/A	A/A	A/A	---	A/A
Affx-123303627	CcLG01	0.81	C/C	T/T	T/T	T/T	T/T	T/T	T/T	T/T	T/T	T/T	T/T	T/T	T/T	T/T	T/T	T/T	T/T	T/T	T/T	T/T	T/T	T/T	T/T	C/C	T/T	T/T	T/T	T/T	T/T	T/T	T/T	T/T	T/T	T/T	T/T	---	T/T	T/T	T/T	T/T	T/T	T/T	T/T	T/T	T/T	---	T/T
Affx-123308411	CcLG01	0.81	T/T	C/C	C/C	C/C	C/C	C/C	C/C	C/C	C/C	C/C	C/C	C/C	C/C	C/C	C/C	C/C	C/C	C/C	C/C	C/C	C/C	C/C	C/C	T/T	C/C	C/C	C/C	C/C	C/C	C/C	C/C	C/C	C/C	C/C	C/C	---	C/C	C/C	C/C	C/C	C/C	C/C	C/C	C/C	C/C	---	C/C
Affx-123305189	CcLG01	0.81	G/G	A/A	A/A	A/A	A/A	A/A	A/A	A/A	A/A	A/A	A/A	A/A	A/A	A/A	A/A	A/A	A/A	A/A	A/A	A/A	A/A	A/A	A/A	G/G	A/A	A/A	A/A	A/A	A/A	A/A	A/A	A/A	A/A	A/A	A/A	---	A/A	A/A	A/A	A/A	A/A	A/A	A/A	A/A	A/A	A/A	A/A
Affx-123319807	CcLG01	0.81	C/C	T/T	T/T	T/T	T/T	T/T	T/T	T/T	T/T	T/T	T/T	T/T	T/T	T/T	T/T	T/T	T/T	T/T	T/T	T/T	T/T	T/T	T/T	---	---	T/T	T/T	T/T	T/T	T/T	T/T	T/T	T/T	T/T	T/T	T/T	T/T	T/T	T/T	T/T	T/T	T/T	T/T	T/T	T/T	T/T	T/T
Affx-123322694	CcLG01	0.81	G/G	T/T	T/T	T/T	T/T	T/T	T/T	T/T	T/T	T/T	T/T	T/T	T/T	T/T	T/T	T/T	T/T	T/T	T/T	T/T	T/T	T/T	T/T	G/G	G/G	T/T	T/T	T/T	T/T	T/T	T/T	T/T	T/T	T/T	T/T	T/T	T/T	T/T	T/T	T/T	T/T	T/T	T/T	T/T	T/T	T/T	T/T
Affx-123306000	CcLG01	0.81	C/C	T/T	---	---	---	T/T	---	---	T/T	T/T	---	T/T	T/T	---	T/T	---	T/T	---	---	T/T	T/T	---	T/T	C/C	---	---	T/T	T/T	T/T	T/T	---	---	---	T/T	---	T/T	T/T	T/T	---	T/T	---	---	---	---	---	---	---
Affx-123314312	CcLG01	0.81	A/A	G/G	G/G	G/G	G/G	G/G	G/G	G/G	G/G	G/G	G/G	G/G	G/G	G/G	G/G	G/G	G/G	G/G	G/G	G/G	G/G	G/G	G/G	A/A	G/G	G/G	G/G	G/G	G/G	G/G	A/A	G/G	G/G	G/G	G/G	G/G	G/G	G/G	G/G	G/G	G/G	G/G	G/G	G/G	G/G	---	G/G
Affx-123317901	CcLG01	0.81	A/A	G/G	G/G	G/G	G/G	G/G	G/G	G/G	G/G	G/G	G/G	G/G	G/G	G/G	G/G	G/G	G/G	G/G	G/G	G/G	G/G	G/G	G/G	A/A	G/G	G/G	G/G	G/G	G/G	G/G	A/A	G/G	G/G	G/G	G/G	G/G	G/G	G/G	G/G	G/G	G/G	G/G	G/G	G/G	G/G	---	G/G
Affx-123318224	CcLG01	0.81	T/T	C/C	C/C	C/C	C/C	C/C	C/C	C/C	C/C	C/C	C/C	C/C	C/C	C/C	C/C	C/C	C/C	C/C	C/C	C/C	C/C	---	C/C	T/T	C/C	C/C	C/C	C/C	C/C	C/C	T/T	C/C	C/C	C/C	---	C/C	C/C	C/C	C/C	C/C	C/C	C/C	C/C	C/C	C/C	---	C/C
Affx-123323372	CcLG01	0.81	A/A	G/G	G/G	G/G	G/G	G/G	G/G	G/G	G/G	G/G	G/G	G/G	G/G	G/G	G/G	G/G	G/G	G/G	G/G	G/G	G/G	G/G	G/G	A/A	G/G	G/G	G/G	G/G	G/G	G/G	A/A	G/G	G/G	G/G	G/G	---	G/G	G/G	G/G	G/G	G/G	G/G	G/G	G/G	G/G	---	G/G
Affx-123325092	CcLG01	0.81	T/T	C/C	C/C	C/C	C/C	C/C	C/C	C/C	C/C	C/C	C/C	C/C	C/C	C/C	C/C	C/C	C/C	C/C	C/C	C/C	C/C	C/C	C/C	T/T	C/C	C/C	C/C	C/C	C/C	C/C	T/T	C/C	C/C	C/C	C/C	C/C	C/C	C/C	C/C	C/C	C/C	C/C	C/C	C/C	C/C	---	C/C
Affx-123326289	CcLG01	0.81	T/T	C/C	C/C	C/C	C/C	C/C	C/C	C/C	C/C	C/C	C/C	C/C	C/C	C/C	C/C	C/C	C/C	C/C	C/C	C/C	C/C	C/C	C/C	T/T	C/C	C/C	C/C	C/C	C/C	C/C	T/T	C/C	C/C	C/C	C/C	C/C	C/C	C/C	C/C	C/C	C/C	C/C	C/C	C/C	C/C	---	C/C
Affx-123326633	CcLG01	0.81	A/A	G/G	G/G	G/G	G/G	G/G	G/G	G/G	G/G	G/G	G/G	G/G	G/G	G/G	G/G	G/G	G/G	G/G	G/G	G/G	G/G	G/G	G/G	A/A	G/G	G/G	G/G	G/G	G/G	G/G	A/A	G/G	G/G	G/G	---	G/G	G/G	G/G	G/G	G/G	G/G	G/G	G/G	G/G	G/G	---	G/G
Affx-123327290	CcLG01	0.81	G/G	T/T	T/T	T/T	T/T	T/T	T/T	T/T	T/T	T/T	T/T	T/T	T/T	T/T	T/T	T/T	T/T	T/T	T/T	T/T	T/T	T/T	T/T	G/G	T/T	T/T	T/T	T/T	T/T	T/T	G/G	T/T	T/T	T/T	T/T	---	T/T	T/T	T/T	T/T	T/T	T/T	T/T	T/T	T/T	T/T	T/T
Affx-123310075	CcLG01	0.81	A/A	G/G	G/G	G/G	G/G	G/G	G/G	G/G	G/G	G/G	G/G	G/G	G/G	G/G	G/G	G/G	G/G	G/G	G/G	G/G	G/G	G/G	G/G	A/A	G/G	G/G	G/G	G/G	G/G	G/G	A/A	G/G	G/G	G/G	G/G	G/G	G/G	G/G	G/G	G/G	G/G	G/G	G/G	G/G	G/G	G/G	G/G
Affx-123328656	CcLG01	0.81	C/C	T/T	T/T	T/T	T/T	T/T	T/T	T/T	T/T	T/T	T/T	T/T	T/T	T/T	T/T	T/T	T/T	T/T	T/T	T/T	T/T	T/T	T/T	C/C	T/T	T/T	T/T	T/T	T/T	T/T	C/C	---	T/T	T/T	T/T	---	T/T	T/T	T/T	T/T	T/T	T/T	T/T	T/T	T/T	---	T/T
Affx-123329858	CcLG01	0.81	A/A	G/G	G/G	G/G	G/G	G/G	G/G	G/G	G/G	G/G	G/G	G/G	G/G	G/G	G/G	G/G	G/G	G/G	G/G	G/G	G/G	G/G	G/G	A/A	G/G	G/G	G/G	G/G	G/G	G/G	A/A	G/G	G/G	G/G	G/G	G/G	G/G	G/G	G/G	G/G	G/G	G/G	G/G	G/G	G/G	---	G/G
Affx-123331496	CcLG01	0.81	A/A	G/G	G/G	G/G	G/G	G/G	G/G	G/G	G/G	G/G	G/G	G/G	G/G	G/G	G/G	G/G	G/G	G/G	G/G	G/G	G/G	G/G	G/G	A/A	G/G	G/G	G/G	G/G	G/G	G/G	A/A	G/G	G/G	G/G	G/G	---	G/G	G/G	G/G	G/G	G/G	G/G	G/G	G/G	G/G	---	G/G
Affx-123332890	CcLG01	0.81	T/T	G/G	G/G	G/G	G/G	G/G	G/G	G/G	G/G	G/G	G/G	G/G	G/G	G/G	G/G	G/G	G/G	G/G	G/G	G/G	G/G	G/G	G/G	T/T	G/G	G/G	G/G	G/G	G/G	G/G	T/T	G/G	G/G	G/G	G/G	G/G	G/G	G/G	G/G	G/G	G/G	G/G	G/G	G/G	G/G	---	G/G
Affx-123339862	CcLG01	0.81	G/G	T/T	T/T	T/T	T/T	T/T	T/T	T/T	T/T	T/T	T/T	T/T	T/T	T/T	T/T	T/T	T/T	T/T	T/T	T/T	T/T	T/T	T/T	G/G	T/T	T/T	T/T	T/T	T/T	T/T	G/G	T/T	T/T	T/T	T/T	---	T/T	T/T	T/T	T/T	T/T	T/T	T/T	T/T	T/T	---	T/T
Affx-123340326	CcLG01	0.81	T/T	C/C	C/C	C/C	C/C	C/C	C/C	C/C	C/C	C/C	C/C	C/C	C/C	C/C	C/C	C/C	C/C	C/C	C/C	C/C	C/C	C/C	C/C	T/T	C/C	C/C	C/C	C/C	C/C	C/C	T/T	C/C	C/C	C/C	C/C	C/C	C/C	C/C	C/C	C/C	C/C	C/C	C/C	C/C	C/C	---	C/C
Affx-123342432	CcLG01	0.81	C/C	T/T	T/T	T/T	T/T	T/T	T/T	T/T	T/T	T/T	T/T	T/T	T/T	T/T	T/T	T/T	T/T	T/T	T/T	T/T	T/T	T/T	T/T	C/C	T/T	T/T	T/T	T/T	T/T	T/T	C/C	T/T	T/T	T/T	T/T	T/T	T/T	T/T	T/T	T/T	T/T	T/T	T/T	T/T	T/T	---	T/T
Affx-123309070	CcLG01	0.81	T/T	C/C	C/C	C/C	C/C	C/C	C/C	C/C	C/C	C/C	C/C	C/C	C/C	C/C	C/C	C/C	C/C	C/C	C/C	C/C	C/C	C/C	C/C	T/T	C/C	C/C	C/C	C/C	C/C	C/C	T/T	C/C	C/C	C/C	C/C	C/C	C/C	C/C	C/C	C/C	C/C	C/C	C/C	C/C	C/C	---	C/C
Affx-123343750	CcLG01	0.81	G/G	T/T	T/T	T/T	T/T	T/T	T/T	T/T	T/T	T/T	T/T	T/T	T/T	T/T	T/T	T/T	T/T	T/T	T/T	T/T	T/T	T/T	T/T	G/G	T/T	T/T	T/T	T/T	T/T	T/T	G/G	T/T	T/T	T/T	T/T	T/T	T/T	T/T	T/T	T/T	T/T	T/T	T/T	T/T	T/T	---	T/T
Affx-123345379	CcLG01	0.81	G/G	T/T	T/T	T/T	T/T	T/T	T/T	T/T	T/T	T/T	T/T	T/T	T/T	T/T	T/T	T/T	T/T	T/T	T/T	T/T	T/T	T/T	T/T	G/G	T/T	T/T	T/T	T/T	T/T	T/T	G/G	T/T	T/T	T/T	T/T	T/T	T/T	T/T	T/T	T/T	T/T	T/T	T/T	T/T	T/T	---	T/T
Affx-123360839	CcLG01	0.81	T/T	C/C	C/C	C/C	C/C	C/C	C/C	C/C	C/C	C/C	C/C	C/C	C/C	C/C	C/C	C/C	C/C	C/C	C/C	C/C	C/C	C/C	C/C	T/T	C/C	C/C	C/C	C/C	C/C	C/C	T/T	C/C	C/C	C/C	C/C	C/C	C/C	C/C	C/C	C/C	C/C	C/C	C/C	C/C	C/C	---	C/C
Affx-123302962	CcLG01	0.81	G/G	A/A	A/A	A/A	A/A	A/A	A/A	A/A	A/A	A/A	A/A	A/A	A/A	A/A	A/A	A/A	A/A	A/A	A/A	A/A	A/A	A/A	A/A	G/G	A/A	A/A	A/A	A/A	A/A	A/A	G/G	A/A	A/A	A/A	A/A	A/A	A/A	A/A	A/A	A/A	A/A	A/A	A/A	A/A	A/A	A/A	A/A
Affx-123307610	CcLG01	0.81	C/C	T/T	T/T	T/T	T/T	T/T	T/T	T/T	T/T	T/T	T/T	T/T	T/T	T/T	T/T	T/T	T/T	T/T	T/T	T/T	T/T	T/T	T/T	C/C	T/T	T/T	T/T	T/T	T/T	T/T	C/C	T/T	T/T	T/T	T/T	T/T	T/T	T/T	T/T	T/T	T/T	T/T	T/T	T/T	T/T	---	T/T
Affx-123307265	CcLG01	0.81	G/G	A/A	A/A	A/A	A/A	A/A	A/A	A/A	A/A	A/A	A/A	A/A	A/A	A/A	A/A	A/A	A/A	A/A	A/A	A/A	A/A	A/A	A/A	G/G	A/A	A/A	A/A	A/A	A/A	A/A	G/G	A/A	A/A	A/A	A/A	A/A	A/A	A/A	A/A	A/A	A/A	A/A	A/A	A/A	A/A	---	A/A
Affx-123307250	CcLG01	0.81	A/A	G/G	G/G	G/G	G/G	G/G	G/G	G/G	G/G	G/G	G/G	G/G	G/G	G/G	G/G	G/G	G/G	G/G	G/G	G/G	G/G	G/G	G/G	A/A	G/G	G/G	G/G	G/G	G/G	G/G	A/A	G/G	G/G	G/G	G/G	G/G	G/G	G/G	G/G	G/G	G/G	G/G	G/G	G/G	G/G	---	G/G
Affx-123307211	CcLG01	0.81	A/A	G/G	G/G	G/G	G/G	G/G	G/G	G/G	G/G	G/G	G/G	G/G	G/G	G/G	G/G	G/G	G/G	G/G	G/G	G/G	G/G	G/G	G/G	A/A	G/G	G/G	G/G	G/G	G/G	G/G	A/A	---	G/G	G/G	G/G	---	G/G	G/G	G/G	G/G	G/G	G/G	G/G	G/G	G/G	---	G/G
Affx-123302794	CcLG01	0.81	C/C	T/T	T/T	T/T	T/T	T/T	T/T	T/T	T/T	T/T	T/T	T/T	T/T	T/T	T/T	T/T	T/T	T/T	T/T	T/T	T/T	T/T	T/T	C/C	T/T	T/T	T/T	T/T	T/T	T/T	C/C	T/T	T/T	T/T	T/T	T/T	T/T	T/T	T/T	T/T	T/T	T/T	T/T	T/T	T/T	---	T/T
Affx-123321421	CcLG01	0.81	G/G	A/A	A/A	A/A	A/A	A/A	A/A	A/A	A/A	A/A	A/A	A/A	A/A	A/A	A/A	A/A	A/A	A/A	A/A	A/A	A/A	A/A	A/A	G/G	A/A	A/A	A/A	A/A	A/A	A/A	G/G	A/A	A/A	A/A	A/A	A/A	A/A	A/A	A/A	A/A	A/A	A/A	A/A	A/A	A/A	---	A/A
Affx-123331827	CcLG01	0.81	G/G	A/A	A/A	A/A	A/A	A/A	A/A	A/A	A/A	A/A	A/A	A/A	A/A	A/A	A/A	A/A	A/A	A/A	A/A	A/A	A/A	A/A	A/A	G/G	A/A	A/A	A/A	A/A	A/A	A/A	G/G	A/A	A/A	A/A	A/A	A/A	A/A	A/A	A/A	A/A	A/A	A/A	A/A	A/A	A/A	---	A/A
Affx-123334131	CcLG01	0.81	G/G	A/A	A/A	A/A	A/A	A/A	A/A	A/A	A/A	A/A	A/A	A/A	A/A	A/A	A/A	A/A	A/A	A/A	A/A	A/A	A/A	A/A	A/A	G/G	A/A	A/A	A/A	A/A	A/A	A/A	G/G	A/A	A/A	A/A	A/A	A/A	A/A	A/A	A/A	A/A	A/A	A/A	A/A	A/A	A/A	---	A/A
Affx-123338166	CcLG01	0.81	G/G	A/A	A/A	A/A	A/A	A/A	A/A	A/A	A/A	A/A	A/A	A/A	A/A	A/A	A/A	A/A	A/A	A/A	A/A	A/A	A/A	A/A	A/A	G/G	A/A	A/A	A/A	A/A	A/A	A/A	G/G	A/A	A/A	A/A	A/A	A/A	A/A	A/A	A/A	A/A	A/A	A/A	A/A	A/A	A/A	---	A/A
Affx-123354784	CcLG01	0.81	G/G	A/A	A/A	A/A	A/A	A/A	A/A	A/A	A/A	A/A	A/A	A/A	A/A	A/A	A/A	A/A	A/A	A/A	A/A	A/A	A/A	A/A	A/A	G/G	A/A	A/A	A/A	A/A	A/A	A/A	G/G	A/A	A/A	A/A	A/A	A/A	A/A	A/A	A/A	A/A	A/A	A/A	A/A	A/A	A/A	---	A/A
Affx-123357236	CcLG01	0.86	G/G	A/A	---	G/G	G/G	G/G	A/A	---	A/A	A/A	G/G	---	G/G	G/G	G/G	A/A	---	A/A	A/A	G/G	G/G	---	G/G	G/G	A/A	A/A	A/A	G/G	A/A	A/A	G/G	A/A	G/G	G/G	A/A	---	G/G	A/A	G/G	G/G	---	---	G/G	G/G	A/A	---	G/G
Affx-123326588	CcLG01	0.86	C/C	T/T	---	C/C	C/C	C/C	T/T	---	T/T	T/T	C/C	---	C/C	C/C	C/C	T/T	---	T/T	T/T	C/C	C/C	---	C/C	C/C	T/T	T/T	T/T	C/C	T/T	T/T	C/C	T/T	C/C	C/C	T/T	---	C/C	T/T	C/C	C/C	---	---	C/C	C/C	T/T	---	C/C
Affx-123344071	CcLG01	0.86	G/G	T/T	---	G/G	G/G	G/G	T/T	---	T/T	T/T	G/G	---	G/G	G/G	G/G	T/T	---	T/T	T/T	G/G	G/G	---	G/G	G/G	T/T	T/T	T/T	G/G	T/T	T/T	G/G	---	G/G	G/G	T/T	---	G/G	T/T	G/G	G/G	---	---	G/G	G/G	T/T	---	G/G
Affx-123350785	CcLG01	0.86	A/A	G/G	---	A/A	A/A	A/A	G/G	---	G/G	G/G	A/A	---	A/A	A/A	A/A	G/G	---	G/G	G/G	A/A	A/A	---	A/A	A/A	G/G	G/G	G/G	A/A	G/G	G/G	A/A	G/G	A/A	A/A	G/G	---	A/A	G/G	A/A	A/A	---	---	A/A	A/A	G/G	---	A/A
Affx-123335416	CcLG01	0.86	G/G	A/A	---	G/G	G/G	G/G	A/A	---	A/A	A/A	G/G	---	G/G	G/G	G/G	A/A	---	A/A	A/A	G/G	G/G	---	G/G	G/G	A/A	A/A	A/A	G/G	A/A	A/A	G/G	A/A	G/G	G/G	A/A	---	G/G	A/A	G/G	G/G	---	---	G/G	G/G	A/A	---	G/G
Affx-123310335	CcLG01	0.86	A/A	C/C	---	A/A	A/A	A/A	C/C	---	C/C	C/C	A/A	---	A/A	A/A	A/A	C/C	---	C/C	C/C	A/A	A/A	---	A/A	A/A	C/C	C/C	C/C	A/A	C/C	C/C	A/A	C/C	A/A	A/A	C/C	---	A/A	C/C	A/A	A/A	---	---	A/A	A/A	C/C	---	A/A
Affx-123335717	CcLG01	0.86	A/A	G/G	---	A/A	A/A	A/A	G/G	---	G/G	G/G	A/A	---	A/A	A/A	A/A	G/G	---	G/G	G/G	A/A	A/A	---	A/A	A/A	G/G	G/G	G/G	A/A	G/G	G/G	A/A	G/G	A/A	A/A	G/G	---	A/A	G/G	A/A	A/A	---	---	A/A	A/A	G/G	---	A/A
Affx-123318385	CcLG01	0.86	A/A	G/G	---	A/A	A/A	A/A	G/G	---	G/G	G/G	A/A	---	A/A	A/A	A/A	G/G	---	G/G	G/G	A/A	A/A	---	A/A	A/A	G/G	G/G	G/G	A/A	G/G	G/G	A/A	G/G	A/A	A/A	G/G	---	A/A	G/G	A/A	A/A	---	---	A/A	A/A	G/G	---	A/A
Affx-123332708	CcLG01	0.86	G/G	A/A	---	G/G	G/G	G/G	A/A	---	A/A	A/A	G/G	---	G/G	G/G	G/G	A/A	---	A/A	A/A	G/G	G/G	---	G/G	G/G	A/A	A/A	A/A	G/G	A/A	A/A	G/G	A/A	G/G	G/G	A/A	---	G/G	A/A	G/G	G/G	---	---	G/G	G/G	A/A	---	G/G
Affx-123326257	CcLG01	0.86	G/G	A/A	---	G/G	G/G	G/G	A/A	---	A/A	A/A	G/G	---	G/G	G/G	G/G	A/A	---	A/A	A/A	G/G	G/G	---	G/G	G/G	A/A	A/A	A/A	G/G	A/A	A/A	G/G	A/A	G/G	G/G	A/A	---	G/G	A/A	G/G	G/G	---	---	G/G	G/G	A/A	---	G/G
Affx-123346045	CcLG01	0.86	C/C	T/T	---	C/C	C/C	C/C	T/T	---	T/T	T/T	C/C	---	C/C	C/C	C/C	T/T	---	T/T	T/T	C/C	C/C	---	C/C	C/C	T/T	T/T	T/T	C/C	T/T	T/T	C/C	---	C/C	C/C	T/T	---	C/C	T/T	C/C	C/C	---	---	C/C	C/C	T/T	---	C/C
Affx-123339128	CcLG01	0.86	G/G	A/A	---	G/G	G/G	G/G	A/A	---	A/A	A/A	G/G	---	G/G	G/G	G/G	A/A	---	A/A	A/A	G/G	G/G	---	G/G	G/G	A/A	A/A	A/A	G/G	A/A	A/A	G/G	A/A	G/G	G/G	A/A	---	G/G	A/A	G/G	G/G	---	---	G/G	G/G	A/A	---	G/G
Affx-123310752	CcLG01	0.86	G/G	A/A	---	G/G	G/G	G/G	A/A	---	A/A	A/A	G/G	---	G/G	G/G	G/G	A/A	---	A/A	A/A	G/G	G/G	---	G/G	G/G	A/A	A/A	A/A	G/G	A/A	A/A	G/G	A/A	G/G	G/G	A/A	---	G/G	A/A	G/G	G/G	---	---	G/G	G/G	A/A	---	G/G
Affx-123321282	CcLG01	1.52	A/A	C/C	C/C	C/C	C/C	C/C	C/C	C/C	C/C	C/C	C/C	C/C	C/C	C/C	C/C	C/C	C/C	C/C	C/C	C/C	C/C	C/C	C/C	C/C	C/C	C/C	C/C	C/C	C/C	C/C	A/A	C/C	C/C	C/C	C/C	C/C	C/C	C/C	C/C	C/C	C/C	C/C	C/C	C/C	C/C	---	C/C
Affx-123320377	CcLG01	1.52	T/T	C/C	C/C	C/C	C/C	C/C	C/C	C/C	C/C	C/C	C/C	C/C	C/C	C/C	C/C	C/C	C/C	C/C	---	C/C	C/C	C/C	C/C	C/C	C/C	C/C	C/C	C/C	C/C	C/C	T/T	C/C	C/C	C/C	C/C	---	C/C	C/C	C/C	C/C	C/C	C/C	C/C	C/C	C/C	---	C/C
Affx-123320762	CcLG01	1.52	T/T	C/C	C/C	C/C	C/C	C/C	C/C	C/C	C/C	C/C	C/C	C/C	C/C	C/C	C/C	C/C	C/C	C/C	---	C/C	C/C	C/C	C/C	C/C	C/C	C/C	C/C	C/C	C/C	C/C	T/T	C/C	C/C	C/C	C/C	---	C/C	C/C	C/C	C/C	C/C	C/C	C/C	C/C	C/C	C/C	C/C
Affx-123304342	CcLG01	1.52	G/G	A/A	A/A	A/A	A/A	A/A	A/A	A/A	A/A	A/A	A/A	A/A	A/A	A/A	A/A	A/A	A/A	A/A	---	A/A	A/A	A/A	A/A	A/A	A/A	A/A	A/A	A/A	A/A	A/A	G/G	A/A	A/A	A/A	A/A	---	A/A	A/A	A/A	A/A	A/A	A/A	A/A	A/A	A/A	---	A/A
Affx-123316511	CcLG01	1.52	C/C	A/A	A/A	A/A	A/A	A/A	A/A	A/A	A/A	A/A	A/A	A/A	A/A	A/A	A/A	A/A	A/A	A/A	A/A	A/A	A/A	A/A	A/A	A/A	A/A	A/A	A/A	A/A	A/A	A/A	C/C	A/A	A/A	A/A	A/A	---	A/A	A/A	A/A	A/A	A/A	A/A	A/A	A/A	A/A	---	A/A
Affx-123326973	CcLG01	1.52	G/G	A/A	A/A	A/A	A/A	A/A	A/A	A/A	A/A	A/A	A/A	A/A	A/A	A/A	A/A	A/A	A/A	A/A	A/A	A/A	A/A	A/A	A/A	A/A	A/A	A/A	A/A	A/A	A/A	A/A	G/G	A/A	A/A	A/A	A/A	---	A/A	A/A	A/A	A/A	A/A	A/A	A/A	A/A	A/A	---	A/A
Affx-123342208	CcLG01	1.72	G/G	A/A	---	G/G	G/G	G/G	A/A	---	A/A	A/A	G/G	---	G/G	G/G	G/G	A/A	---	A/A	G/G	G/G	G/G	---	G/G	G/G	A/A	A/A	A/A	G/G	A/A	A/A	G/G	---	G/G	G/G	A/A	---	G/G	A/A	G/G	G/G	---	---	G/G	G/G	A/A	---	G/G
Affx-123320707	CcLG01	1.72	T/T	G/G	---	T/T	T/T	T/T	G/G	---	G/G	G/G	T/T	---	T/T	T/T	T/T	G/G	---	G/G	T/T	T/T	T/T	---	T/T	T/T	G/G	G/G	G/G	T/T	G/G	G/G	T/T	G/G	T/T	T/T	G/G	---	T/T	G/G	T/T	T/T	---	---	T/T	T/T	G/G	---	T/T
Affx-123354923	CcLG01	3.48	C/C	A/A	---	C/C	C/C	C/C	A/A	---	A/A	A/A	C/C	---	C/C	C/C	C/C	A/A	---	A/A	C/C	C/C	C/C	---	C/C	C/C	A/A	A/A	A/A	C/C	A/A	A/A	C/C	A/A	C/C	C/C	A/A	A/A	C/C	A/A	C/C	C/C	---	---	C/C	C/C	A/A	---	A/A
Affx-123344024	CcLG01	5.3	T/T	C/C	---	T/T	T/T	---	C/C	---	C/C	C/C	T/T	---	T/T	T/T	T/T	C/C	---	C/C	T/T	T/T	---	---	T/T	C/C	C/C	C/C	C/C	T/T	C/C	C/C	T/T	C/C	T/T	T/T	C/C	---	T/T	C/C	T/T	T/T	---	---	T/T	T/T	C/C	---	C/C
Affx-123307786	CcLG01	5.3	T/T	G/G	---	T/T	T/T	---	G/G	---	G/G	G/G	T/T	---	T/T	T/T	T/T	G/G	---	G/G	T/T	T/T	---	---	T/T	G/G	G/G	G/G	G/G	T/T	G/G	G/G	T/T	G/G	T/T	T/T	G/G	---	T/T	G/G	T/T	T/T	---	---	T/T	T/T	G/G	---	G/G
Affx-123314781	CcLG01	7.12	G/G	A/A	---	G/G	G/G	---	A/A	---	A/A	A/A	G/G	---	G/G	G/G	G/G	A/A	---	A/A	G/G	G/G	---	---	G/G	A/A	A/A	A/A	A/A	A/A	A/A	A/A	G/G	A/A	G/G	G/G	A/A	---	A/A	A/A	G/G	G/G	---	---	G/G	G/G	A/A	---	A/A
Affx-123344251	CcLG01	8.01	T/T	C/C	---	T/T	T/T	---	C/C	---	C/C	C/C	T/T	---	T/T	T/T	T/T	C/C	---	C/C	T/T	T/T	---	---	T/T	T/T	C/C	C/C	C/C	C/C	C/C	C/C	T/T	C/C	T/T	T/T	C/C	---	C/C	C/C	T/T	T/T	---	---	T/T	T/T	C/C	---	C/C
Affx-123303099	CcLG01	8.01	C/C	T/T	---	C/C	C/C	---	T/T	---	T/T	T/T	C/C	---	C/C	C/C	C/C	T/T	---	T/T	C/C	C/C	---	---	C/C	C/C	T/T	T/T	T/T	T/T	T/T	T/T	C/C	T/T	C/C	C/C	T/T	---	T/T	T/T	C/C	C/C	---	---	C/C	C/C	T/T	---	T/T
Affx-123342874	CcLG01	8.01	C/C	T/T	---	C/C	C/C	---	T/T	---	T/T	T/T	C/C	---	C/C	C/C	C/C	T/T	---	T/T	C/C	C/C	---	---	C/C	C/C	T/T	T/T	T/T	T/T	T/T	T/T	C/C	T/T	C/C	C/C	T/T	---	T/T	T/T	C/C	C/C	---	---	C/C	C/C	T/T	---	T/T
Affx-123326378	CcLG01	8.01	T/T	G/G	---	T/T	T/T	---	G/G	---	G/G	G/G	T/T	---	T/T	T/T	T/T	G/G	---	G/G	T/T	T/T	---	---	T/T	T/T	G/G	G/G	G/G	G/G	G/G	G/G	T/T	G/G	T/T	T/T	G/G	---	G/G	G/G	T/T	T/T	---	---	T/T	T/T	G/G	---	G/G
Affx-123349314	CcLG01	8.01	C/C	T/T	---	C/C	C/C	---	T/T	---	T/T	T/T	C/C	---	C/C	C/C	C/C	T/T	---	T/T	C/C	C/C	---	---	C/C	C/C	T/T	T/T	T/T	T/T	T/T	T/T	C/C	T/T	C/C	C/C	T/T	---	T/T	T/T	C/C	C/C	---	---	C/C	C/C	T/T	---	T/T
Affx-123357115	CcLG01	8.01	C/C	T/T	---	C/C	C/C	---	T/T	---	T/T	T/T	C/C	---	C/C	C/C	C/C	T/T	---	T/T	C/C	C/C	---	---	C/C	C/C	T/T	T/T	T/T	T/T	T/T	T/T	C/C	T/T	C/C	C/C	T/T	---	T/T	T/T	C/C	C/C	---	---	C/C	C/C	T/T	---	T/T
Affx-123337229	CcLG01	8.01	C/C	T/T	---	C/C	C/C	---	T/T	---	T/T	T/T	C/C	---	C/C	C/C	C/C	T/T	---	T/T	C/C	C/C	---	---	C/C	C/C	T/T	T/T	T/T	T/T	T/T	T/T	C/C	T/T	C/C	C/C	T/T	---	T/T	T/T	C/C	C/C	---	---	C/C	C/C	T/T	---	T/T
Affx-123343163	CcLG01	8.01	A/A	G/G	---	A/A	A/A	---	G/G	---	G/G	G/G	A/A	---	A/A	A/A	A/A	G/G	---	G/G	A/A	A/A	---	---	A/A	A/A	G/G	G/G	G/G	G/G	G/G	G/G	A/A	G/G	A/A	A/A	G/G	---	G/G	G/G	A/A	A/A	---	---	A/A	A/A	G/G	---	G/G
Affx-123342203	CcLG01	8.01	C/C	T/T	---	C/C	C/C	---	T/T	---	T/T	T/T	C/C	---	C/C	C/C	C/C	T/T	---	T/T	C/C	C/C	---	---	C/C	C/C	T/T	T/T	T/T	T/T	T/T	T/T	C/C	T/T	C/C	C/C	T/T	---	T/T	T/T	C/C	C/C	---	---	C/C	C/C	T/T	---	T/T
Affx-123315347	CcLG01	8.01	A/A	G/G	---	A/A	A/A	---	G/G	---	G/G	G/G	A/A	---	A/A	A/A	A/A	G/G	---	G/G	A/A	A/A	---	---	A/A	A/A	G/G	G/G	G/G	G/G	G/G	G/G	A/A	G/G	A/A	A/A	G/G	---	G/G	G/G	A/A	A/A	---	---	A/A	A/A	G/G	---	G/G
Affx-123344845	CcLG01	8.01	C/C	A/A	---	C/C	C/C	---	A/A	---	A/A	A/A	C/C	---	C/C	C/C	C/C	A/A	---	A/A	C/C	C/C	---	---	C/C	C/C	A/A	A/A	A/A	A/A	A/A	A/A	C/C	A/A	C/C	C/C	A/A	---	A/A	A/A	C/C	C/C	---	---	C/C	C/C	A/A	---	A/A
Affx-123336417	CcLG01	8.01	T/T	C/C	---	T/T	T/T	---	C/C	---	C/C	C/C	T/T	---	T/T	T/T	T/T	C/C	---	C/C	T/T	T/T	---	---	T/T	T/T	C/C	C/C	C/C	C/C	C/C	C/C	T/T	---	T/T	T/T	C/C	---	C/C	C/C	T/T	T/T	---	---	T/T	T/T	C/C	---	C/C
Affx-123308504	CcLG01	8.01	C/C	T/T	---	C/C	C/C	---	T/T	---	T/T	T/T	C/C	---	C/C	C/C	C/C	T/T	---	T/T	C/C	C/C	---	---	C/C	C/C	T/T	T/T	T/T	T/T	T/T	T/T	C/C	T/T	C/C	C/C	T/T	---	T/T	T/T	C/C	C/C	---	---	C/C	C/C	T/T	---	T/T
Affx-123351823	CcLG01	8.01	C/C	T/T	---	C/C	C/C	---	T/T	---	T/T	T/T	C/C	---	C/C	C/C	C/C	T/T	---	T/T	C/C	C/C	---	---	C/C	C/C	T/T	T/T	T/T	T/T	T/T	T/T	C/C	T/T	C/C	C/C	T/T	---	T/T	T/T	C/C	C/C	---	---	C/C	C/C	T/T	---	T/T
Affx-123315637	CcLG01	8.01	T/T	G/G	---	T/T	T/T	---	G/G	---	G/G	G/G	T/T	---	T/T	T/T	T/T	G/G	---	G/G	T/T	T/T	---	---	T/T	T/T	G/G	G/G	G/G	G/G	G/G	G/G	T/T	G/G	T/T	T/T	G/G	---	G/G	G/G	T/T	T/T	---	---	T/T	T/T	G/G	---	G/G
Affx-123320895	CcLG01	8.01	G/G	A/A	---	G/G	G/G	---	A/A	---	A/A	A/A	G/G	---	G/G	G/G	G/G	A/A	---	A/A	G/G	G/G	---	---	G/G	G/G	A/A	A/A	A/A	A/A	A/A	A/A	G/G	---	G/G	G/G	A/A	---	A/A	A/A	G/G	G/G	---	---	G/G	G/G	A/A	---	A/A
Affx-123350746	CcLG01	8.01	T/T	C/C	---	T/T	T/T	---	C/C	---	C/C	C/C	T/T	---	T/T	T/T	T/T	C/C	---	C/C	T/T	T/T	---	---	T/T	T/T	C/C	C/C	C/C	C/C	C/C	C/C	T/T	C/C	T/T	T/T	C/C	---	C/C	C/C	T/T	T/T	---	---	T/T	T/T	C/C	---	C/C
Affx-123354028	CcLG01	8.01	A/A	G/G	---	A/A	A/A	---	G/G	---	G/G	G/G	A/A	---	A/A	A/A	A/A	G/G	---	G/G	A/A	A/A	---	---	A/A	A/A	G/G	G/G	G/G	G/G	G/G	G/G	A/A	G/G	A/A	A/A	G/G	---	G/G	G/G	A/A	A/A	---	---	A/A	A/A	G/G	---	G/G
Affx-123316749	CcLG01	8.01	G/G	A/A	---	G/G	G/G	---	A/A	---	A/A	A/A	G/G	---	G/G	G/G	G/G	A/A	---	A/A	G/G	G/G	---	---	G/G	G/G	A/A	A/A	A/A	A/A	A/A	A/A	G/G	A/A	G/G	G/G	A/A	---	A/A	A/A	G/G	G/G	---	---	G/G	G/G	A/A	---	A/A
Affx-123332801	CcLG01	8.01	T/T	C/C	---	T/T	T/T	---	C/C	---	C/C	C/C	T/T	---	T/T	T/T	T/T	C/C	---	C/C	T/T	T/T	---	---	T/T	T/T	C/C	C/C	C/C	C/C	C/C	C/C	T/T	C/C	T/T	T/T	C/C	---	C/C	C/C	T/T	T/T	---	---	T/T	T/T	C/C	---	C/C
Affx-123356176	CcLG01	8.01	G/G	A/A	---	G/G	G/G	---	A/A	---	A/A	A/A	G/G	---	G/G	G/G	G/G	A/A	---	A/A	G/G	G/G	---	---	G/G	G/G	A/A	A/A	A/A	A/A	A/A	A/A	G/G	A/A	G/G	G/G	A/A	---	A/A	A/A	G/G	G/G	---	---	G/G	G/G	A/A	---	A/A
Affx-123357135	CcLG01	8.01	G/G	A/A	---	G/G	G/G	---	A/A	---	A/A	A/A	G/G	---	G/G	G/G	G/G	A/A	---	A/A	G/G	G/G	---	---	G/G	G/G	A/A	A/A	A/A	A/A	A/A	A/A	G/G	A/A	G/G	G/G	A/A	---	A/A	A/A	G/G	G/G	---	---	G/G	G/G	A/A	---	A/A
Affx-123305292	CcLG01	8.01	T/T	C/C	---	T/T	T/T	---	C/C	---	C/C	C/C	T/T	---	T/T	T/T	T/T	C/C	---	C/C	T/T	T/T	---	---	T/T	T/T	C/C	C/C	C/C	C/C	C/C	C/C	T/T	C/C	T/T	T/T	C/C	---	C/C	C/C	T/T	T/T	---	---	T/T	T/T	C/C	---	C/C
Affx-123319099	CcLG01	8.01	C/C	T/T	---	C/C	C/C	---	T/T	---	T/T	T/T	C/C	---	C/C	C/C	C/C	T/T	---	T/T	C/C	C/C	---	---	C/C	C/C	T/T	T/T	T/T	T/T	T/T	T/T	C/C	T/T	C/C	C/C	T/T	---	T/T	T/T	C/C	C/C	---	---	C/C	C/C	T/T	---	T/T
Affx-123336680	CcLG01	8.01	C/C	T/T	---	C/C	C/C	---	T/T	---	T/T	T/T	C/C	---	C/C	C/C	C/C	T/T	---	T/T	C/C	C/C	---	---	C/C	C/C	T/T	T/T	T/T	T/T	T/T	T/T	C/C	T/T	C/C	C/C	T/T	---	T/T	T/T	C/C	C/C	---	---	C/C	C/C	T/T	---	T/T
Affx-123309758	CcLG01	8.01	C/C	T/T	---	C/C	C/C	---	T/T	---	T/T	T/T	C/C	---	C/C	C/C	C/C	T/T	---	T/T	C/C	C/C	---	---	C/C	C/C	T/T	T/T	T/T	T/T	T/T	T/T	C/C	T/T	C/C	C/C	T/T	---	T/T	T/T	C/C	C/C	---	---	C/C	C/C	T/T	---	T/T
Affx-123347753	CcLG01	8.01	C/C	T/T	---	C/C	C/C	---	T/T	---	T/T	T/T	C/C	---	C/C	C/C	C/C	T/T	---	T/T	C/C	C/C	---	---	C/C	C/C	T/T	T/T	T/T	T/T	T/T	T/T	C/C	T/T	C/C	C/C	T/T	---	T/T	T/T	C/C	C/C	---	---	C/C	C/C	T/T	---	T/T
Affx-123303805	CcLG01	8.01	G/G	A/A	---	G/G	G/G	---	A/A	---	A/A	A/A	G/G	---	G/G	G/G	G/G	A/A	---	A/A	G/G	G/G	---	---	G/G	G/G	A/A	A/A	A/A	A/A	A/A	A/A	G/G	A/A	G/G	G/G	A/A	---	A/A	A/A	G/G	G/G	---	---	G/G	G/G	A/A	---	A/A
Affx-123360494	CcLG01	8.01	C/C	T/T	---	C/C	C/C	---	T/T	---	T/T	T/T	C/C	---	C/C	C/C	C/C	T/T	---	T/T	C/C	C/C	---	---	C/C	C/C	T/T	T/T	T/T	T/T	T/T	T/T	C/C	T/T	C/C	C/C	T/T	---	T/T	T/T	C/C	C/C	---	---	C/C	C/C	T/T	---	T/T
Affx-123354202	CcLG01	8.01	T/T	G/G	---	T/T	T/T	---	G/G	---	G/G	G/G	T/T	---	T/T	T/T	T/T	G/G	---	G/G	T/T	T/T	---	---	T/T	T/T	G/G	G/G	G/G	G/G	G/G	G/G	T/T	G/G	T/T	T/T	G/G	---	G/G	G/G	T/T	T/T	---	---	T/T	T/T	G/G	---	G/G
Affx-123351535	CcLG01	8.01	G/G	T/T	---	G/G	G/G	---	T/T	---	T/T	T/T	G/G	---	G/G	G/G	G/G	T/T	---	T/T	G/G	G/G	---	---	G/G	G/G	T/T	T/T	T/T	T/T	T/T	T/T	G/G	T/T	G/G	G/G	---	---	T/T	T/T	G/G	G/G	---	---	G/G	G/G	T/T	---	T/T
Affx-123331685	CcLG01	14.04	G/G	A/A	---	G/G	G/G	---	A/A	G/G	A/A	A/A	G/G	---	G/G	G/G	G/G	G/G	G/G	A/A	G/G	G/G	---	G/G	G/G	A/A	G/G	G/G	A/A	A/A	A/A	A/A	G/G	A/A	G/G	G/G	G/G	---	A/A	A/A	G/G	G/G	---	---	G/G	G/G	G/G	---	A/A
Affx-123330332	CcLG01	14.86	T/T	C/C	---	T/T	T/T	---	C/C	T/T	C/C	C/C	T/T	---	T/T	T/T	T/T	T/T	T/T	C/C	T/T	T/T	---	T/T	T/T	C/C	T/T	T/T	C/C	C/C	C/C	C/C	C/C	C/C	T/T	T/T	T/T	---	C/C	C/C	T/T	T/T	---	---	T/T	T/T	T/T	C/C	C/C
Affx-123338337	CcLG01	15.67	C/C	T/T	---	C/C	C/C	C/C	T/T	C/C	T/T	T/T	C/C	---	C/C	C/C	C/C	C/C	C/C	T/T	C/C	C/C	---	C/C	C/C	T/T	C/C	C/C	T/T	T/T	T/T	T/T	T/T	T/T	C/C	C/C	C/C	---	T/T	T/T	C/C	C/C	---	---	C/C	C/C	C/C	T/T	T/T
Affx-123342337	CcLG01	15.67	A/A	C/C	---	A/A	A/A	A/A	C/C	A/A	C/C	C/C	A/A	---	A/A	A/A	A/A	A/A	A/A	C/C	A/A	A/A	---	A/A	A/A	C/C	A/A	A/A	C/C	C/C	C/C	C/C	C/C	C/C	A/A	A/A	A/A	---	C/C	C/C	A/A	A/A	---	---	A/A	A/A	A/A	C/C	C/C
Affx-123304151	CcLG01	15.67	A/A	C/C	---	A/A	A/A	A/A	C/C	A/A	C/C	C/C	A/A	---	A/A	A/A	A/A	A/A	A/A	C/C	A/A	A/A	---	A/A	A/A	C/C	A/A	A/A	C/C	C/C	C/C	C/C	C/C	C/C	A/A	A/A	A/A	---	C/C	C/C	A/A	A/A	---	---	A/A	A/A	A/A	C/C	C/C
Affx-123349086	CcLG01	15.67	T/T	C/C	---	T/T	T/T	T/T	C/C	T/T	C/C	C/C	T/T	---	T/T	T/T	T/T	T/T	T/T	C/C	T/T	T/T	---	T/T	T/T	C/C	T/T	T/T	C/C	C/C	C/C	C/C	C/C	C/C	T/T	T/T	T/T	---	C/C	C/C	T/T	T/T	---	---	T/T	T/T	T/T	C/C	C/C
Affx-123351121	CcLG01	15.67	G/G	A/A	---	G/G	G/G	G/G	A/A	G/G	A/A	A/A	G/G	---	G/G	G/G	G/G	G/G	G/G	A/A	G/G	G/G	---	G/G	G/G	A/A	G/G	G/G	A/A	A/A	A/A	A/A	A/A	A/A	G/G	G/G	G/G	---	A/A	A/A	G/G	G/G	---	---	G/G	G/G	G/G	A/A	A/A
Affx-123341956	CcLG01	15.67	G/G	A/A	---	G/G	G/G	G/G	A/A	G/G	A/A	A/A	G/G	---	G/G	G/G	G/G	G/G	G/G	A/A	G/G	G/G	---	G/G	G/G	A/A	G/G	G/G	---	A/A	A/A	A/A	A/A	A/A	G/G	G/G	G/G	---	A/A	A/A	G/G	G/G	---	---	G/G	G/G	G/G	A/A	A/A
Affx-123315841	CcLG01	15.67	G/G	A/A	---	G/G	G/G	G/G	A/A	G/G	A/A	A/A	G/G	---	G/G	G/G	G/G	G/G	G/G	A/A	G/G	G/G	---	G/G	G/G	A/A	G/G	G/G	A/A	---	A/A	A/A	A/A	A/A	G/G	G/G	G/G	---	A/A	A/A	G/G	G/G	---	---	G/G	G/G	G/G	A/A	A/A
Affx-123357080	CcLG01	15.67	A/A	G/G	---	A/A	A/A	A/A	G/G	A/A	G/G	G/G	A/A	---	A/A	A/A	A/A	A/A	A/A	G/G	A/A	A/A	---	A/A	A/A	G/G	A/A	A/A	G/G	G/G	G/G	G/G	G/G	G/G	A/A	A/A	A/A	---	G/G	G/G	A/A	A/A	---	---	A/A	A/A	A/A	G/G	G/G
Affx-123322037	CcLG01	15.67	C/C	T/T	---	C/C	C/C	C/C	T/T	C/C	T/T	T/T	C/C	---	C/C	C/C	C/C	C/C	C/C	T/T	C/C	C/C	---	C/C	C/C	T/T	C/C	C/C	T/T	T/T	T/T	T/T	T/T	T/T	C/C	C/C	C/C	---	T/T	T/T	C/C	C/C	---	---	C/C	C/C	C/C	T/T	T/T
Affx-123351258	CcLG01	15.67	C/C	T/T	---	C/C	C/C	C/C	T/T	C/C	T/T	T/T	C/C	---	C/C	C/C	C/C	C/C	C/C	T/T	C/C	C/C	---	C/C	C/C	T/T	C/C	C/C	T/T	T/T	T/T	T/T	T/T	T/T	C/C	C/C	C/C	---	T/T	T/T	C/C	C/C	---	---	C/C	C/C	C/C	T/T	T/T
Affx-123309351	CcLG01	15.67	T/T	C/C	---	T/T	T/T	T/T	C/C	T/T	C/C	C/C	T/T	---	T/T	T/T	T/T	T/T	T/T	C/C	T/T	T/T	---	T/T	T/T	C/C	T/T	T/T	C/C	C/C	C/C	C/C	C/C	C/C	T/T	T/T	T/T	---	C/C	C/C	T/T	T/T	---	---	T/T	T/T	T/T	C/C	C/C
Affx-123330611	CcLG01	15.67	A/A	G/G	---	A/A	A/A	A/A	G/G	A/A	G/G	G/G	A/A	---	A/A	A/A	A/A	A/A	A/A	G/G	A/A	A/A	---	A/A	A/A	G/G	A/A	A/A	G/G	G/G	G/G	G/G	G/G	G/G	A/A	A/A	A/A	---	G/G	G/G	A/A	A/A	---	---	A/A	A/A	A/A	G/G	G/G
Affx-123349422	CcLG01	15.67	A/A	G/G	---	A/A	A/A	A/A	G/G	A/A	G/G	G/G	A/A	---	A/A	A/A	A/A	A/A	A/A	G/G	A/A	A/A	---	A/A	A/A	G/G	A/A	A/A	G/G	G/G	G/G	G/G	G/G	G/G	A/A	A/A	A/A	---	G/G	G/G	A/A	A/A	---	---	A/A	A/A	A/A	G/G	G/G
Affx-123335107	CcLG01	16.46	C/C	T/T	---	C/C	C/C	C/C	T/T	C/C	T/T	T/T	C/C	---	C/C	C/C	C/C	C/C	C/C	T/T	C/C	C/C	---	C/C	C/C	C/C	C/C	C/C	T/T	T/T	T/T	T/T	T/T	T/T	C/C	C/C	C/C	---	T/T	T/T	C/C	C/C	---	---	C/C	C/C	C/C	---	T/T
Affx-123343509	CcLG01	16.46	T/T	C/C	---	T/T	T/T	T/T	C/C	T/T	C/C	C/C	T/T	---	T/T	T/T	T/T	T/T	T/T	C/C	T/T	T/T	---	T/T	T/T	T/T	T/T	T/T	C/C	C/C	C/C	C/C	C/C	C/C	T/T	T/T	T/T	---	C/C	C/C	T/T	T/T	---	---	T/T	T/T	T/T	---	C/C
Affx-123358680	CcLG01	16.46	G/G	T/T	---	G/G	G/G	G/G	T/T	G/G	T/T	T/T	G/G	---	G/G	G/G	G/G	G/G	G/G	T/T	G/G	G/G	---	G/G	G/G	G/G	G/G	G/G	T/T	T/T	T/T	T/T	T/T	T/T	G/G	G/G	G/G	---	T/T	T/T	G/G	G/G	---	---	G/G	G/G	G/G	---	T/T
Affx-123321859	CcLG01	16.46	C/C	A/A	---	C/C	C/C	C/C	A/A	C/C	A/A	A/A	C/C	---	C/C	C/C	C/C	C/C	C/C	A/A	C/C	C/C	---	C/C	C/C	C/C	C/C	C/C	A/A	A/A	A/A	A/A	A/A	A/A	C/C	C/C	C/C	---	A/A	A/A	C/C	C/C	---	---	C/C	C/C	C/C	---	A/A
Affx-123322306	CcLG01	16.46	G/G	A/A	---	G/G	G/G	G/G	A/A	G/G	A/A	A/A	G/G	---	G/G	G/G	G/G	G/G	G/G	A/A	G/G	G/G	---	G/G	G/G	G/G	G/G	G/G	A/A	A/A	A/A	A/A	A/A	A/A	G/G	G/G	G/G	---	A/A	A/A	G/G	G/G	---	---	G/G	G/G	G/G	---	A/A
Affx-123327456	CcLG01	16.46	G/G	T/T	---	G/G	G/G	G/G	T/T	G/G	T/T	T/T	G/G	---	G/G	G/G	G/G	G/G	G/G	T/T	G/G	G/G	---	G/G	G/G	G/G	G/G	G/G	T/T	T/T	T/T	T/T	T/T	---	G/G	G/G	G/G	---	T/T	T/T	G/G	G/G	---	---	G/G	G/G	G/G	---	T/T
Affx-123311433	CcLG01	16.46	A/A	G/G	---	A/A	A/A	A/A	G/G	A/A	G/G	G/G	A/A	---	A/A	A/A	A/A	A/A	A/A	G/G	A/A	A/A	---	A/A	A/A	A/A	A/A	A/A	G/G	G/G	G/G	G/G	G/G	G/G	A/A	A/A	A/A	---	G/G	G/G	A/A	A/A	---	---	A/A	A/A	A/A	---	G/G
Affx-123357545	CcLG01	16.46	G/G	A/A	---	G/G	G/G	G/G	A/A	G/G	A/A	A/A	G/G	---	G/G	G/G	G/G	G/G	G/G	A/A	G/G	G/G	---	G/G	G/G	G/G	G/G	G/G	A/A	A/A	A/A	A/A	A/A	A/A	G/G	G/G	G/G	---	A/A	A/A	G/G	G/G	---	---	G/G	G/G	G/G	---	A/A
Affx-123325407	CcLG01	16.46	C/C	G/G	---	C/C	C/C	C/C	G/G	C/C	G/G	G/G	C/C	---	C/C	C/C	C/C	C/C	C/C	G/G	C/C	C/C	---	C/C	C/C	C/C	C/C	C/C	G/G	G/G	G/G	G/G	G/G	G/G	C/C	C/C	C/C	---	G/G	G/G	C/C	C/C	---	---	C/C	C/C	C/C	---	G/G
Affx-123334476	CcLG01	16.46	A/A	G/G	---	A/A	A/A	A/A	G/G	A/A	G/G	G/G	A/A	---	A/A	A/A	A/A	A/A	A/A	G/G	A/A	A/A	---	A/A	A/A	A/A	A/A	A/A	G/G	G/G	G/G	G/G	G/G	G/G	A/A	A/A	A/A	---	G/G	G/G	A/A	A/A	---	---	A/A	A/A	A/A	---	G/G
Affx-123310397	CcLG01	17.29	G/G	T/T	G/G	G/G	G/G	---	T/T	G/G	T/T	T/T	G/G	T/T	G/G	G/G	G/G	G/G	G/G	T/T	G/G	G/G	T/T	G/G	G/G	G/G	G/G	G/G	T/T	T/T	T/T	T/T	T/T	T/T	G/G	G/G	G/G	T/T	T/T	T/T	---	G/G	---	---	G/G	G/G	G/G	G/G	T/T
Affx-123359678	CcLG01	17.29	T/T	C/C	T/T	T/T	T/T	C/C	C/C	T/T	C/C	C/C	T/T	---	T/T	T/T	T/T	T/T	T/T	C/C	T/T	T/T	---	T/T	T/T	T/T	T/T	T/T	C/C	C/C	C/C	C/C	C/C	---	T/T	T/T	T/T	---	C/C	C/C	---	T/T	---	---	T/T	T/T	T/T	---	C/C
Affx-123321756	CcLG01	17.29	A/A	G/G	A/A	A/A	A/A	G/G	G/G	A/A	G/G	G/G	A/A	---	A/A	A/A	A/A	A/A	A/A	G/G	A/A	A/A	---	A/A	A/A	A/A	A/A	A/A	G/G	G/G	G/G	G/G	G/G	G/G	A/A	A/A	A/A	---	G/G	G/G	---	A/A	---	---	A/A	A/A	A/A	---	G/G
Affx-123305298	CcLG01	17.29	G/G	A/A	G/G	G/G	G/G	A/A	A/A	G/G	A/A	A/A	G/G	---	G/G	G/G	G/G	G/G	G/G	A/A	G/G	G/G	---	G/G	G/G	G/G	G/G	G/G	A/A	A/A	A/A	A/A	A/A	---	G/G	G/G	G/G	---	A/A	A/A	---	G/G	---	---	G/G	G/G	G/G	---	A/A
Affx-123308761	CcLG01	17.29	G/G	A/A	G/G	G/G	G/G	A/A	A/A	G/G	A/A	A/A	G/G	---	G/G	G/G	G/G	G/G	G/G	A/A	G/G	G/G	---	G/G	G/G	G/G	G/G	G/G	A/A	A/A	A/A	A/A	A/A	---	G/G	G/G	G/G	---	A/A	A/A	---	G/G	---	---	G/G	G/G	G/G	---	A/A
Affx-123311590	CcLG01	17.29	T/T	C/C	T/T	T/T	T/T	C/C	C/C	T/T	C/C	C/C	T/T	---	T/T	T/T	T/T	T/T	T/T	C/C	T/T	T/T	---	T/T	T/T	T/T	T/T	T/T	C/C	C/C	C/C	C/C	C/C	C/C	T/T	T/T	T/T	---	C/C	C/C	---	T/T	---	---	T/T	T/T	T/T	---	C/C
Affx-123320510	CcLG01	17.29	T/T	C/C	T/T	T/T	T/T	C/C	C/C	T/T	C/C	C/C	T/T	---	T/T	T/T	T/T	T/T	T/T	C/C	T/T	T/T	---	T/T	T/T	T/T	T/T	T/T	C/C	C/C	C/C	C/C	C/C	C/C	T/T	T/T	T/T	---	C/C	C/C	---	T/T	---	---	T/T	T/T	T/T	---	C/C
Affx-123352707	CcLG01	17.29	T/T	C/C	T/T	T/T	T/T	C/C	C/C	T/T	C/C	C/C	T/T	---	T/T	T/T	T/T	T/T	T/T	C/C	T/T	T/T	---	T/T	T/T	T/T	T/T	T/T	C/C	C/C	C/C	C/C	C/C	C/C	T/T	T/T	T/T	---	C/C	C/C	---	T/T	---	---	T/T	T/T	T/T	---	C/C
Affx-123318394	CcLG01	17.29	C/C	T/T	C/C	C/C	C/C	T/T	T/T	C/C	T/T	T/T	C/C	---	C/C	C/C	C/C	C/C	C/C	T/T	C/C	C/C	---	C/C	C/C	C/C	C/C	C/C	T/T	T/T	T/T	T/T	T/T	T/T	C/C	C/C	C/C	---	T/T	T/T	---	C/C	---	---	C/C	C/C	C/C	---	T/T
Affx-123351760	CcLG01	17.29	A/A	G/G	A/A	A/A	A/A	G/G	G/G	A/A	G/G	G/G	A/A	---	A/A	A/A	A/A	A/A	A/A	G/G	A/A	A/A	---	A/A	A/A	A/A	A/A	A/A	G/G	G/G	G/G	G/G	G/G	G/G	A/A	A/A	A/A	---	G/G	G/G	---	A/A	---	---	A/A	A/A	A/A	---	G/G
Affx-123307283	CcLG01	17.29	A/A	G/G	A/A	A/A	A/A	G/G	G/G	A/A	G/G	G/G	A/A	---	A/A	A/A	A/A	A/A	A/A	G/G	A/A	A/A	---	A/A	A/A	A/A	A/A	A/A	G/G	G/G	G/G	G/G	G/G	---	A/A	A/A	A/A	---	G/G	G/G	---	A/A	---	---	A/A	A/A	A/A	---	G/G
Affx-123355257	CcLG01	17.29	C/C	T/T	C/C	C/C	C/C	T/T	T/T	C/C	T/T	T/T	C/C	---	C/C	C/C	C/C	C/C	C/C	T/T	C/C	C/C	---	C/C	C/C	C/C	C/C	C/C	T/T	T/T	T/T	T/T	T/T	T/T	C/C	C/C	C/C	---	T/T	T/T	---	C/C	---	---	C/C	C/C	C/C	---	T/T
Affx-123335492	CcLG01	17.29	C/C	T/T	C/C	C/C	C/C	T/T	T/T	C/C	T/T	T/T	C/C	---	C/C	C/C	C/C	C/C	C/C	T/T	C/C	C/C	---	C/C	C/C	C/C	C/C	C/C	T/T	T/T	T/T	T/T	T/T	---	C/C	C/C	C/C	---	T/T	T/T	---	C/C	---	---	C/C	C/C	C/C	---	T/T
Affx-123344451	CcLG01	17.29	A/A	G/G	A/A	A/A	A/A	G/G	G/G	A/A	G/G	G/G	A/A	---	A/A	A/A	A/A	A/A	A/A	G/G	A/A	A/A	---	A/A	A/A	A/A	A/A	A/A	G/G	G/G	G/G	G/G	G/G	G/G	A/A	A/A	A/A	---	G/G	G/G	---	A/A	---	---	A/A	A/A	A/A	---	G/G
Affx-123340884	CcLG01	17.29	T/T	C/C	T/T	T/T	T/T	C/C	C/C	T/T	C/C	C/C	T/T	---	T/T	T/T	T/T	T/T	T/T	C/C	T/T	T/T	---	T/T	T/T	T/T	T/T	T/T	C/C	C/C	C/C	C/C	C/C	C/C	T/T	T/T	T/T	---	C/C	C/C	---	T/T	---	---	T/T	T/T	T/T	---	C/C
Affx-123347165	CcLG01	18.93	A/A	C/C	A/A	A/A	A/A	C/C	C/C	A/A	C/C	C/C	A/A	---	A/A	A/A	A/A	A/A	A/A	C/C	A/A	A/A	---	A/A	A/A	C/C	A/A	A/A	C/C	C/C	C/C	C/C	A/A	C/C	A/A	A/A	A/A	---	C/C	C/C	---	A/A	---	---	A/A	A/A	A/A	---	C/C
Affx-123311450	CcLG01	18.93	C/C	T/T	C/C	C/C	C/C	T/T	T/T	C/C	T/T	T/T	C/C	---	C/C	C/C	C/C	C/C	C/C	T/T	C/C	C/C	---	C/C	C/C	T/T	C/C	C/C	T/T	T/T	T/T	T/T	C/C	T/T	C/C	C/C	C/C	---	T/T	T/T	---	C/C	---	---	C/C	C/C	C/C	---	T/T
Affx-123312313	CcLG01	18.93	T/T	C/C	T/T	T/T	T/T	C/C	C/C	T/T	C/C	C/C	T/T	---	T/T	T/T	T/T	T/T	T/T	C/C	T/T	T/T	---	T/T	T/T	C/C	T/T	T/T	C/C	C/C	C/C	C/C	T/T	C/C	T/T	T/T	T/T	---	C/C	C/C	---	T/T	---	---	T/T	T/T	T/T	---	C/C
Affx-123343225	CcLG01	18.93	G/G	A/A	G/G	G/G	G/G	A/A	A/A	G/G	A/A	A/A	G/G	---	G/G	G/G	G/G	G/G	G/G	A/A	G/G	G/G	---	G/G	G/G	A/A	G/G	G/G	A/A	A/A	A/A	A/A	G/G	A/A	G/G	G/G	G/G	---	A/A	A/A	---	G/G	---	---	G/G	G/G	G/G	---	A/A
Affx-123360801	CcLG01	18.93	G/G	A/A	G/G	G/G	G/G	A/A	A/A	G/G	A/A	A/A	G/G	---	G/G	G/G	G/G	G/G	G/G	A/A	G/G	G/G	---	G/G	G/G	A/A	G/G	G/G	A/A	A/A	A/A	A/A	G/G	---	G/G	G/G	G/G	---	A/A	A/A	---	G/G	---	---	G/G	G/G	G/G	---	A/A
Affx-123353848	CcLG01	18.93	G/G	A/A	G/G	G/G	G/G	---	A/A	G/G	A/A	A/A	G/G	---	G/G	G/G	G/G	G/G	G/G	A/A	G/G	G/G	A/A	G/G	G/G	A/A	G/G	G/G	A/A	A/A	A/A	A/A	G/G	A/A	G/G	G/G	G/G	---	A/A	A/A	---	G/G	---	---	G/G	G/G	G/G	---	A/A
Affx-123355167	CcLG01	18.93	G/G	A/A	G/G	G/G	G/G	G/G	A/A	G/G	A/A	A/A	G/G	---	G/G	G/G	G/G	G/G	G/G	A/A	G/G	G/G	---	G/G	G/G	A/A	G/G	G/G	A/A	A/A	A/A	A/A	G/G	---	G/G	G/G	G/G	---	A/A	A/A	G/G	G/G	---	---	G/G	G/G	G/G	---	A/A
Affx-123338026	CcLG01	18.93	C/C	T/T	C/C	C/C	C/C	C/C	T/T	C/C	T/T	T/T	C/C	---	C/C	C/C	C/C	C/C	C/C	T/T	C/C	C/C	---	C/C	C/C	T/T	C/C	C/C	T/T	T/T	T/T	T/T	C/C	---	C/C	C/C	C/C	---	T/T	T/T	C/C	C/C	---	---	C/C	C/C	C/C	---	T/T
Affx-123318621	CcLG01	18.93	T/T	C/C	T/T	T/T	T/T	T/T	C/C	T/T	C/C	C/C	T/T	---	T/T	T/T	T/T	T/T	T/T	C/C	T/T	T/T	---	T/T	T/T	C/C	T/T	T/T	C/C	C/C	C/C	C/C	T/T	C/C	T/T	T/T	T/T	---	C/C	C/C	T/T	T/T	---	---	T/T	T/T	T/T	---	C/C
Affx-123341833	CcLG01	18.93	G/G	A/A	G/G	G/G	G/G	G/G	A/A	G/G	A/A	A/A	G/G	---	G/G	G/G	G/G	G/G	G/G	A/A	G/G	G/G	---	G/G	G/G	A/A	G/G	G/G	A/A	A/A	A/A	A/A	G/G	A/A	G/G	G/G	G/G	---	A/A	A/A	G/G	G/G	---	---	G/G	G/G	G/G	---	A/A
Affx-123336968	CcLG01	18.93	G/G	A/A	G/G	G/G	G/G	G/G	A/A	G/G	A/A	A/A	G/G	---	G/G	G/G	G/G	G/G	G/G	A/A	G/G	G/G	---	G/G	G/G	A/A	G/G	G/G	A/A	A/A	A/A	A/A	G/G	A/A	G/G	G/G	G/G	---	A/A	A/A	G/G	G/G	---	---	G/G	G/G	G/G	---	A/A
Affx-123315657	CcLG01	18.93	A/A	C/C	A/A	A/A	A/A	A/A	C/C	A/A	C/C	C/C	A/A	---	A/A	A/A	A/A	A/A	A/A	C/C	A/A	A/A	---	A/A	A/A	C/C	A/A	A/A	C/C	C/C	C/C	C/C	A/A	C/C	A/A	A/A	A/A	---	C/C	C/C	A/A	A/A	---	---	A/A	A/A	A/A	---	C/C
Affx-123351124	CcLG01	18.93	A/A	G/G	A/A	A/A	A/A	A/A	G/G	A/A	G/G	G/G	A/A	---	A/A	A/A	A/A	A/A	A/A	G/G	A/A	A/A	---	A/A	A/A	G/G	A/A	A/A	G/G	G/G	G/G	G/G	A/A	G/G	A/A	A/A	A/A	---	G/G	G/G	A/A	A/A	---	---	A/A	A/A	A/A	---	G/G
Affx-123349432	CcLG01	18.93	G/G	T/T	G/G	G/G	G/G	G/G	T/T	G/G	T/T	T/T	G/G	---	G/G	G/G	G/G	G/G	G/G	T/T	G/G	G/G	---	G/G	G/G	T/T	G/G	G/G	T/T	T/T	T/T	T/T	G/G	T/T	G/G	G/G	G/G	---	T/T	T/T	G/G	G/G	---	---	G/G	G/G	G/G	---	T/T
Affx-123353388	CcLG01	18.93	C/C	T/T	C/C	C/C	C/C	C/C	T/T	C/C	T/T	T/T	C/C	---	C/C	C/C	C/C	C/C	C/C	T/T	C/C	C/C	---	C/C	C/C	T/T	C/C	C/C	T/T	T/T	T/T	T/T	C/C	---	C/C	C/C	C/C	---	T/T	T/T	C/C	C/C	---	---	C/C	C/C	C/C	---	T/T
Affx-123354380	CcLG01	18.93	A/A	G/G	A/A	A/A	A/A	A/A	G/G	A/A	G/G	G/G	A/A	---	A/A	A/A	A/A	A/A	A/A	G/G	A/A	A/A	---	A/A	A/A	G/G	A/A	A/A	G/G	G/G	G/G	G/G	A/A	G/G	A/A	A/A	A/A	---	G/G	G/G	A/A	A/A	---	---	A/A	A/A	A/A	---	G/G
Affx-123307259	CcLG01	18.93	C/C	T/T	C/C	C/C	C/C	C/C	T/T	C/C	T/T	T/T	C/C	---	C/C	C/C	C/C	C/C	C/C	T/T	C/C	C/C	---	C/C	C/C	T/T	C/C	C/C	T/T	T/T	T/T	T/T	C/C	T/T	C/C	C/C	C/C	---	T/T	T/T	C/C	C/C	---	---	C/C	C/C	C/C	---	T/T
Affx-123358365	CcLG01	18.93	A/A	C/C	A/A	A/A	A/A	A/A	C/C	A/A	C/C	C/C	A/A	---	A/A	A/A	A/A	A/A	A/A	C/C	A/A	A/A	---	A/A	A/A	C/C	A/A	A/A	C/C	C/C	C/C	C/C	A/A	C/C	A/A	A/A	A/A	---	C/C	C/C	A/A	A/A	---	---	A/A	A/A	A/A	---	C/C
Affx-123348112	CcLG01	18.93	G/G	C/C	G/G	G/G	G/G	G/G	C/C	G/G	C/C	C/C	G/G	---	G/G	G/G	G/G	G/G	G/G	C/C	G/G	G/G	---	G/G	G/G	C/C	G/G	G/G	C/C	C/C	C/C	C/C	G/G	---	G/G	G/G	G/G	---	C/C	C/C	G/G	G/G	---	---	G/G	G/G	G/G	---	C/C
Affx-123305749	CcLG01	18.93	C/C	T/T	C/C	C/C	C/C	C/C	T/T	C/C	T/T	T/T	C/C	---	C/C	C/C	C/C	C/C	C/C	T/T	C/C	C/C	---	C/C	C/C	T/T	C/C	C/C	T/T	T/T	T/T	T/T	C/C	T/T	C/C	C/C	C/C	---	T/T	T/T	C/C	C/C	---	---	C/C	C/C	C/C	---	T/T
Affx-123329697	CcLG01	18.93	T/T	C/C	T/T	T/T	T/T	T/T	C/C	T/T	C/C	C/C	T/T	---	T/T	T/T	T/T	T/T	T/T	C/C	T/T	T/T	---	T/T	T/T	C/C	T/T	T/T	C/C	C/C	C/C	C/C	T/T	C/C	T/T	T/T	T/T	---	C/C	C/C	T/T	T/T	---	---	T/T	T/T	T/T	---	C/C
Affx-123359014	CcLG01	18.93	A/A	G/G	A/A	A/A	A/A	A/A	G/G	A/A	G/G	G/G	A/A	---	A/A	A/A	A/A	A/A	A/A	G/G	A/A	A/A	---	A/A	A/A	G/G	A/A	A/A	G/G	G/G	G/G	G/G	A/A	G/G	A/A	A/A	A/A	---	G/G	G/G	A/A	A/A	---	---	A/A	A/A	A/A	---	G/G
Affx-123305690	CcLG01	18.93	C/C	T/T	C/C	C/C	C/C	C/C	T/T	C/C	T/T	T/T	C/C	---	C/C	C/C	C/C	C/C	C/C	T/T	C/C	C/C	---	C/C	C/C	T/T	C/C	C/C	T/T	T/T	T/T	T/T	C/C	T/T	C/C	C/C	C/C	---	T/T	T/T	C/C	C/C	---	---	C/C	C/C	C/C	---	T/T
Affx-123325964	CcLG01	18.93	G/G	A/A	G/G	G/G	G/G	G/G	A/A	G/G	A/A	A/A	G/G	---	G/G	G/G	G/G	G/G	G/G	A/A	G/G	G/G	---	G/G	G/G	A/A	G/G	G/G	A/A	A/A	A/A	A/A	G/G	A/A	G/G	G/G	G/G	---	A/A	A/A	G/G	G/G	---	---	G/G	G/G	G/G	---	A/A
Affx-123326631	CcLG01	18.93	C/C	A/A	C/C	C/C	C/C	C/C	A/A	C/C	A/A	A/A	C/C	---	C/C	C/C	C/C	C/C	C/C	A/A	C/C	C/C	---	C/C	C/C	A/A	C/C	C/C	A/A	A/A	A/A	A/A	C/C	A/A	C/C	C/C	C/C	---	A/A	A/A	C/C	C/C	---	---	C/C	C/C	C/C	---	A/A
Affx-123324353	CcLG01	18.93	T/T	C/C	T/T	T/T	T/T	T/T	C/C	T/T	C/C	C/C	T/T	---	T/T	T/T	T/T	T/T	T/T	C/C	T/T	T/T	---	T/T	T/T	C/C	T/T	T/T	C/C	C/C	C/C	C/C	T/T	C/C	T/T	T/T	T/T	---	C/C	C/C	T/T	T/T	---	---	T/T	T/T	T/T	---	C/C
Affx-123327041	CcLG01	18.93	C/C	T/T	C/C	C/C	C/C	C/C	T/T	C/C	T/T	T/T	C/C	---	C/C	C/C	C/C	C/C	C/C	T/T	C/C	C/C	---	C/C	C/C	T/T	C/C	C/C	T/T	T/T	T/T	T/T	C/C	---	C/C	C/C	C/C	---	T/T	T/T	C/C	C/C	---	---	C/C	C/C	C/C	---	T/T
Affx-123328188	CcLG01	18.93	C/C	A/A	C/C	C/C	C/C	C/C	A/A	C/C	A/A	A/A	C/C	---	C/C	C/C	C/C	C/C	C/C	A/A	C/C	C/C	---	C/C	C/C	A/A	C/C	C/C	A/A	A/A	A/A	A/A	C/C	A/A	C/C	C/C	C/C	---	A/A	A/A	C/C	C/C	---	---	C/C	C/C	C/C	---	A/A
Affx-123329965	CcLG01	18.93	G/G	A/A	G/G	G/G	G/G	G/G	A/A	G/G	A/A	A/A	G/G	---	G/G	G/G	G/G	G/G	G/G	A/A	G/G	G/G	---	G/G	G/G	A/A	G/G	G/G	A/A	A/A	A/A	A/A	G/G	A/A	G/G	G/G	G/G	---	A/A	A/A	G/G	G/G	---	---	G/G	G/G	G/G	---	A/A
Affx-123330962	CcLG01	18.93	G/G	A/A	G/G	G/G	G/G	G/G	A/A	G/G	A/A	A/A	G/G	---	G/G	G/G	G/G	G/G	G/G	A/A	G/G	G/G	---	G/G	G/G	A/A	G/G	G/G	A/A	A/A	A/A	A/A	G/G	A/A	G/G	G/G	G/G	---	A/A	A/A	G/G	G/G	---	---	G/G	G/G	G/G	---	A/A
Affx-123337573	CcLG01	18.93	T/T	C/C	T/T	T/T	T/T	T/T	C/C	T/T	C/C	C/C	T/T	---	T/T	T/T	T/T	T/T	T/T	C/C	T/T	T/T	---	T/T	T/T	C/C	T/T	T/T	C/C	C/C	C/C	C/C	T/T	C/C	T/T	T/T	T/T	---	C/C	C/C	T/T	T/T	---	---	T/T	T/T	T/T	---	C/C
Affx-123330064	CcLG01	18.93	A/A	G/G	A/A	A/A	A/A	A/A	G/G	A/A	G/G	G/G	A/A	---	A/A	A/A	A/A	A/A	A/A	G/G	A/A	A/A	---	A/A	A/A	G/G	A/A	A/A	G/G	G/G	G/G	G/G	A/A	G/G	A/A	A/A	A/A	---	G/G	G/G	A/A	A/A	---	---	A/A	A/A	A/A	---	G/G
Affx-123327841	CcLG01	19.71	G/G	A/A	G/G	G/G	G/G	G/G	A/A	G/G	A/A	A/A	G/G	---	G/G	G/G	G/G	G/G	G/G	A/A	G/G	G/G	---	G/G	G/G	G/G	G/G	G/G	A/A	A/A	A/A	A/A	G/G	A/A	G/G	G/G	G/G	---	A/A	A/A	G/G	G/G	---	---	G/G	G/G	G/G	---	A/A
Affx-123321136	CcLG01	19.71	G/G	A/A	G/G	G/G	G/G	G/G	A/A	G/G	A/A	A/A	G/G	---	G/G	G/G	G/G	G/G	G/G	A/A	G/G	G/G	---	G/G	G/G	G/G	G/G	G/G	A/A	A/A	A/A	A/A	G/G	A/A	G/G	G/G	G/G	---	A/A	A/A	G/G	G/G	---	---	G/G	G/G	G/G	---	A/A
Affx-123319592	CcLG01	19.71	G/G	A/A	G/G	G/G	G/G	G/G	A/A	G/G	A/A	A/A	G/G	---	G/G	G/G	G/G	G/G	G/G	A/A	G/G	G/G	---	G/G	G/G	G/G	G/G	G/G	A/A	A/A	A/A	A/A	G/G	A/A	G/G	G/G	G/G	---	A/A	A/A	G/G	G/G	---	---	G/G	G/G	G/G	---	A/A
Affx-123304292	CcLG01	19.71	T/T	G/G	T/T	T/T	T/T	T/T	G/G	T/T	G/G	G/G	T/T	---	T/T	T/T	T/T	T/T	T/T	G/G	T/T	T/T	---	T/T	T/T	T/T	T/T	T/T	G/G	G/G	G/G	G/G	T/T	G/G	T/T	T/T	T/T	---	G/G	G/G	T/T	T/T	---	---	T/T	T/T	T/T	---	G/G
Affx-123314818	CcLG01	19.71	G/G	A/A	G/G	G/G	G/G	G/G	A/A	G/G	A/A	A/A	G/G	---	G/G	G/G	G/G	G/G	G/G	A/A	G/G	G/G	---	G/G	G/G	G/G	G/G	G/G	A/A	A/A	A/A	A/A	G/G	---	G/G	G/G	G/G	---	A/A	A/A	G/G	G/G	---	---	G/G	G/G	G/G	---	A/A
Affx-123343155	CcLG01	19.71	A/A	C/C	A/A	A/A	A/A	A/A	C/C	A/A	C/C	C/C	A/A	---	A/A	A/A	A/A	A/A	A/A	C/C	A/A	A/A	---	A/A	A/A	A/A	A/A	A/A	C/C	C/C	C/C	C/C	A/A	C/C	A/A	A/A	A/A	---	C/C	C/C	A/A	A/A	---	---	A/A	A/A	A/A	---	C/C
Affx-123302394	CcLG01	19.71	C/C	A/A	C/C	C/C	C/C	C/C	A/A	C/C	A/A	A/A	C/C	---	C/C	C/C	C/C	C/C	C/C	A/A	C/C	C/C	---	C/C	C/C	C/C	C/C	C/C	A/A	A/A	A/A	A/A	C/C	A/A	C/C	C/C	C/C	---	A/A	A/A	C/C	C/C	---	---	C/C	C/C	C/C	---	A/A
Affx-123348497	CcLG01	19.71	C/C	T/T	C/C	C/C	C/C	C/C	T/T	C/C	T/T	T/T	C/C	---	C/C	C/C	C/C	C/C	C/C	T/T	C/C	C/C	---	C/C	C/C	C/C	C/C	C/C	T/T	T/T	T/T	T/T	C/C	T/T	C/C	C/C	C/C	---	T/T	T/T	C/C	C/C	---	---	C/C	C/C	C/C	---	T/T
Affx-123313313	CcLG01	19.71	G/G	T/T	G/G	G/G	G/G	G/G	T/T	G/G	T/T	T/T	G/G	---	G/G	G/G	G/G	G/G	G/G	T/T	G/G	G/G	---	G/G	G/G	G/G	G/G	G/G	T/T	T/T	T/T	T/T	G/G	T/T	G/G	G/G	G/G	---	T/T	T/T	G/G	G/G	---	---	G/G	G/G	G/G	---	T/T
Affx-123333042	CcLG01	19.71	C/C	T/T	C/C	C/C	C/C	C/C	T/T	C/C	T/T	T/T	C/C	---	C/C	C/C	C/C	C/C	C/C	T/T	C/C	C/C	---	C/C	C/C	C/C	C/C	C/C	T/T	T/T	T/T	T/T	C/C	T/T	C/C	C/C	C/C	---	T/T	T/T	C/C	C/C	---	---	C/C	C/C	C/C	---	T/T
Affx-123305182	CcLG01	19.71	T/T	C/C	T/T	T/T	T/T	T/T	C/C	T/T	C/C	C/C	T/T	---	T/T	T/T	T/T	T/T	T/T	C/C	T/T	T/T	---	T/T	T/T	T/T	T/T	T/T	C/C	C/C	C/C	C/C	T/T	C/C	T/T	T/T	T/T	---	C/C	C/C	T/T	T/T	---	---	T/T	T/T	T/T	---	C/C
Affx-123338544	CcLG01	19.71	A/A	C/C	A/A	A/A	A/A	A/A	C/C	A/A	C/C	C/C	A/A	---	A/A	A/A	A/A	A/A	A/A	C/C	A/A	A/A	---	A/A	A/A	A/A	A/A	A/A	C/C	C/C	C/C	C/C	A/A	C/C	A/A	A/A	A/A	---	C/C	C/C	A/A	A/A	---	---	A/A	A/A	A/A	---	C/C
Affx-123345568	CcLG01	20.52	T/T	C/C	---	T/T	T/T	T/T	C/C	T/T	C/C	C/C	T/T	---	T/T	T/T	T/T	T/T	T/T	C/C	T/T	T/T	---	T/T	T/T	T/T	T/T	T/T	C/C	C/C	C/C	C/C	T/T	C/C	T/T	T/T	T/T	---	C/C	C/C	T/T	T/T	---	---	T/T	T/T	T/T	---	C/C
Affx-123345445	CcLG01	20.52	C/C	T/T	---	C/C	C/C	C/C	T/T	C/C	T/T	T/T	C/C	---	C/C	C/C	C/C	C/C	C/C	T/T	C/C	C/C	---	C/C	C/C	C/C	C/C	C/C	T/T	T/T	T/T	T/T	---	---	C/C	C/C	C/C	---	T/T	T/T	C/C	C/C	---	---	C/C	C/C	C/C	---	T/T
Affx-123322343	CcLG01	20.52	T/T	C/C	---	T/T	T/T	T/T	C/C	T/T	C/C	C/C	T/T	---	T/T	T/T	T/T	T/T	T/T	C/C	T/T	T/T	---	T/T	T/T	T/T	T/T	T/T	C/C	C/C	C/C	C/C	T/T	C/C	T/T	T/T	T/T	---	C/C	C/C	T/T	T/T	---	---	T/T	T/T	T/T	---	C/C
Affx-123353022	CcLG01	20.52	T/T	C/C	---	T/T	T/T	T/T	C/C	T/T	C/C	C/C	T/T	---	T/T	T/T	T/T	T/T	T/T	C/C	T/T	T/T	---	T/T	T/T	T/T	T/T	T/T	C/C	C/C	C/C	C/C	T/T	C/C	T/T	T/T	T/T	---	C/C	C/C	T/T	T/T	---	---	T/T	T/T	T/T	---	C/C
Affx-123329802	CcLG01	20.52	G/G	A/A	---	G/G	G/G	G/G	A/A	G/G	A/A	A/A	G/G	---	G/G	G/G	G/G	G/G	G/G	A/A	G/G	G/G	---	---	G/G	G/G	G/G	G/G	A/A	A/A	A/A	A/A	G/G	A/A	G/G	G/G	G/G	---	A/A	A/A	G/G	G/G	---	---	G/G	G/G	G/G	---	A/A
Affx-123334815	CcLG01	21.4	C/C	T/T	T/T	C/C	C/C	---	T/T	C/C	T/T	T/T	C/C	---	C/C	C/C	C/C	C/C	C/C	T/T	C/C	C/C	T/T	---	C/C	C/C	C/C	C/C	---	T/T	T/T	T/T	C/C	T/T	C/C	C/C	C/C	---	T/T	T/T	---	T/T	---	---	C/C	C/C	C/C	---	T/T
Affx-123308053	CcLG01	30.89	G/G	T/T	T/T	G/G	---	T/T	---	G/G	T/T	T/T	G/G	---	G/G	T/T	G/G	G/G	G/G	T/T	T/T	G/G	T/T	G/G	G/G	T/T	G/G	G/G	---	T/T	T/T	T/T	G/G	T/T	T/T	T/T	G/G	---	T/T	T/T	T/T	T/T	---	---	T/T	T/T	G/G	---	T/T
Affx-123323448	CcLG01	30.89	T/T	C/C	C/C	T/T	---	C/C	---	T/T	C/C	C/C	T/T	C/C	T/T	C/C	T/T	T/T	T/T	C/C	C/C	T/T	C/C	T/T	T/T	C/C	T/T	T/T	---	C/C	C/C	C/C	T/T	C/C	C/C	C/C	T/T	---	C/C	C/C	C/C	C/C	---	---	C/C	C/C	T/T	---	C/C
Affx-123303962	CcLG01	30.89	T/T	C/C	C/C	T/T	---	C/C	---	T/T	C/C	C/C	T/T	C/C	T/T	C/C	T/T	T/T	T/T	C/C	C/C	T/T	C/C	T/T	T/T	C/C	T/T	T/T	---	C/C	C/C	C/C	T/T	C/C	C/C	C/C	T/T	---	C/C	C/C	C/C	C/C	---	---	C/C	C/C	T/T	---	C/C
Affx-123322518	CcLG01	30.89	A/A	G/G	G/G	A/A	---	G/G	---	A/A	G/G	G/G	A/A	G/G	A/A	G/G	A/A	A/A	A/A	G/G	G/G	A/A	G/G	A/A	A/A	G/G	A/A	A/A	---	G/G	G/G	G/G	A/A	G/G	G/G	G/G	A/A	---	G/G	G/G	G/G	G/G	---	---	G/G	G/G	A/A	---	G/G
Affx-123347022	CcLG01	30.89	A/A	C/C	C/C	A/A	---	C/C	---	A/A	C/C	C/C	A/A	---	A/A	C/C	A/A	A/A	A/A	C/C	C/C	A/A	C/C	A/A	A/A	C/C	A/A	A/A	---	C/C	C/C	C/C	A/A	C/C	C/C	C/C	---	---	C/C	C/C	C/C	C/C	---	---	C/C	C/C	A/A	---	C/C
Affx-123350741	CcLG01	30.89	T/T	C/C	C/C	T/T	---	C/C	---	T/T	C/C	C/C	T/T	C/C	T/T	C/C	T/T	T/T	T/T	C/C	C/C	T/T	C/C	T/T	T/T	C/C	T/T	T/T	---	C/C	C/C	C/C	T/T	C/C	C/C	C/C	T/T	---	C/C	C/C	C/C	C/C	---	---	C/C	C/C	T/T	---	C/C
Affx-123308721	CcLG01	30.89	C/C	T/T	T/T	C/C	---	T/T	---	C/C	T/T	T/T	C/C	T/T	C/C	T/T	C/C	C/C	C/C	T/T	T/T	C/C	T/T	C/C	C/C	T/T	C/C	C/C	---	T/T	T/T	T/T	C/C	T/T	T/T	T/T	C/C	---	T/T	T/T	T/T	T/T	---	---	T/T	T/T	C/C	---	T/T
Affx-123310419	CcLG01	30.89	T/T	C/C	C/C	T/T	---	C/C	---	T/T	C/C	C/C	T/T	C/C	T/T	C/C	T/T	T/T	T/T	C/C	C/C	T/T	C/C	T/T	T/T	C/C	T/T	T/T	---	C/C	C/C	C/C	T/T	C/C	C/C	C/C	T/T	---	C/C	C/C	C/C	C/C	---	---	C/C	C/C	T/T	---	C/C
Affx-123357541	CcLG01	30.89	A/A	C/C	C/C	A/A	---	C/C	---	A/A	C/C	C/C	A/A	---	A/A	C/C	A/A	A/A	A/A	C/C	C/C	A/A	C/C	A/A	A/A	C/C	A/A	A/A	---	C/C	C/C	C/C	A/A	C/C	C/C	C/C	A/A	---	C/C	C/C	C/C	C/C	---	---	C/C	C/C	A/A	---	C/C
Affx-123354132	CcLG01	30.89	T/T	G/G	G/G	T/T	---	G/G	---	T/T	G/G	G/G	T/T	G/G	T/T	G/G	T/T	T/T	T/T	G/G	G/G	T/T	G/G	T/T	T/T	G/G	T/T	T/T	---	G/G	G/G	G/G	T/T	G/G	G/G	G/G	T/T	---	G/G	G/G	G/G	G/G	---	---	G/G	G/G	T/T	---	G/G
Affx-123353117	CcLG01	30.89	T/T	C/C	C/C	T/T	---	C/C	---	T/T	C/C	C/C	T/T	---	T/T	C/C	T/T	T/T	T/T	C/C	C/C	T/T	C/C	T/T	T/T	C/C	T/T	T/T	---	C/C	C/C	C/C	T/T	C/C	C/C	C/C	---	---	C/C	C/C	C/C	C/C	---	---	C/C	C/C	T/T	---	C/C
Affx-123317071	CcLG01	30.89	A/A	G/G	G/G	A/A	---	G/G	---	A/A	G/G	G/G	A/A	G/G	A/A	G/G	A/A	A/A	A/A	G/G	G/G	A/A	G/G	A/A	A/A	G/G	A/A	A/A	---	G/G	G/G	G/G	A/A	G/G	G/G	G/G	A/A	---	G/G	G/G	G/G	G/G	---	---	G/G	G/G	A/A	G/G	G/G
Affx-123323171	CcLG01	31.7	G/G	A/A	A/A	G/G	---	A/A	---	G/G	A/A	G/G	G/G	A/A	G/G	A/A	G/G	G/G	G/G	A/A	A/A	G/G	A/A	G/G	G/G	A/A	G/G	G/G	G/G	A/A	A/A	A/A	G/G	A/A	A/A	A/A	G/G	---	A/A	A/A	A/A	A/A	---	---	A/A	A/A	G/G	A/A	A/A
Affx-123314318	CcLG01	31.7	C/C	T/T	T/T	C/C	---	T/T	---	C/C	T/T	C/C	C/C	---	C/C	T/T	C/C	C/C	C/C	T/T	T/T	C/C	T/T	C/C	C/C	T/T	C/C	C/C	C/C	T/T	T/T	T/T	C/C	T/T	T/T	T/T	C/C	---	T/T	T/T	T/T	T/T	---	---	T/T	T/T	C/C	T/T	T/T
Affx-123326710	CcLG01	31.7	T/T	C/C	C/C	T/T	---	C/C	---	T/T	C/C	T/T	T/T	---	T/T	C/C	T/T	T/T	T/T	C/C	C/C	T/T	C/C	T/T	T/T	C/C	T/T	T/T	T/T	C/C	C/C	C/C	T/T	C/C	C/C	C/C	T/T	---	C/C	C/C	C/C	C/C	---	---	C/C	C/C	T/T	---	C/C
Affx-123321048	CcLG01	31.7	G/G	A/A	A/A	G/G	---	A/A	---	G/G	A/A	G/G	G/G	A/A	G/G	A/A	G/G	G/G	G/G	A/A	A/A	G/G	A/A	G/G	G/G	A/A	G/G	G/G	G/G	A/A	A/A	A/A	G/G	A/A	A/A	A/A	G/G	---	A/A	A/A	A/A	A/A	---	---	A/A	A/A	G/G	---	A/A
Affx-123323107	CcLG01	32.51	G/G	A/A	A/A	G/G	---	A/A	---	G/G	A/A	G/G	G/G	A/A	G/G	A/A	G/G	G/G	G/G	A/A	A/A	G/G	A/A	G/G	G/G	G/G	G/G	G/G	G/G	A/A	A/A	A/A	G/G	A/A	A/A	A/A	G/G	---	A/A	A/A	A/A	A/A	---	---	A/A	A/A	G/G	---	A/A
Affx-123333290	CcLG01	32.51	A/A	C/C	C/C	A/A	---	C/C	---	A/A	C/C	A/A	A/A	---	A/A	C/C	A/A	A/A	A/A	C/C	C/C	A/A	C/C	A/A	A/A	A/A	A/A	A/A	A/A	C/C	C/C	C/C	A/A	---	C/C	C/C	A/A	---	C/C	C/C	C/C	C/C	---	---	C/C	C/C	A/A	---	C/C
Affx-123327268	CcLG01	32.51	T/T	C/C	C/C	T/T	---	C/C	---	T/T	C/C	T/T	T/T	C/C	T/T	C/C	T/T	T/T	T/T	C/C	C/C	T/T	C/C	T/T	T/T	T/T	T/T	T/T	T/T	C/C	C/C	C/C	T/T	C/C	C/C	C/C	T/T	---	C/C	C/C	C/C	C/C	---	---	C/C	C/C	T/T	---	C/C
Affx-123319117	CcLG01	32.51	A/A	G/G	G/G	A/A	---	G/G	---	A/A	G/G	A/A	A/A	G/G	A/A	G/G	A/A	A/A	A/A	G/G	G/G	A/A	G/G	A/A	A/A	A/A	A/A	A/A	A/A	G/G	G/G	G/G	A/A	G/G	G/G	G/G	A/A	---	G/G	G/G	G/G	G/G	---	---	G/G	G/G	A/A	---	G/G
Affx-123302514	CcLG01	33.36	A/A	C/C	C/C	A/A	---	C/C	---	A/A	---	A/A	A/A	---	A/A	C/C	A/A	A/A	A/A	C/C	C/C	C/C	C/C	A/A	A/A	A/A	A/A	A/A	A/A	C/C	C/C	C/C	A/A	C/C	C/C	C/C	A/A	A/A	C/C	C/C	C/C	C/C	---	---	C/C	C/C	A/A	A/A	C/C
Affx-123330486	CcLG01	33.36	G/G	A/A	A/A	G/G	---	A/A	---	G/G	---	G/G	G/G	A/A	G/G	A/A	G/G	G/G	G/G	A/A	A/A	A/A	A/A	G/G	G/G	G/G	G/G	G/G	G/G	A/A	A/A	A/A	G/G	A/A	A/A	A/A	G/G	G/G	A/A	A/A	A/A	A/A	---	---	A/A	A/A	G/G	---	A/A
Affx-123313760	CcLG01	33.36	C/C	T/T	T/T	C/C	---	T/T	---	C/C	---	C/C	C/C	T/T	C/C	T/T	C/C	C/C	C/C	T/T	T/T	T/T	T/T	C/C	C/C	C/C	C/C	C/C	C/C	T/T	T/T	T/T	C/C	T/T	T/T	T/T	C/C	C/C	T/T	T/T	T/T	T/T	T/T	T/T	T/T	T/T	C/C	C/C	T/T
Affx-123321006	CcLG01	33.36	A/A	G/G	G/G	A/A	---	G/G	---	A/A	---	A/A	A/A	G/G	A/A	G/G	A/A	A/A	A/A	G/G	G/G	G/G	G/G	A/A	A/A	A/A	A/A	A/A	A/A	G/G	G/G	G/G	A/A	G/G	G/G	G/G	A/A	A/A	G/G	G/G	G/G	G/G	G/G	G/G	G/G	G/G	A/A	A/A	G/G
Affx-123345508	CcLG01	33.36	C/C	T/T	T/T	C/C	---	T/T	---	C/C	---	C/C	C/C	T/T	C/C	T/T	C/C	C/C	C/C	T/T	T/T	T/T	T/T	C/C	C/C	C/C	C/C	C/C	C/C	T/T	T/T	T/T	C/C	T/T	T/T	T/T	C/C	C/C	T/T	T/T	T/T	T/T	T/T	T/T	T/T	T/T	C/C	C/C	T/T
Affx-123318506	CcLG01	34.12	G/G	A/A	A/A	G/G	---	A/A	---	G/G	---	G/G	G/G	A/A	G/G	A/A	G/G	G/G	G/G	A/A	A/A	A/A	A/A	G/G	G/G	G/G	G/G	G/G	G/G	A/A	A/A	A/A	G/G	A/A	A/A	A/A	G/G	G/G	A/A	A/A	A/A	A/A	A/A	A/A	A/A	A/A	G/G	G/G	A/A
Affx-123350803	CcLG01	34.12	G/G	A/A	A/A	G/G	---	A/A	---	G/G	---	G/G	G/G	---	G/G	A/A	G/G	G/G	G/G	A/A	A/A	A/A	A/A	G/G	G/G	G/G	G/G	G/G	G/G	A/A	A/A	A/A	G/G	---	A/A	A/A	G/G	G/G	A/A	A/A	A/A	A/A	A/A	A/A	A/A	A/A	G/G	G/G	A/A
Affx-123314046	CcLG01	34.12	G/G	A/A	A/A	G/G	---	A/A	---	G/G	---	G/G	G/G	---	G/G	A/A	G/G	G/G	G/G	A/A	A/A	A/A	A/A	G/G	G/G	G/G	G/G	G/G	G/G	A/A	A/A	A/A	G/G	A/A	A/A	A/A	G/G	G/G	A/A	A/A	A/A	A/A	A/A	A/A	A/A	A/A	G/G	G/G	A/A
Affx-123310868	CcLG01	34.12	C/C	A/A	A/A	C/C	---	A/A	---	C/C	---	C/C	C/C	A/A	C/C	A/A	C/C	C/C	C/C	A/A	A/A	A/A	A/A	C/C	C/C	C/C	C/C	C/C	C/C	A/A	A/A	A/A	C/C	A/A	A/A	A/A	C/C	C/C	A/A	A/A	A/A	A/A	A/A	A/A	A/A	A/A	C/C	C/C	A/A
Affx-123303080	CcLG01	34.12	G/G	A/A	A/A	G/G	---	A/A	---	G/G	---	G/G	G/G	A/A	G/G	A/A	G/G	G/G	G/G	A/A	A/A	A/A	A/A	G/G	G/G	G/G	G/G	G/G	G/G	A/A	A/A	A/A	G/G	A/A	A/A	A/A	G/G	G/G	A/A	A/A	A/A	A/A	A/A	A/A	A/A	A/A	G/G	G/G	A/A
Affx-123358626	CcLG01	34.12	C/C	T/T	T/T	C/C	---	T/T	---	C/C	---	C/C	C/C	T/T	C/C	T/T	C/C	C/C	C/C	T/T	T/T	T/T	T/T	C/C	C/C	C/C	C/C	C/C	C/C	T/T	T/T	T/T	C/C	T/T	T/T	T/T	C/C	C/C	T/T	T/T	T/T	T/T	T/T	T/T	T/T	T/T	C/C	C/C	T/T
Affx-123356619	CcLG01	34.12	G/G	T/T	T/T	G/G	---	T/T	---	G/G	---	G/G	G/G	---	G/G	T/T	G/G	G/G	G/G	T/T	T/T	T/T	T/T	G/G	G/G	G/G	G/G	G/G	G/G	T/T	T/T	T/T	G/G	T/T	T/T	T/T	G/G	G/G	T/T	T/T	T/T	T/T	T/T	T/T	T/T	T/T	G/G	G/G	T/T
Affx-123336102	CcLG01	34.12	T/T	C/C	C/C	T/T	---	C/C	---	T/T	---	T/T	T/T	C/C	T/T	C/C	T/T	T/T	T/T	C/C	C/C	C/C	C/C	T/T	T/T	T/T	T/T	T/T	T/T	C/C	C/C	C/C	T/T	C/C	C/C	C/C	T/T	T/T	C/C	C/C	C/C	C/C	C/C	C/C	C/C	C/C	T/T	T/T	C/C
Affx-123323077	CcLG01	34.12	T/T	C/C	C/C	T/T	---	C/C	---	T/T	---	T/T	T/T	C/C	T/T	C/C	T/T	T/T	T/T	C/C	C/C	C/C	C/C	T/T	T/T	T/T	T/T	T/T	T/T	C/C	C/C	C/C	T/T	C/C	C/C	C/C	T/T	T/T	C/C	C/C	C/C	C/C	C/C	C/C	C/C	C/C	T/T	T/T	C/C
Affx-123313947	CcLG01	34.12	G/G	T/T	T/T	G/G	---	T/T	---	G/G	---	G/G	G/G	T/T	G/G	T/T	G/G	G/G	G/G	T/T	T/T	T/T	T/T	G/G	G/G	G/G	G/G	G/G	G/G	T/T	T/T	T/T	G/G	T/T	T/T	T/T	G/G	G/G	T/T	T/T	T/T	T/T	T/T	T/T	T/T	T/T	G/G	G/G	T/T
Affx-123311806	CcLG01	34.12	A/A	G/G	G/G	A/A	---	G/G	---	A/A	---	A/A	A/A	G/G	A/A	G/G	A/A	A/A	A/A	G/G	G/G	G/G	G/G	A/A	A/A	A/A	A/A	A/A	A/A	G/G	G/G	G/G	A/A	G/G	G/G	G/G	A/A	A/A	G/G	G/G	G/G	G/G	G/G	G/G	G/G	G/G	A/A	A/A	G/G
Affx-123309148	CcLG01	34.12	T/T	C/C	C/C	T/T	---	C/C	---	T/T	---	T/T	T/T	C/C	T/T	C/C	T/T	T/T	T/T	C/C	C/C	C/C	C/C	T/T	T/T	T/T	T/T	T/T	T/T	C/C	C/C	C/C	T/T	C/C	C/C	C/C	T/T	T/T	C/C	C/C	C/C	C/C	C/C	C/C	C/C	C/C	T/T	T/T	C/C
Affx-123309048	CcLG01	34.12	A/A	G/G	G/G	A/A	---	G/G	---	A/A	---	A/A	A/A	---	A/A	G/G	A/A	A/A	A/A	G/G	G/G	G/G	G/G	A/A	A/A	A/A	A/A	A/A	A/A	G/G	G/G	G/G	A/A	G/G	G/G	G/G	A/A	A/A	G/G	G/G	G/G	G/G	G/G	G/G	G/G	G/G	A/A	A/A	G/G
Affx-123308764	CcLG01	34.12	T/T	C/C	C/C	T/T	---	C/C	---	T/T	---	T/T	T/T	C/C	T/T	C/C	T/T	T/T	T/T	C/C	C/C	C/C	C/C	T/T	T/T	T/T	T/T	T/T	T/T	C/C	C/C	C/C	T/T	C/C	C/C	C/C	T/T	T/T	C/C	C/C	C/C	C/C	C/C	C/C	C/C	C/C	T/T	T/T	C/C
Affx-123352909	CcLG01	35.68	T/T	G/G	G/G	T/T	---	G/G	---	T/T	---	T/T	T/T	G/G	T/T	G/G	T/T	T/T	T/T	G/G	G/G	G/G	G/G	T/T	T/T	G/G	T/T	T/T	T/T	G/G	G/G	G/G	G/G	G/G	G/G	G/G	T/T	T/T	G/G	G/G	G/G	G/G	G/G	G/G	G/G	G/G	T/T	---	G/G
Affx-123349717	CcLG01	35.68	A/A	C/C	C/C	---	---	C/C	---	A/A	---	A/A	A/A	C/C	A/A	C/C	A/A	A/A	A/A	C/C	C/C	C/C	C/C	A/A	A/A	C/C	A/A	A/A	A/A	C/C	C/C	C/C	C/C	C/C	C/C	C/C	A/A	A/A	C/C	C/C	C/C	C/C	C/C	C/C	C/C	C/C	A/A	---	C/C
Affx-123331090	CcLG01	35.68	A/A	G/G	G/G	A/A	---	G/G	---	A/A	---	A/A	A/A	---	A/A	G/G	A/A	A/A	A/A	G/G	G/G	G/G	G/G	A/A	A/A	G/G	A/A	A/A	A/A	G/G	G/G	G/G	G/G	G/G	G/G	G/G	A/A	A/A	G/G	G/G	G/G	G/G	G/G	G/G	G/G	G/G	A/A	---	G/G
Affx-123309772	CcLG01	35.68	C/C	T/T	T/T	C/C	---	T/T	---	C/C	---	C/C	C/C	---	C/C	T/T	C/C	C/C	C/C	T/T	T/T	T/T	T/T	C/C	C/C	T/T	C/C	C/C	C/C	T/T	T/T	T/T	T/T	T/T	T/T	T/T	C/C	C/C	T/T	T/T	T/T	T/T	T/T	T/T	T/T	T/T	C/C	---	T/T
Affx-123340243	CcLG01	35.68	T/T	C/C	C/C	T/T	---	C/C	---	T/T	---	T/T	T/T	---	T/T	C/C	T/T	T/T	T/T	C/C	C/C	C/C	C/C	T/T	T/T	C/C	T/T	T/T	T/T	C/C	C/C	C/C	C/C	C/C	C/C	C/C	T/T	T/T	C/C	C/C	C/C	C/C	C/C	C/C	C/C	C/C	T/T	---	C/C
Affx-123347907	CcLG01	35.68	T/T	G/G	G/G	T/T	---	G/G	---	T/T	---	T/T	T/T	G/G	T/T	G/G	T/T	T/T	T/T	G/G	G/G	G/G	G/G	T/T	T/T	G/G	T/T	T/T	T/T	G/G	G/G	G/G	G/G	G/G	G/G	G/G	T/T	T/T	G/G	G/G	G/G	G/G	G/G	G/G	G/G	G/G	T/T	---	G/G
Affx-123305310	CcLG01	37.24	A/A	G/G	G/G	A/A	---	G/G	---	A/A	---	A/A	A/A	G/G	A/A	G/G	A/A	A/A	A/A	G/G	G/G	G/G	G/G	A/A	A/A	G/G	A/A	A/A	A/A	G/G	G/G	G/G	G/G	G/G	G/G	G/G	A/A	A/A	G/G	A/A	G/G	G/G	G/G	G/G	G/G	G/G	A/A	---	G/G
Affx-123331075	CcLG01	37.24	G/G	A/A	A/A	G/G	---	A/A	---	G/G	---	G/G	G/G	A/A	G/G	A/A	G/G	G/G	G/G	A/A	A/A	A/A	A/A	G/G	G/G	A/A	G/G	G/G	G/G	A/A	A/A	A/A	A/A	A/A	A/A	A/A	G/G	G/G	A/A	G/G	A/A	A/A	A/A	A/A	A/A	A/A	G/G	---	A/A
Affx-123355604	CcLG01	37.24	C/C	T/T	T/T	C/C	---	T/T	---	C/C	---	C/C	C/C	---	C/C	T/T	C/C	C/C	C/C	T/T	T/T	T/T	T/T	C/C	C/C	T/T	C/C	C/C	C/C	T/T	T/T	T/T	T/T	---	T/T	T/T	C/C	C/C	T/T	C/C	T/T	T/T	T/T	T/T	T/T	T/T	C/C	---	T/T
Affx-123334150	CcLG01	37.24	A/A	G/G	G/G	A/A	---	G/G	---	A/A	---	A/A	A/A	G/G	A/A	G/G	A/A	A/A	A/A	G/G	G/G	G/G	G/G	A/A	A/A	G/G	A/A	A/A	A/A	G/G	G/G	G/G	G/G	G/G	G/G	G/G	A/A	A/A	G/G	A/A	G/G	G/G	G/G	G/G	G/G	G/G	A/A	---	G/G
Affx-123328387	CcLG01	37.24	T/T	C/C	C/C	T/T	---	C/C	---	T/T	---	T/T	T/T	---	T/T	C/C	T/T	T/T	T/T	C/C	C/C	C/C	C/C	T/T	T/T	C/C	T/T	T/T	T/T	C/C	C/C	C/C	C/C	C/C	C/C	C/C	T/T	T/T	C/C	T/T	C/C	C/C	C/C	C/C	C/C	C/C	T/T	---	C/C
Affx-123327788	CcLG01	37.24	T/T	C/C	C/C	T/T	---	C/C	---	T/T	---	T/T	T/T	C/C	T/T	C/C	T/T	T/T	T/T	C/C	C/C	C/C	C/C	T/T	T/T	C/C	T/T	T/T	T/T	C/C	C/C	C/C	C/C	C/C	C/C	C/C	T/T	T/T	C/C	T/T	C/C	C/C	C/C	C/C	C/C	C/C	T/T	---	C/C
Affx-123327597	CcLG01	37.24	C/C	G/G	G/G	---	G/G	G/G	G/G	C/C	G/G	C/C	C/C	G/G	C/C	G/G	C/C	C/C	C/C	G/G	G/G	G/G	G/G	C/C	C/C	G/G	C/C	C/C	C/C	G/G	G/G	G/G	G/G	G/G	G/G	G/G	C/C	C/C	G/G	C/C	G/G	G/G	G/G	G/G	G/G	G/G	C/C	G/G	G/G
Affx-123312594	CcLG01	37.24	A/A	C/C	C/C	A/A	---	C/C	---	A/A	---	A/A	A/A	C/C	A/A	C/C	A/A	A/A	A/A	C/C	C/C	C/C	C/C	A/A	A/A	C/C	A/A	A/A	A/A	C/C	C/C	C/C	C/C	C/C	C/C	C/C	A/A	A/A	C/C	A/A	C/C	C/C	C/C	C/C	C/C	C/C	A/A	---	C/C
Affx-123312880	CcLG01	37.24	C/C	T/T	T/T	C/C	---	T/T	---	C/C	---	C/C	C/C	T/T	C/C	T/T	C/C	C/C	C/C	T/T	T/T	T/T	T/T	C/C	C/C	T/T	C/C	C/C	C/C	T/T	T/T	T/T	T/T	T/T	T/T	T/T	---	C/C	T/T	C/C	T/T	T/T	T/T	T/T	T/T	T/T	C/C	---	T/T
Affx-123313229	CcLG01	37.24	C/C	T/T	T/T	---	---	T/T	---	C/C	---	---	C/C	T/T	---	T/T	C/C	---	---	T/T	T/T	T/T	T/T	---	C/C	T/T	---	C/C	C/C	T/T	T/T	T/T	T/T	T/T	T/T	T/T	---	---	T/T	C/C	T/T	T/T	T/T	T/T	T/T	T/T	---	---	T/T
Affx-123326762	CcLG01	37.24	A/A	G/G	G/G	A/A	---	G/G	---	A/A	---	A/A	A/A	G/G	A/A	G/G	A/A	A/A	A/A	G/G	G/G	G/G	G/G	A/A	A/A	G/G	A/A	A/A	A/A	G/G	G/G	G/G	G/G	G/G	G/G	G/G	A/A	A/A	G/G	A/A	G/G	G/G	G/G	G/G	G/G	G/G	A/A	---	G/G
Affx-123325802	CcLG01	37.24	G/G	T/T	T/T	G/G	---	T/T	---	G/G	---	G/G	G/G	T/T	G/G	T/T	G/G	G/G	G/G	T/T	T/T	T/T	T/T	G/G	G/G	T/T	G/G	G/G	G/G	T/T	T/T	T/T	T/T	T/T	T/T	T/T	G/G	G/G	T/T	G/G	T/T	T/T	T/T	T/T	T/T	T/T	G/G	---	T/T
Affx-123304044	CcLG01	37.24	T/T	C/C	C/C	T/T	---	C/C	---	T/T	---	T/T	T/T	C/C	T/T	C/C	T/T	T/T	T/T	C/C	C/C	C/C	C/C	T/T	T/T	C/C	T/T	T/T	T/T	C/C	C/C	C/C	C/C	C/C	C/C	C/C	T/T	T/T	C/C	T/T	C/C	C/C	C/C	C/C	C/C	C/C	T/T	---	C/C
Affx-123314559	CcLG01	37.24	A/A	G/G	G/G	A/A	---	G/G	---	A/A	---	A/A	A/A	---	A/A	G/G	A/A	A/A	A/A	G/G	G/G	G/G	G/G	A/A	A/A	G/G	A/A	A/A	A/A	G/G	G/G	G/G	G/G	G/G	G/G	G/G	A/A	A/A	G/G	A/A	G/G	G/G	G/G	G/G	G/G	G/G	A/A	---	G/G
Affx-123346018	CcLG02	0	G/G	A/A	G/G	G/G	G/G	G/G	G/G	G/G	G/G	G/G	G/G	G/G	G/G	G/G	G/G	G/G	G/G	G/G	G/G	G/G	G/G	G/G	G/G	A/A	G/G	G/G	G/G	G/G	G/G	G/G	G/G	---	G/G	G/G	G/G	G/G	G/G	G/G	G/G	G/G	G/G	G/G	G/G	G/G	G/G	G/G	G/G
Affx-123357452	CcLG02	0	G/G	A/A	A/A	A/A	A/A	A/A	A/A	A/A	A/A	A/A	A/A	A/A	A/A	A/A	A/A	A/A	A/A	A/A	A/A	A/A	A/A	A/A	A/A	G/G	A/A	A/A	A/A	A/A	A/A	A/A	A/A	A/A	A/A	A/A	A/A	---	A/A	A/A	A/A	A/A	A/A	A/A	A/A	A/A	A/A	A/A	A/A
Affx-123324066	CcLG02	0	A/A	C/C	C/C	C/C	C/C	C/C	C/C	C/C	C/C	C/C	C/C	C/C	C/C	C/C	C/C	C/C	C/C	C/C	C/C	C/C	C/C	C/C	C/C	A/A	C/C	C/C	C/C	C/C	C/C	C/C	C/C	C/C	C/C	C/C	C/C	---	C/C	C/C	C/C	C/C	C/C	C/C	C/C	C/C	C/C	---	C/C
Affx-123342581	CcLG02	0	C/C	T/T	C/C	C/C	C/C	C/C	C/C	C/C	C/C	C/C	C/C	C/C	C/C	C/C	C/C	C/C	C/C	C/C	C/C	C/C	C/C	C/C	C/C	T/T	C/C	C/C	C/C	C/C	C/C	C/C	C/C	C/C	C/C	C/C	C/C	C/C	C/C	C/C	C/C	C/C	C/C	C/C	C/C	C/C	C/C	C/C	C/C
Affx-123341132	CcLG02	0	T/T	C/C	C/C	C/C	C/C	C/C	C/C	C/C	C/C	C/C	C/C	C/C	C/C	C/C	C/C	C/C	C/C	C/C	C/C	C/C	C/C	C/C	C/C	T/T	C/C	C/C	C/C	C/C	C/C	C/C	C/C	C/C	C/C	C/C	C/C	---	C/C	C/C	C/C	C/C	C/C	C/C	C/C	C/C	C/C	C/C	C/C
Affx-123343723	CcLG02	0	T/T	G/G	G/G	G/G	G/G	G/G	G/G	G/G	G/G	G/G	G/G	G/G	G/G	G/G	G/G	G/G	G/G	G/G	G/G	G/G	G/G	G/G	G/G	T/T	G/G	G/G	G/G	G/G	G/G	G/G	G/G	G/G	G/G	G/G	G/G	---	G/G	G/G	G/G	G/G	G/G	G/G	G/G	G/G	G/G	G/G	G/G
Affx-123355978	CcLG02	0	G/G	A/A	A/A	A/A	A/A	A/A	A/A	A/A	A/A	A/A	A/A	A/A	A/A	A/A	A/A	A/A	A/A	A/A	A/A	A/A	A/A	A/A	A/A	G/G	A/A	A/A	A/A	A/A	A/A	A/A	A/A	A/A	A/A	A/A	A/A	---	A/A	A/A	A/A	A/A	A/A	A/A	A/A	A/A	A/A	A/A	A/A
Affx-123313164	CcLG02	0	T/T	C/C	C/C	C/C	C/C	C/C	C/C	C/C	C/C	C/C	C/C	C/C	C/C	C/C	C/C	C/C	C/C	C/C	C/C	C/C	C/C	C/C	C/C	T/T	C/C	C/C	C/C	C/C	C/C	C/C	C/C	C/C	C/C	C/C	C/C	---	C/C	C/C	C/C	C/C	C/C	C/C	C/C	C/C	C/C	C/C	C/C
Affx-123325515	CcLG02	0	T/T	C/C	C/C	C/C	C/C	C/C	C/C	C/C	C/C	C/C	C/C	C/C	C/C	C/C	C/C	C/C	C/C	C/C	C/C	C/C	C/C	C/C	C/C	T/T	C/C	C/C	C/C	C/C	C/C	C/C	C/C	C/C	C/C	C/C	C/C	---	C/C	C/C	C/C	C/C	C/C	C/C	C/C	C/C	C/C	C/C	C/C
Affx-123341064	CcLG02	0	A/A	G/G	G/G	G/G	G/G	G/G	G/G	G/G	G/G	G/G	G/G	G/G	G/G	G/G	G/G	G/G	G/G	G/G	G/G	G/G	G/G	G/G	G/G	A/A	G/G	G/G	G/G	G/G	G/G	G/G	G/G	G/G	G/G	G/G	G/G	---	G/G	G/G	G/G	G/G	G/G	G/G	G/G	G/G	G/G	G/G	G/G
Affx-123344244	CcLG02	0	A/A	G/G	G/G	G/G	G/G	G/G	G/G	G/G	G/G	G/G	G/G	G/G	G/G	G/G	G/G	G/G	G/G	G/G	G/G	G/G	G/G	G/G	G/G	A/A	G/G	G/G	G/G	G/G	G/G	G/G	G/G	G/G	G/G	G/G	G/G	---	G/G	G/G	G/G	G/G	G/G	G/G	G/G	G/G	G/G	G/G	G/G
Affx-123344381	CcLG02	0	C/C	T/T	T/T	T/T	T/T	T/T	T/T	T/T	T/T	T/T	T/T	T/T	T/T	T/T	T/T	T/T	T/T	T/T	T/T	T/T	T/T	T/T	T/T	C/C	T/T	T/T	T/T	T/T	T/T	T/T	T/T	T/T	T/T	T/T	T/T	---	T/T	T/T	T/T	T/T	T/T	T/T	T/T	T/T	T/T	T/T	T/T
Affx-123344962	CcLG02	0	C/C	T/T	C/C	C/C	C/C	C/C	C/C	C/C	C/C	C/C	C/C	C/C	C/C	C/C	C/C	C/C	C/C	C/C	C/C	C/C	C/C	C/C	C/C	T/T	C/C	C/C	C/C	C/C	C/C	C/C	C/C	C/C	C/C	C/C	C/C	C/C	C/C	C/C	C/C	C/C	C/C	C/C	C/C	C/C	C/C	C/C	C/C
Affx-123345880	CcLG02	0	G/G	A/A	G/G	G/G	G/G	G/G	G/G	G/G	G/G	G/G	G/G	G/G	G/G	G/G	G/G	G/G	G/G	G/G	G/G	G/G	G/G	G/G	G/G	A/A	G/G	G/G	G/G	G/G	G/G	G/G	G/G	G/G	G/G	G/G	G/G	G/G	G/G	G/G	G/G	G/G	G/G	G/G	G/G	G/G	G/G	G/G	G/G
Affx-123323908	CcLG02	0	C/C	G/G	G/G	G/G	G/G	G/G	G/G	G/G	G/G	G/G	G/G	G/G	G/G	G/G	G/G	G/G	G/G	G/G	G/G	G/G	G/G	G/G	G/G	C/C	G/G	G/G	G/G	G/G	G/G	G/G	G/G	G/G	G/G	G/G	G/G	---	G/G	G/G	G/G	G/G	G/G	G/G	G/G	G/G	G/G	---	G/G
Affx-123346721	CcLG02	0	T/T	C/C	C/C	C/C	C/C	C/C	C/C	C/C	C/C	C/C	C/C	C/C	C/C	C/C	C/C	C/C	C/C	C/C	C/C	C/C	C/C	C/C	C/C	T/T	C/C	C/C	C/C	C/C	C/C	C/C	C/C	C/C	C/C	C/C	C/C	---	C/C	C/C	C/C	C/C	C/C	C/C	C/C	C/C	C/C	C/C	C/C
Affx-123337568	CcLG02	0	G/G	T/T	T/T	T/T	T/T	T/T	T/T	T/T	T/T	T/T	T/T	T/T	T/T	T/T	T/T	T/T	T/T	T/T	T/T	T/T	T/T	T/T	T/T	G/G	T/T	T/T	T/T	T/T	T/T	T/T	T/T	T/T	T/T	T/T	T/T	---	T/T	T/T	T/T	T/T	T/T	T/T	T/T	T/T	T/T	T/T	T/T
Affx-123336500	CcLG02	0	C/C	T/T	T/T	T/T	T/T	T/T	T/T	T/T	T/T	T/T	T/T	T/T	T/T	T/T	T/T	T/T	T/T	T/T	T/T	T/T	T/T	T/T	T/T	C/C	T/T	T/T	T/T	T/T	T/T	T/T	T/T	T/T	T/T	T/T	T/T	---	T/T	T/T	T/T	T/T	T/T	T/T	T/T	T/T	T/T	T/T	T/T
Affx-123344827	CcLG02	0	G/G	A/A	G/G	G/G	G/G	G/G	G/G	G/G	G/G	G/G	G/G	G/G	G/G	G/G	G/G	G/G	G/G	G/G	G/G	G/G	G/G	G/G	G/G	A/A	G/G	G/G	G/G	G/G	G/G	G/G	G/G	G/G	G/G	G/G	G/G	G/G	G/G	G/G	G/G	G/G	G/G	G/G	G/G	G/G	G/G	G/G	G/G
Affx-123327178	CcLG02	0	G/G	T/T	G/G	G/G	G/G	G/G	G/G	G/G	G/G	G/G	G/G	G/G	G/G	G/G	G/G	G/G	G/G	G/G	G/G	G/G	G/G	G/G	G/G	T/T	G/G	G/G	G/G	G/G	G/G	G/G	G/G	---	G/G	G/G	G/G	G/G	G/G	G/G	G/G	G/G	G/G	G/G	G/G	G/G	G/G	G/G	G/G
Affx-123323074	CcLG02	0	C/C	T/T	C/C	C/C	C/C	C/C	C/C	C/C	C/C	C/C	C/C	C/C	C/C	C/C	C/C	C/C	C/C	C/C	C/C	C/C	C/C	C/C	C/C	T/T	C/C	C/C	C/C	C/C	C/C	C/C	C/C	---	C/C	C/C	C/C	C/C	C/C	C/C	C/C	C/C	C/C	C/C	C/C	C/C	C/C	C/C	C/C
Affx-123320437	CcLG02	0	C/C	T/T	C/C	C/C	C/C	C/C	C/C	C/C	C/C	C/C	C/C	C/C	C/C	C/C	C/C	C/C	C/C	C/C	C/C	C/C	C/C	C/C	C/C	T/T	C/C	C/C	C/C	C/C	C/C	C/C	C/C	C/C	C/C	C/C	C/C	C/C	C/C	C/C	C/C	C/C	C/C	C/C	C/C	C/C	C/C	C/C	C/C
Affx-123348463	CcLG02	0	A/A	G/G	G/G	G/G	G/G	G/G	G/G	G/G	G/G	G/G	G/G	G/G	G/G	G/G	G/G	G/G	G/G	G/G	G/G	G/G	G/G	G/G	G/G	A/A	G/G	G/G	G/G	G/G	G/G	G/G	G/G	G/G	G/G	G/G	G/G	---	G/G	G/G	G/G	G/G	G/G	G/G	G/G	G/G	G/G	---	G/G
Affx-123341289	CcLG02	0	C/C	A/A	A/A	A/A	A/A	A/A	A/A	A/A	A/A	A/A	A/A	A/A	A/A	A/A	A/A	A/A	A/A	A/A	A/A	A/A	A/A	A/A	A/A	C/C	A/A	A/A	A/A	A/A	A/A	A/A	A/A	A/A	A/A	A/A	A/A	---	A/A	A/A	A/A	A/A	A/A	A/A	A/A	A/A	A/A	---	A/A
Affx-123349183	CcLG02	0	C/C	T/T	T/T	T/T	T/T	T/T	T/T	T/T	T/T	T/T	T/T	T/T	T/T	T/T	T/T	T/T	T/T	T/T	T/T	T/T	T/T	T/T	T/T	C/C	T/T	T/T	T/T	T/T	T/T	T/T	T/T	T/T	T/T	T/T	T/T	---	T/T	T/T	T/T	T/T	T/T	T/T	T/T	T/T	T/T	T/T	T/T
Affx-123341105	CcLG02	0	C/C	A/A	C/C	C/C	C/C	C/C	C/C	C/C	C/C	C/C	C/C	C/C	C/C	C/C	C/C	C/C	C/C	C/C	C/C	C/C	C/C	C/C	C/C	A/A	C/C	C/C	C/C	C/C	C/C	C/C	C/C	C/C	C/C	C/C	C/C	C/C	C/C	C/C	C/C	C/C	C/C	C/C	C/C	C/C	C/C	C/C	C/C
Affx-123340060	CcLG02	0	G/G	A/A	G/G	G/G	G/G	G/G	G/G	G/G	G/G	G/G	G/G	G/G	G/G	G/G	G/G	G/G	G/G	G/G	G/G	G/G	G/G	G/G	G/G	A/A	G/G	G/G	G/G	G/G	G/G	G/G	G/G	---	G/G	G/G	G/G	G/G	G/G	G/G	G/G	G/G	G/G	G/G	G/G	G/G	G/G	G/G	G/G
Affx-123323336	CcLG02	0	A/A	C/C	C/C	C/C	C/C	C/C	C/C	C/C	C/C	C/C	C/C	C/C	C/C	C/C	C/C	C/C	C/C	C/C	C/C	C/C	C/C	C/C	C/C	A/A	C/C	C/C	C/C	C/C	C/C	C/C	C/C	C/C	C/C	C/C	C/C	---	C/C	C/C	C/C	C/C	C/C	C/C	C/C	C/C	C/C	C/C	C/C
Affx-123313561	CcLG02	0	G/G	A/A	G/G	G/G	G/G	G/G	G/G	G/G	G/G	G/G	G/G	G/G	G/G	G/G	G/G	G/G	G/G	G/G	G/G	G/G	G/G	G/G	G/G	A/A	G/G	G/G	G/G	G/G	G/G	G/G	G/G	---	G/G	G/G	G/G	G/G	G/G	G/G	G/G	G/G	G/G	G/G	G/G	G/G	G/G	G/G	G/G
Affx-123353169	CcLG02	0	A/A	C/C	C/C	C/C	C/C	C/C	C/C	C/C	C/C	C/C	C/C	C/C	C/C	C/C	C/C	C/C	C/C	C/C	C/C	C/C	C/C	C/C	C/C	A/A	C/C	C/C	C/C	C/C	C/C	C/C	C/C	C/C	C/C	C/C	C/C	---	C/C	C/C	C/C	C/C	C/C	C/C	C/C	C/C	C/C	C/C	C/C
Affx-123335500	CcLG02	0	T/T	G/G	G/G	G/G	G/G	G/G	G/G	G/G	G/G	G/G	G/G	G/G	G/G	G/G	G/G	G/G	G/G	G/G	G/G	G/G	G/G	G/G	G/G	T/T	G/G	G/G	G/G	G/G	G/G	G/G	G/G	G/G	G/G	G/G	G/G	---	G/G	G/G	G/G	G/G	G/G	G/G	G/G	G/G	G/G	---	G/G
Affx-123353380	CcLG02	0	A/A	C/C	C/C	C/C	C/C	C/C	C/C	C/C	C/C	C/C	C/C	C/C	C/C	C/C	C/C	C/C	C/C	C/C	C/C	C/C	C/C	C/C	C/C	A/A	C/C	C/C	C/C	C/C	C/C	C/C	C/C	C/C	C/C	C/C	C/C	---	C/C	C/C	C/C	C/C	C/C	C/C	C/C	C/C	C/C	C/C	C/C
Affx-123353492	CcLG02	0	C/C	T/T	T/T	T/T	T/T	T/T	T/T	T/T	T/T	T/T	T/T	T/T	T/T	T/T	T/T	T/T	T/T	T/T	T/T	T/T	T/T	T/T	T/T	C/C	T/T	T/T	T/T	T/T	T/T	T/T	T/T	T/T	T/T	T/T	T/T	---	T/T	T/T	T/T	T/T	T/T	T/T	T/T	T/T	T/T	---	T/T
Affx-123319907	CcLG02	0	A/A	G/G	A/A	A/A	A/A	A/A	A/A	A/A	A/A	A/A	A/A	A/A	A/A	A/A	A/A	A/A	A/A	A/A	A/A	A/A	A/A	A/A	A/A	G/G	A/A	A/A	A/A	A/A	A/A	A/A	A/A	---	A/A	A/A	---	A/A	A/A	A/A	A/A	A/A	A/A	A/A	A/A	A/A	A/A	A/A	A/A
Affx-123335456	CcLG02	0	G/G	T/T	G/G	G/G	G/G	G/G	G/G	G/G	G/G	G/G	G/G	G/G	G/G	G/G	G/G	G/G	G/G	G/G	G/G	G/G	G/G	G/G	G/G	T/T	G/G	G/G	G/G	G/G	G/G	G/G	G/G	---	G/G	G/G	G/G	G/G	G/G	G/G	G/G	G/G	G/G	G/G	G/G	G/G	G/G	G/G	G/G
Affx-123355994	CcLG02	0	G/G	T/T	G/G	G/G	G/G	G/G	G/G	G/G	G/G	G/G	G/G	G/G	G/G	G/G	G/G	G/G	G/G	G/G	G/G	G/G	G/G	G/G	G/G	T/T	G/G	G/G	G/G	G/G	G/G	G/G	G/G	---	G/G	G/G	G/G	G/G	G/G	G/G	G/G	G/G	G/G	G/G	G/G	G/G	G/G	G/G	G/G
Affx-123356167	CcLG02	0	G/G	T/T	T/T	T/T	T/T	T/T	T/T	T/T	T/T	T/T	T/T	T/T	T/T	T/T	T/T	T/T	T/T	T/T	T/T	T/T	T/T	T/T	T/T	G/G	T/T	T/T	T/T	T/T	T/T	T/T	T/T	T/T	T/T	T/T	T/T	---	T/T	T/T	T/T	T/T	T/T	T/T	T/T	T/T	T/T	T/T	T/T
Affx-123357549	CcLG02	0	T/T	C/C	C/C	C/C	C/C	C/C	C/C	C/C	C/C	C/C	C/C	C/C	C/C	C/C	C/C	C/C	C/C	C/C	C/C	C/C	C/C	C/C	C/C	T/T	C/C	C/C	C/C	C/C	C/C	C/C	C/C	C/C	C/C	C/C	C/C	---	C/C	C/C	C/C	C/C	C/C	C/C	C/C	C/C	C/C	---	C/C
Affx-123359024	CcLG02	0	A/A	G/G	A/A	A/A	A/A	A/A	A/A	A/A	A/A	A/A	A/A	A/A	A/A	A/A	A/A	A/A	A/A	A/A	A/A	A/A	A/A	A/A	A/A	G/G	A/A	A/A	A/A	A/A	A/A	A/A	A/A	---	A/A	A/A	A/A	A/A	A/A	A/A	A/A	A/A	A/A	A/A	A/A	A/A	A/A	A/A	A/A
Affx-123312169	CcLG02	0	C/C	T/T	C/C	C/C	C/C	C/C	C/C	C/C	C/C	C/C	C/C	C/C	C/C	C/C	C/C	C/C	C/C	C/C	C/C	C/C	C/C	C/C	C/C	T/T	C/C	C/C	C/C	C/C	C/C	C/C	C/C	C/C	C/C	C/C	C/C	C/C	C/C	C/C	C/C	C/C	C/C	C/C	C/C	C/C	C/C	C/C	C/C
Affx-123333435	CcLG02	0	A/A	G/G	A/A	A/A	A/A	A/A	A/A	A/A	A/A	A/A	A/A	A/A	A/A	A/A	A/A	A/A	A/A	A/A	A/A	A/A	A/A	---	A/A	G/G	A/A	A/A	A/A	A/A	A/A	A/A	A/A	---	A/A	A/A	A/A	A/A	A/A	A/A	A/A	A/A	A/A	A/A	A/A	A/A	A/A	A/A	A/A
Affx-123305480	CcLG02	0	G/G	A/A	A/A	A/A	A/A	A/A	A/A	A/A	A/A	A/A	A/A	A/A	A/A	A/A	A/A	A/A	A/A	A/A	A/A	A/A	A/A	A/A	A/A	G/G	A/A	A/A	A/A	A/A	A/A	A/A	A/A	A/A	A/A	A/A	A/A	---	A/A	A/A	A/A	A/A	A/A	A/A	A/A	A/A	A/A	A/A	A/A
Affx-123305880	CcLG02	0	G/G	A/A	G/G	G/G	G/G	G/G	G/G	G/G	G/G	G/G	G/G	G/G	G/G	G/G	G/G	G/G	G/G	G/G	G/G	G/G	G/G	G/G	G/G	A/A	G/G	G/G	G/G	G/G	G/G	G/G	G/G	---	G/G	G/G	G/G	G/G	G/G	G/G	G/G	G/G	G/G	G/G	G/G	G/G	G/G	G/G	G/G
Affx-123306671	CcLG02	0	G/G	A/A	G/G	G/G	G/G	G/G	G/G	G/G	G/G	G/G	G/G	G/G	G/G	G/G	G/G	G/G	G/G	G/G	G/G	G/G	G/G	G/G	G/G	A/A	G/G	G/G	G/G	G/G	G/G	G/G	G/G	---	G/G	G/G	G/G	G/G	G/G	G/G	G/G	G/G	G/G	G/G	G/G	G/G	G/G	G/G	G/G
Affx-123307942	CcLG02	0	G/G	A/A	G/G	G/G	G/G	G/G	G/G	G/G	G/G	G/G	G/G	G/G	G/G	G/G	G/G	G/G	G/G	G/G	G/G	G/G	G/G	G/G	G/G	A/A	G/G	G/G	G/G	G/G	G/G	G/G	G/G	---	G/G	G/G	G/G	G/G	G/G	G/G	G/G	G/G	G/G	G/G	G/G	G/G	G/G	G/G	G/G
Affx-123310150	CcLG02	0	C/C	A/A	C/C	C/C	C/C	C/C	C/C	C/C	C/C	C/C	C/C	C/C	C/C	C/C	C/C	C/C	C/C	C/C	C/C	C/C	C/C	C/C	C/C	A/A	C/C	C/C	C/C	C/C	C/C	C/C	C/C	C/C	C/C	C/C	C/C	C/C	C/C	C/C	C/C	C/C	C/C	C/C	C/C	C/C	C/C	C/C	C/C
Affx-123329039	CcLG02	0	T/T	C/C	T/T	T/T	T/T	T/T	T/T	T/T	T/T	T/T	T/T	T/T	T/T	T/T	T/T	T/T	T/T	T/T	T/T	T/T	T/T	T/T	T/T	C/C	T/T	T/T	T/T	T/T	T/T	T/T	T/T	T/T	T/T	T/T	T/T	T/T	T/T	T/T	T/T	T/T	T/T	T/T	T/T	T/T	T/T	T/T	T/T
Affx-123338597	CcLG02	0	C/C	A/A	C/C	C/C	C/C	C/C	C/C	C/C	C/C	C/C	C/C	C/C	C/C	C/C	C/C	C/C	C/C	C/C	C/C	C/C	C/C	C/C	C/C	A/A	C/C	C/C	C/C	C/C	C/C	C/C	C/C	---	C/C	C/C	C/C	C/C	C/C	C/C	C/C	C/C	C/C	C/C	C/C	C/C	C/C	C/C	C/C
Affx-123338592	CcLG02	0	G/G	A/A	G/G	G/G	G/G	G/G	G/G	G/G	G/G	G/G	G/G	G/G	G/G	G/G	G/G	G/G	G/G	G/G	G/G	G/G	G/G	G/G	G/G	A/A	G/G	G/G	G/G	G/G	G/G	G/G	G/G	---	G/G	G/G	G/G	G/G	G/G	G/G	G/G	G/G	G/G	G/G	G/G	G/G	G/G	G/G	G/G
Affx-123310001	CcLG02	0	C/C	T/T	T/T	T/T	T/T	T/T	T/T	T/T	T/T	T/T	T/T	T/T	T/T	T/T	T/T	T/T	T/T	T/T	T/T	T/T	T/T	T/T	T/T	C/C	T/T	T/T	T/T	T/T	T/T	T/T	T/T	T/T	T/T	T/T	T/T	---	T/T	T/T	T/T	T/T	T/T	T/T	T/T	T/T	T/T	T/T	T/T
Affx-123304757	CcLG02	0	T/T	C/C	C/C	C/C	C/C	C/C	C/C	C/C	C/C	C/C	C/C	C/C	C/C	C/C	C/C	C/C	C/C	C/C	C/C	C/C	C/C	C/C	C/C	T/T	C/C	C/C	C/C	C/C	C/C	C/C	C/C	C/C	C/C	C/C	C/C	---	C/C	C/C	C/C	C/C	C/C	C/C	C/C	C/C	C/C	C/C	C/C
Affx-123336105	CcLG02	0	G/G	A/A	A/A	A/A	A/A	A/A	A/A	A/A	A/A	A/A	A/A	A/A	A/A	A/A	A/A	A/A	A/A	A/A	A/A	A/A	A/A	A/A	A/A	G/G	A/A	A/A	A/A	A/A	A/A	A/A	A/A	A/A	A/A	A/A	A/A	---	A/A	A/A	A/A	A/A	A/A	A/A	A/A	A/A	A/A	A/A	A/A
Affx-123318528	CcLG02	0	A/A	G/G	A/A	A/A	A/A	A/A	A/A	A/A	A/A	A/A	A/A	A/A	A/A	A/A	A/A	A/A	A/A	A/A	A/A	A/A	A/A	A/A	A/A	G/G	A/A	A/A	A/A	A/A	A/A	A/A	A/A	---	A/A	A/A	A/A	A/A	A/A	A/A	A/A	A/A	A/A	A/A	A/A	A/A	A/A	A/A	A/A
Affx-123335422	CcLG02	0	G/G	A/A	G/G	G/G	G/G	G/G	G/G	G/G	G/G	G/G	G/G	G/G	G/G	G/G	G/G	G/G	G/G	G/G	G/G	G/G	G/G	G/G	G/G	A/A	G/G	G/G	G/G	G/G	G/G	G/G	G/G	---	G/G	G/G	G/G	G/G	G/G	G/G	G/G	G/G	G/G	G/G	G/G	G/G	G/G	G/G	G/G
Affx-123329599	CcLG02	0	C/C	T/T	C/C	C/C	C/C	C/C	C/C	C/C	C/C	C/C	C/C	C/C	C/C	C/C	C/C	C/C	C/C	C/C	C/C	C/C	C/C	C/C	C/C	T/T	C/C	C/C	C/C	C/C	C/C	C/C	C/C	---	C/C	C/C	C/C	C/C	C/C	C/C	C/C	C/C	C/C	C/C	C/C	C/C	C/C	C/C	C/C
Affx-123329604	CcLG02	0	C/C	T/T	C/C	C/C	C/C	C/C	C/C	C/C	C/C	C/C	C/C	C/C	C/C	C/C	C/C	C/C	C/C	C/C	C/C	C/C	C/C	C/C	C/C	T/T	C/C	C/C	C/C	C/C	C/C	C/C	C/C	---	C/C	C/C	C/C	C/C	C/C	C/C	C/C	C/C	C/C	C/C	C/C	C/C	C/C	C/C	C/C
Affx-123310607	CcLG02	0	G/G	A/A	A/A	A/A	A/A	A/A	A/A	A/A	A/A	A/A	A/A	A/A	A/A	A/A	A/A	A/A	A/A	A/A	A/A	A/A	A/A	A/A	A/A	G/G	A/A	A/A	A/A	A/A	A/A	A/A	A/A	A/A	A/A	A/A	A/A	---	A/A	A/A	A/A	A/A	A/A	A/A	A/A	A/A	A/A	A/A	A/A
Affx-123311328	CcLG02	0	G/G	A/A	G/G	G/G	G/G	G/G	G/G	G/G	G/G	G/G	G/G	G/G	G/G	G/G	G/G	G/G	G/G	G/G	---	G/G	G/G	G/G	G/G	A/A	G/G	G/G	G/G	G/G	G/G	G/G	G/G	---	G/G	G/G	G/G	G/G	G/G	G/G	G/G	G/G	G/G	G/G	G/G	G/G	G/G	---	G/G
Affx-123306088	CcLG02	0	G/G	T/T	G/G	G/G	G/G	G/G	G/G	G/G	G/G	G/G	G/G	G/G	G/G	G/G	G/G	G/G	G/G	G/G	G/G	G/G	G/G	---	G/G	T/T	G/G	G/G	G/G	G/G	G/G	G/G	G/G	---	G/G	G/G	---	G/G	G/G	G/G	G/G	G/G	G/G	G/G	G/G	G/G	G/G	G/G	G/G
Affx-123324923	CcLG02	0	G/G	A/A	A/A	A/A	A/A	A/A	A/A	A/A	A/A	A/A	A/A	A/A	A/A	A/A	A/A	A/A	A/A	A/A	A/A	A/A	A/A	A/A	A/A	G/G	A/A	A/A	A/A	A/A	A/A	A/A	A/A	A/A	A/A	A/A	A/A	---	A/A	A/A	A/A	A/A	A/A	A/A	A/A	A/A	A/A	A/A	A/A
Affx-123311515	CcLG02	0	G/G	A/A	A/A	A/A	A/A	A/A	A/A	A/A	A/A	A/A	A/A	A/A	A/A	A/A	A/A	A/A	A/A	A/A	A/A	A/A	A/A	A/A	A/A	G/G	A/A	A/A	A/A	A/A	A/A	A/A	A/A	A/A	A/A	A/A	A/A	---	A/A	A/A	A/A	A/A	A/A	A/A	A/A	A/A	A/A	A/A	A/A
Affx-123315303	CcLG02	0	G/G	T/T	T/T	T/T	T/T	T/T	T/T	T/T	T/T	T/T	T/T	T/T	T/T	T/T	T/T	T/T	T/T	T/T	T/T	T/T	T/T	T/T	T/T	G/G	T/T	T/T	T/T	T/T	T/T	T/T	T/T	T/T	T/T	T/T	T/T	---	T/T	T/T	T/T	T/T	T/T	T/T	T/T	T/T	T/T	T/T	T/T
Affx-123311719	CcLG02	0	C/C	A/A	A/A	A/A	A/A	A/A	A/A	A/A	A/A	A/A	A/A	A/A	A/A	A/A	A/A	A/A	A/A	A/A	A/A	A/A	A/A	---	A/A	C/C	A/A	A/A	A/A	A/A	A/A	A/A	A/A	A/A	A/A	A/A	A/A	---	A/A	A/A	A/A	A/A	A/A	A/A	A/A	A/A	A/A	A/A	A/A
Affx-123315902	CcLG02	0	C/C	T/T	C/C	C/C	C/C	C/C	C/C	C/C	C/C	C/C	C/C	C/C	C/C	C/C	C/C	C/C	C/C	C/C	C/C	C/C	C/C	C/C	C/C	T/T	C/C	C/C	C/C	C/C	C/C	C/C	C/C	---	C/C	C/C	C/C	C/C	C/C	C/C	C/C	C/C	C/C	C/C	C/C	C/C	C/C	C/C	C/C
Affx-123330976	CcLG02	0	C/C	T/T	C/C	C/C	C/C	C/C	C/C	C/C	C/C	C/C	C/C	C/C	C/C	C/C	C/C	C/C	C/C	C/C	C/C	C/C	C/C	C/C	C/C	T/T	C/C	C/C	C/C	C/C	C/C	C/C	C/C	---	C/C	C/C	C/C	C/C	C/C	C/C	C/C	C/C	C/C	C/C	C/C	C/C	C/C	C/C	C/C
Affx-123317459	CcLG02	0	C/C	T/T	C/C	C/C	C/C	C/C	C/C	C/C	C/C	C/C	C/C	C/C	C/C	C/C	C/C	C/C	C/C	C/C	C/C	C/C	C/C	C/C	C/C	T/T	C/C	C/C	C/C	C/C	C/C	C/C	C/C	---	C/C	C/C	C/C	C/C	C/C	C/C	C/C	C/C	C/C	C/C	C/C	C/C	C/C	C/C	C/C
Affx-123309017	CcLG02	0	C/C	T/T	T/T	T/T	T/T	T/T	T/T	T/T	T/T	T/T	T/T	T/T	T/T	T/T	T/T	T/T	T/T	T/T	T/T	T/T	T/T	T/T	T/T	C/C	T/T	T/T	T/T	T/T	T/T	T/T	T/T	T/T	T/T	T/T	T/T	---	T/T	T/T	T/T	T/T	T/T	T/T	T/T	T/T	T/T	T/T	T/T
Affx-123316978	CcLG02	0	C/C	T/T	C/C	C/C	C/C	C/C	C/C	C/C	C/C	C/C	C/C	C/C	C/C	C/C	C/C	C/C	C/C	C/C	C/C	C/C	C/C	C/C	C/C	T/T	C/C	C/C	C/C	C/C	C/C	C/C	C/C	---	C/C	C/C	C/C	C/C	C/C	C/C	C/C	C/C	C/C	C/C	C/C	C/C	C/C	C/C	C/C
Affx-123309690	CcLG02	0	T/T	G/G	G/G	G/G	G/G	G/G	G/G	G/G	G/G	G/G	G/G	G/G	G/G	G/G	G/G	G/G	G/G	G/G	G/G	G/G	G/G	G/G	G/G	T/T	G/G	G/G	G/G	G/G	G/G	G/G	G/G	G/G	G/G	G/G	G/G	---	G/G	G/G	G/G	G/G	G/G	G/G	G/G	G/G	G/G	G/G	G/G
Affx-123315824	CcLG02	0	G/G	A/A	G/G	G/G	G/G	G/G	G/G	G/G	G/G	G/G	G/G	G/G	G/G	G/G	G/G	G/G	G/G	G/G	G/G	G/G	G/G	G/G	G/G	A/A	G/G	G/G	G/G	G/G	G/G	G/G	G/G	---	G/G	G/G	G/G	G/G	G/G	G/G	G/G	G/G	G/G	G/G	G/G	G/G	G/G	G/G	G/G
Affx-123314907	CcLG02	0	G/G	A/A	A/A	A/A	A/A	A/A	A/A	A/A	A/A	A/A	A/A	A/A	A/A	A/A	A/A	A/A	A/A	A/A	A/A	A/A	A/A	A/A	A/A	G/G	A/A	A/A	A/A	A/A	A/A	A/A	A/A	A/A	A/A	A/A	A/A	---	A/A	A/A	A/A	A/A	A/A	A/A	A/A	A/A	A/A	A/A	A/A
Affx-123351529	CcLG02	0	T/T	C/C	C/C	C/C	C/C	C/C	C/C	C/C	C/C	C/C	C/C	C/C	C/C	C/C	C/C	C/C	C/C	C/C	C/C	C/C	C/C	C/C	C/C	T/T	C/C	C/C	C/C	C/C	C/C	C/C	C/C	C/C	C/C	C/C	C/C	---	C/C	C/C	C/C	C/C	C/C	C/C	C/C	C/C	C/C	C/C	C/C
Affx-123352846	CcLG02	0	G/G	T/T	G/G	G/G	G/G	G/G	G/G	G/G	G/G	G/G	G/G	G/G	G/G	G/G	G/G	G/G	G/G	G/G	G/G	G/G	G/G	G/G	G/G	T/T	G/G	G/G	G/G	G/G	G/G	G/G	G/G	G/G	G/G	G/G	G/G	G/G	G/G	G/G	G/G	G/G	G/G	G/G	G/G	G/G	G/G	G/G	G/G
Affx-123350357	CcLG02	0	G/G	C/C	C/C	C/C	C/C	C/C	C/C	C/C	C/C	C/C	C/C	C/C	C/C	C/C	C/C	C/C	C/C	C/C	C/C	C/C	C/C	C/C	C/C	---	C/C	C/C	C/C	C/C	C/C	C/C	C/C	C/C	---	C/C	C/C	---	C/C	C/C	C/C	C/C	C/C	C/C	C/C	C/C	C/C	C/C	C/C
Affx-123312559	CcLG02	0	T/T	C/C	C/C	C/C	C/C	C/C	C/C	C/C	C/C	C/C	C/C	C/C	C/C	C/C	C/C	C/C	C/C	C/C	C/C	C/C	C/C	C/C	C/C	C/C	C/C	C/C	C/C	C/C	C/C	C/C	C/C	C/C	C/C	C/C	C/C	---	C/C	C/C	C/C	C/C	C/C	C/C	C/C	C/C	C/C	C/C	C/C
Affx-123350509	CcLG02	0	T/T	C/C	C/C	C/C	C/C	C/C	C/C	C/C	C/C	C/C	C/C	C/C	C/C	C/C	C/C	C/C	C/C	C/C	C/C	C/C	C/C	C/C	C/C	C/C	C/C	C/C	C/C	C/C	C/C	C/C	C/C	C/C	C/C	C/C	C/C	---	C/C	C/C	C/C	C/C	C/C	C/C	C/C	C/C	C/C	C/C	C/C
Affx-123351352	CcLG02	0	C/C	T/T	T/T	T/T	T/T	T/T	T/T	T/T	T/T	T/T	T/T	T/T	T/T	T/T	T/T	T/T	T/T	T/T	T/T	T/T	T/T	T/T	T/T	T/T	T/T	T/T	T/T	T/T	T/T	T/T	T/T	T/T	T/T	T/T	T/T	---	T/T	T/T	T/T	T/T	T/T	T/T	T/T	T/T	T/T	T/T	T/T
Affx-123342134	CcLG02	0	C/C	T/T	T/T	T/T	T/T	T/T	T/T	T/T	T/T	T/T	T/T	T/T	T/T	T/T	T/T	T/T	T/T	T/T	T/T	T/T	T/T	T/T	T/T	T/T	T/T	T/T	T/T	T/T	T/T	T/T	T/T	T/T	T/T	T/T	T/T	---	T/T	T/T	T/T	T/T	T/T	T/T	T/T	T/T	T/T	T/T	T/T
Affx-123335618	CcLG02	0	A/A	G/G	G/G	G/G	G/G	G/G	G/G	G/G	G/G	G/G	G/G	G/G	G/G	G/G	G/G	G/G	G/G	G/G	G/G	G/G	G/G	G/G	G/G	G/G	G/G	G/G	G/G	G/G	G/G	G/G	G/G	G/G	G/G	G/G	G/G	---	G/G	G/G	G/G	G/G	G/G	G/G	G/G	G/G	G/G	G/G	G/G
Affx-123320095	CcLG02	0	A/A	G/G	G/G	G/G	G/G	G/G	G/G	G/G	G/G	G/G	G/G	G/G	G/G	G/G	G/G	G/G	G/G	G/G	G/G	G/G	G/G	G/G	G/G	G/G	G/G	G/G	G/G	G/G	G/G	G/G	G/G	G/G	G/G	G/G	G/G	---	G/G	G/G	G/G	G/G	G/G	G/G	G/G	G/G	G/G	G/G	G/G
Affx-123352208	CcLG02	0	A/A	C/C	A/A	A/A	A/A	A/A	A/A	A/A	A/A	A/A	A/A	A/A	A/A	A/A	A/A	A/A	A/A	A/A	---	A/A	A/A	A/A	A/A	A/A	A/A	A/A	A/A	A/A	A/A	A/A	A/A	---	A/A	A/A	A/A	A/A	A/A	A/A	A/A	A/A	A/A	A/A	A/A	A/A	A/A	---	A/A
Affx-123343776	CcLG02	0	C/C	T/T	C/C	C/C	C/C	C/C	C/C	C/C	C/C	C/C	C/C	C/C	C/C	C/C	C/C	C/C	C/C	C/C	C/C	C/C	C/C	C/C	C/C	C/C	C/C	C/C	C/C	C/C	C/C	C/C	C/C	C/C	C/C	C/C	C/C	C/C	C/C	C/C	C/C	C/C	C/C	C/C	C/C	C/C	C/C	---	C/C
Affx-123312877	CcLG02	0	C/C	T/T	T/T	T/T	T/T	T/T	T/T	T/T	T/T	T/T	T/T	T/T	T/T	T/T	T/T	T/T	T/T	T/T	T/T	T/T	T/T	T/T	T/T	T/T	T/T	T/T	T/T	T/T	T/T	T/T	T/T	T/T	T/T	T/T	T/T	---	T/T	T/T	T/T	T/T	T/T	T/T	T/T	T/T	T/T	T/T	T/T
Affx-123322557	CcLG02	0	A/A	G/G	A/A	A/A	A/A	A/A	A/A	A/A	A/A	A/A	A/A	A/A	A/A	A/A	A/A	A/A	A/A	A/A	A/A	A/A	A/A	A/A	A/A	A/A	A/A	A/A	A/A	A/A	A/A	A/A	A/A	A/A	A/A	A/A	A/A	A/A	A/A	A/A	A/A	A/A	A/A	A/A	A/A	A/A	A/A	---	A/A
Affx-123325022	CcLG02	0	T/T	C/C	C/C	C/C	C/C	C/C	C/C	C/C	C/C	C/C	C/C	C/C	C/C	C/C	C/C	C/C	C/C	C/C	C/C	C/C	C/C	C/C	C/C	C/C	C/C	C/C	C/C	C/C	C/C	C/C	C/C	C/C	C/C	C/C	C/C	---	C/C	C/C	C/C	C/C	C/C	C/C	C/C	C/C	C/C	C/C	C/C
Affx-123353307	CcLG02	0	A/A	G/G	G/G	G/G	G/G	G/G	G/G	G/G	G/G	G/G	G/G	G/G	G/G	G/G	G/G	G/G	G/G	G/G	G/G	G/G	G/G	G/G	G/G	G/G	G/G	G/G	G/G	G/G	G/G	G/G	G/G	G/G	G/G	G/G	G/G	---	G/G	G/G	G/G	G/G	G/G	G/G	G/G	G/G	G/G	G/G	G/G
Affx-123343893	CcLG02	0	T/T	C/C	C/C	C/C	C/C	C/C	C/C	C/C	C/C	C/C	C/C	C/C	C/C	C/C	C/C	C/C	C/C	C/C	C/C	C/C	C/C	C/C	C/C	C/C	C/C	C/C	C/C	C/C	C/C	C/C	C/C	C/C	C/C	C/C	C/C	C/C	C/C	C/C	C/C	C/C	C/C	C/C	C/C	C/C	C/C	---	C/C
Affx-123325045	CcLG02	0	A/A	G/G	G/G	G/G	G/G	G/G	G/G	G/G	G/G	G/G	G/G	G/G	G/G	G/G	G/G	G/G	G/G	G/G	G/G	G/G	G/G	G/G	G/G	G/G	G/G	G/G	G/G	G/G	G/G	G/G	G/G	G/G	G/G	G/G	G/G	---	G/G	G/G	G/G	G/G	G/G	G/G	G/G	G/G	G/G	G/G	G/G
Affx-123320092	CcLG02	0	T/T	C/C	C/C	C/C	C/C	C/C	C/C	C/C	C/C	C/C	C/C	C/C	C/C	C/C	C/C	C/C	C/C	C/C	C/C	C/C	C/C	C/C	C/C	C/C	C/C	C/C	C/C	C/C	C/C	C/C	C/C	C/C	C/C	C/C	C/C	---	C/C	C/C	C/C	C/C	C/C	C/C	C/C	C/C	C/C	C/C	C/C
Affx-123335464	CcLG02	0	A/A	C/C	C/C	C/C	C/C	C/C	C/C	C/C	C/C	C/C	C/C	C/C	C/C	C/C	C/C	C/C	C/C	C/C	C/C	C/C	C/C	C/C	C/C	C/C	C/C	C/C	C/C	C/C	C/C	C/C	C/C	C/C	C/C	C/C	C/C	---	C/C	C/C	C/C	C/C	C/C	C/C	C/C	C/C	C/C	C/C	C/C
Affx-123340797	CcLG02	0	C/C	T/T	T/T	T/T	T/T	T/T	T/T	T/T	T/T	T/T	T/T	T/T	T/T	T/T	T/T	T/T	T/T	T/T	T/T	T/T	T/T	T/T	T/T	T/T	T/T	T/T	T/T	T/T	T/T	T/T	T/T	T/T	T/T	T/T	T/T	---	T/T	T/T	T/T	T/T	T/T	T/T	T/T	T/T	T/T	T/T	T/T
Affx-123354164	CcLG02	0	T/T	C/C	C/C	C/C	C/C	C/C	C/C	C/C	C/C	C/C	C/C	C/C	C/C	C/C	C/C	C/C	C/C	C/C	C/C	C/C	C/C	C/C	C/C	C/C	C/C	C/C	C/C	C/C	C/C	C/C	C/C	C/C	C/C	C/C	C/C	---	C/C	C/C	C/C	C/C	C/C	C/C	C/C	C/C	C/C	C/C	C/C
Affx-123354340	CcLG02	0	A/A	G/G	G/G	G/G	G/G	G/G	G/G	G/G	G/G	G/G	G/G	G/G	G/G	G/G	G/G	G/G	G/G	G/G	G/G	G/G	G/G	G/G	G/G	G/G	G/G	G/G	G/G	G/G	G/G	G/G	G/G	G/G	G/G	G/G	G/G	---	G/G	G/G	G/G	G/G	G/G	G/G	G/G	G/G	G/G	G/G	G/G
Affx-123325729	CcLG02	0	T/T	C/C	C/C	C/C	C/C	C/C	C/C	C/C	C/C	C/C	C/C	C/C	C/C	C/C	C/C	C/C	C/C	C/C	C/C	C/C	C/C	C/C	C/C	C/C	C/C	C/C	C/C	C/C	C/C	C/C	C/C	C/C	C/C	C/C	C/C	---	C/C	C/C	C/C	C/C	C/C	C/C	C/C	C/C	C/C	C/C	C/C
Affx-123355005	CcLG02	0	A/A	G/G	G/G	G/G	G/G	G/G	G/G	G/G	G/G	G/G	G/G	G/G	G/G	G/G	G/G	G/G	G/G	G/G	G/G	G/G	G/G	G/G	G/G	G/G	G/G	G/G	G/G	G/G	G/G	G/G	G/G	G/G	G/G	G/G	G/G	---	G/G	G/G	G/G	G/G	G/G	G/G	G/G	G/G	G/G	G/G	G/G
Affx-123355330	CcLG02	0	A/A	G/G	G/G	G/G	G/G	G/G	G/G	G/G	G/G	G/G	G/G	G/G	G/G	G/G	G/G	G/G	G/G	G/G	G/G	G/G	G/G	G/G	G/G	G/G	G/G	G/G	G/G	G/G	G/G	G/G	G/G	G/G	G/G	G/G	G/G	---	G/G	G/G	G/G	G/G	G/G	G/G	G/G	G/G	G/G	G/G	G/G
Affx-123326347	CcLG02	0	T/T	C/C	C/C	C/C	C/C	C/C	C/C	C/C	C/C	C/C	C/C	C/C	C/C	C/C	C/C	C/C	C/C	C/C	C/C	C/C	C/C	C/C	C/C	C/C	C/C	C/C	C/C	C/C	C/C	C/C	C/C	C/C	C/C	C/C	C/C	C/C	C/C	C/C	C/C	C/C	C/C	C/C	C/C	C/C	C/C	---	C/C
Affx-123356157	CcLG02	0	T/T	C/C	C/C	C/C	C/C	C/C	C/C	C/C	C/C	C/C	C/C	C/C	C/C	C/C	C/C	C/C	C/C	C/C	C/C	C/C	C/C	C/C	C/C	C/C	C/C	C/C	C/C	C/C	C/C	C/C	C/C	C/C	C/C	C/C	C/C	---	C/C	C/C	C/C	C/C	C/C	C/C	C/C	C/C	C/C	C/C	C/C
Affx-123341842	CcLG02	0	A/A	G/G	G/G	G/G	G/G	G/G	G/G	G/G	G/G	G/G	G/G	G/G	G/G	G/G	G/G	G/G	G/G	G/G	G/G	G/G	G/G	G/G	G/G	G/G	G/G	G/G	G/G	G/G	G/G	G/G	G/G	G/G	G/G	G/G	G/G	---	G/G	G/G	G/G	G/G	G/G	G/G	G/G	G/G	G/G	G/G	G/G
Affx-123356726	CcLG02	0	C/C	T/T	T/T	T/T	T/T	T/T	T/T	T/T	T/T	T/T	T/T	T/T	T/T	T/T	T/T	T/T	T/T	T/T	T/T	T/T	T/T	T/T	T/T	T/T	T/T	T/T	T/T	T/T	T/T	T/T	T/T	T/T	T/T	T/T	T/T	---	T/T	T/T	T/T	T/T	T/T	T/T	T/T	T/T	T/T	T/T	T/T
Affx-123357190	CcLG02	0	A/A	G/G	G/G	G/G	G/G	G/G	G/G	G/G	G/G	G/G	G/G	G/G	G/G	G/G	G/G	G/G	G/G	G/G	G/G	G/G	G/G	G/G	G/G	G/G	G/G	G/G	G/G	G/G	G/G	G/G	G/G	G/G	G/G	G/G	G/G	G/G	G/G	G/G	G/G	G/G	G/G	G/G	G/G	G/G	G/G	G/G	G/G
Affx-123322533	CcLG02	0	A/A	C/C	C/C	C/C	C/C	C/C	C/C	C/C	C/C	C/C	C/C	C/C	C/C	C/C	C/C	C/C	C/C	C/C	C/C	C/C	C/C	C/C	C/C	C/C	C/C	C/C	C/C	C/C	C/C	C/C	C/C	C/C	C/C	C/C	C/C	---	C/C	C/C	C/C	C/C	C/C	C/C	C/C	C/C	C/C	C/C	C/C
Affx-123357585	CcLG02	0	A/A	G/G	G/G	G/G	G/G	G/G	G/G	G/G	G/G	G/G	G/G	G/G	G/G	G/G	G/G	G/G	G/G	G/G	G/G	G/G	G/G	G/G	G/G	G/G	G/G	G/G	G/G	G/G	G/G	G/G	G/G	G/G	G/G	G/G	G/G	---	G/G	G/G	G/G	G/G	G/G	G/G	G/G	G/G	G/G	G/G	G/G
Affx-123358149	CcLG02	0	A/A	G/G	G/G	G/G	G/G	G/G	G/G	G/G	G/G	G/G	G/G	G/G	G/G	G/G	G/G	G/G	G/G	G/G	G/G	G/G	G/G	G/G	G/G	G/G	G/G	G/G	G/G	G/G	G/G	G/G	G/G	G/G	G/G	G/G	G/G	---	G/G	G/G	G/G	G/G	G/G	G/G	G/G	G/G	G/G	G/G	G/G
Affx-123326523	CcLG02	0	T/T	C/C	C/C	C/C	C/C	C/C	C/C	C/C	C/C	C/C	C/C	C/C	C/C	C/C	C/C	C/C	C/C	C/C	C/C	C/C	C/C	C/C	C/C	C/C	C/C	C/C	C/C	C/C	C/C	C/C	C/C	C/C	C/C	C/C	C/C	---	C/C	C/C	C/C	C/C	C/C	C/C	C/C	C/C	C/C	C/C	C/C
Affx-123359287	CcLG02	0	C/C	T/T	T/T	T/T	T/T	T/T	T/T	T/T	T/T	T/T	T/T	T/T	T/T	T/T	T/T	T/T	T/T	T/T	T/T	T/T	T/T	T/T	T/T	T/T	T/T	T/T	T/T	T/T	T/T	T/T	T/T	T/T	T/T	T/T	T/T	---	T/T	T/T	T/T	T/T	T/T	T/T	T/T	T/T	T/T	T/T	T/T
Affx-123335439	CcLG02	0	A/A	C/C	C/C	C/C	C/C	C/C	C/C	C/C	C/C	C/C	C/C	C/C	C/C	C/C	C/C	C/C	C/C	C/C	C/C	C/C	C/C	C/C	C/C	C/C	C/C	C/C	C/C	C/C	C/C	C/C	C/C	C/C	C/C	C/C	C/C	C/C	C/C	C/C	C/C	C/C	C/C	C/C	C/C	C/C	C/C	C/C	C/C
Affx-123335987	CcLG02	0	T/T	C/C	C/C	C/C	C/C	C/C	C/C	C/C	C/C	C/C	C/C	C/C	C/C	C/C	C/C	C/C	C/C	C/C	C/C	C/C	C/C	C/C	C/C	C/C	C/C	C/C	C/C	C/C	C/C	C/C	C/C	C/C	C/C	C/C	C/C	C/C	C/C	C/C	C/C	C/C	C/C	C/C	C/C	C/C	C/C	C/C	C/C
Affx-123319798	CcLG02	0	C/C	T/T	C/C	C/C	C/C	C/C	C/C	C/C	C/C	C/C	C/C	C/C	C/C	C/C	C/C	C/C	C/C	C/C	C/C	C/C	C/C	C/C	C/C	C/C	C/C	C/C	C/C	C/C	C/C	C/C	C/C	C/C	C/C	C/C	C/C	C/C	C/C	C/C	C/C	C/C	C/C	C/C	C/C	C/C	C/C	C/C	C/C
Affx-123334980	CcLG02	0	A/A	C/C	C/C	C/C	C/C	C/C	C/C	C/C	C/C	C/C	C/C	C/C	C/C	C/C	C/C	C/C	C/C	C/C	C/C	C/C	C/C	C/C	C/C	C/C	C/C	C/C	C/C	C/C	C/C	C/C	C/C	C/C	C/C	C/C	C/C	C/C	C/C	C/C	C/C	C/C	C/C	C/C	C/C	C/C	C/C	---	C/C
Affx-123335970	CcLG02	0	T/T	C/C	C/C	C/C	C/C	C/C	C/C	C/C	C/C	C/C	C/C	C/C	C/C	C/C	C/C	C/C	C/C	C/C	C/C	C/C	C/C	C/C	C/C	C/C	C/C	C/C	C/C	C/C	C/C	C/C	C/C	C/C	C/C	C/C	C/C	---	C/C	C/C	C/C	C/C	C/C	C/C	C/C	C/C	C/C	C/C	C/C
Affx-123323757	CcLG02	0	T/T	C/C	C/C	C/C	C/C	C/C	C/C	C/C	C/C	C/C	C/C	C/C	C/C	C/C	C/C	C/C	C/C	C/C	C/C	C/C	C/C	C/C	C/C	C/C	C/C	C/C	C/C	C/C	C/C	C/C	C/C	C/C	C/C	C/C	C/C	---	C/C	C/C	C/C	C/C	C/C	C/C	C/C	C/C	C/C	C/C	C/C
Affx-123332938	CcLG02	0	A/A	C/C	A/A	A/A	A/A	A/A	A/A	A/A	A/A	A/A	A/A	A/A	A/A	A/A	A/A	A/A	A/A	A/A	A/A	A/A	A/A	A/A	A/A	A/A	A/A	A/A	A/A	A/A	A/A	A/A	A/A	A/A	A/A	A/A	A/A	A/A	A/A	A/A	A/A	A/A	A/A	A/A	A/A	A/A	A/A	---	A/A
Affx-123348481	CcLG02	0	T/T	C/C	C/C	C/C	C/C	C/C	C/C	C/C	C/C	C/C	C/C	C/C	C/C	C/C	C/C	C/C	C/C	C/C	C/C	C/C	C/C	C/C	C/C	C/C	C/C	C/C	C/C	C/C	C/C	C/C	C/C	C/C	C/C	C/C	C/C	C/C	C/C	C/C	C/C	C/C	C/C	C/C	C/C	C/C	C/C	C/C	C/C
Affx-123331920	CcLG02	0	T/T	C/C	C/C	C/C	C/C	C/C	C/C	C/C	C/C	C/C	C/C	C/C	C/C	C/C	C/C	C/C	C/C	C/C	C/C	C/C	C/C	C/C	C/C	C/C	C/C	C/C	C/C	C/C	C/C	C/C	C/C	C/C	C/C	C/C	C/C	---	C/C	C/C	C/C	C/C	C/C	C/C	C/C	C/C	C/C	C/C	C/C
Affx-123349698	CcLG02	0	A/A	G/G	G/G	G/G	G/G	G/G	G/G	G/G	G/G	G/G	G/G	G/G	G/G	G/G	G/G	G/G	G/G	G/G	G/G	G/G	G/G	G/G	G/G	G/G	G/G	G/G	G/G	G/G	G/G	G/G	G/G	G/G	G/G	G/G	G/G	---	G/G	G/G	G/G	G/G	G/G	G/G	G/G	G/G	G/G	G/G	G/G
Affx-123349946	CcLG02	0	T/T	C/C	C/C	C/C	C/C	C/C	C/C	C/C	C/C	C/C	C/C	C/C	C/C	C/C	C/C	C/C	C/C	C/C	C/C	C/C	C/C	C/C	C/C	C/C	C/C	C/C	C/C	C/C	C/C	C/C	C/C	C/C	C/C	C/C	C/C	C/C	C/C	C/C	C/C	C/C	C/C	C/C	C/C	C/C	C/C	---	C/C
Affx-123350405	CcLG02	0	A/A	G/G	G/G	G/G	G/G	G/G	G/G	G/G	G/G	G/G	G/G	G/G	G/G	G/G	G/G	G/G	G/G	G/G	G/G	G/G	G/G	G/G	G/G	G/G	G/G	G/G	G/G	G/G	G/G	G/G	G/G	G/G	G/G	G/G	G/G	---	G/G	G/G	G/G	G/G	G/G	G/G	G/G	G/G	G/G	G/G	G/G
Affx-123319453	CcLG02	0	T/T	G/G	G/G	G/G	G/G	G/G	G/G	G/G	G/G	G/G	G/G	G/G	G/G	G/G	G/G	G/G	G/G	G/G	G/G	G/G	G/G	G/G	G/G	G/G	G/G	G/G	G/G	G/G	G/G	G/G	G/G	G/G	G/G	G/G	G/G	---	G/G	G/G	G/G	G/G	G/G	G/G	G/G	G/G	G/G	G/G	G/G
Affx-123313293	CcLG02	0	A/A	G/G	G/G	G/G	G/G	G/G	G/G	G/G	G/G	G/G	G/G	G/G	G/G	G/G	G/G	G/G	G/G	G/G	G/G	G/G	G/G	G/G	G/G	G/G	G/G	G/G	G/G	G/G	G/G	G/G	G/G	G/G	G/G	G/G	G/G	---	G/G	G/G	G/G	G/G	G/G	G/G	G/G	G/G	G/G	G/G	G/G
Affx-123329093	CcLG02	0	C/C	T/T	C/C	C/C	C/C	C/C	C/C	C/C	C/C	C/C	C/C	C/C	C/C	C/C	C/C	C/C	C/C	C/C	C/C	C/C	C/C	C/C	C/C	C/C	C/C	C/C	C/C	C/C	C/C	C/C	C/C	C/C	C/C	C/C	C/C	C/C	C/C	C/C	C/C	C/C	C/C	C/C	C/C	C/C	C/C	---	C/C
Affx-123330174	CcLG02	0	G/G	T/T	T/T	T/T	T/T	T/T	T/T	T/T	T/T	T/T	T/T	T/T	T/T	T/T	T/T	T/T	T/T	T/T	T/T	T/T	T/T	T/T	T/T	T/T	T/T	T/T	T/T	T/T	T/T	T/T	T/T	T/T	T/T	T/T	T/T	---	T/T	T/T	T/T	T/T	T/T	T/T	T/T	T/T	T/T	T/T	T/T
Affx-123330183	CcLG02	0	T/T	C/C	C/C	C/C	C/C	C/C	C/C	C/C	C/C	C/C	C/C	C/C	C/C	C/C	C/C	C/C	C/C	C/C	C/C	C/C	C/C	C/C	C/C	C/C	C/C	C/C	C/C	C/C	C/C	C/C	C/C	C/C	C/C	C/C	C/C	---	C/C	C/C	C/C	C/C	C/C	C/C	C/C	C/C	C/C	C/C	C/C
Affx-123315254	CcLG02	0	T/T	C/C	C/C	C/C	C/C	C/C	C/C	C/C	C/C	C/C	C/C	C/C	C/C	C/C	C/C	C/C	C/C	C/C	C/C	C/C	C/C	C/C	C/C	C/C	C/C	C/C	C/C	C/C	C/C	C/C	C/C	C/C	C/C	C/C	C/C	---	C/C	C/C	C/C	C/C	C/C	C/C	C/C	C/C	C/C	---	C/C
Affx-123330517	CcLG02	0	C/C	T/T	T/T	T/T	T/T	T/T	T/T	T/T	T/T	T/T	T/T	T/T	T/T	T/T	T/T	T/T	T/T	T/T	T/T	T/T	T/T	T/T	T/T	T/T	T/T	T/T	T/T	T/T	T/T	T/T	T/T	T/T	T/T	T/T	T/T	---	T/T	T/T	T/T	T/T	T/T	T/T	T/T	T/T	T/T	T/T	T/T
Affx-123330983	CcLG02	0	C/C	T/T	T/T	T/T	T/T	T/T	T/T	T/T	T/T	T/T	T/T	T/T	T/T	T/T	T/T	T/T	T/T	T/T	T/T	T/T	T/T	T/T	T/T	T/T	T/T	T/T	T/T	T/T	T/T	T/T	T/T	T/T	T/T	T/T	T/T	---	T/T	T/T	T/T	T/T	T/T	T/T	T/T	T/T	T/T	T/T	T/T
Affx-123317134	CcLG02	0	T/T	C/C	C/C	C/C	C/C	C/C	C/C	C/C	C/C	C/C	C/C	C/C	C/C	C/C	C/C	C/C	C/C	C/C	C/C	C/C	C/C	C/C	C/C	C/C	C/C	C/C	C/C	C/C	C/C	C/C	C/C	C/C	C/C	C/C	C/C	---	C/C	C/C	C/C	C/C	C/C	C/C	C/C	C/C	C/C	C/C	C/C
Affx-123330988	CcLG02	0	A/A	G/G	G/G	G/G	G/G	G/G	G/G	G/G	G/G	G/G	G/G	G/G	G/G	G/G	G/G	G/G	G/G	G/G	G/G	G/G	G/G	G/G	G/G	G/G	G/G	G/G	G/G	G/G	G/G	G/G	G/G	G/G	G/G	G/G	G/G	---	G/G	G/G	G/G	G/G	G/G	G/G	G/G	G/G	G/G	G/G	G/G
Affx-123303732	CcLG02	0	T/T	C/C	C/C	C/C	C/C	C/C	C/C	C/C	C/C	C/C	C/C	C/C	C/C	C/C	C/C	C/C	C/C	C/C	C/C	C/C	C/C	C/C	C/C	C/C	C/C	C/C	C/C	C/C	C/C	C/C	C/C	C/C	C/C	C/C	C/C	---	C/C	C/C	C/C	C/C	C/C	C/C	C/C	C/C	C/C	C/C	C/C
Affx-123360023	CcLG02	0	C/C	A/A	A/A	A/A	A/A	A/A	A/A	A/A	A/A	A/A	A/A	A/A	A/A	A/A	A/A	A/A	A/A	A/A	A/A	A/A	A/A	A/A	A/A	A/A	A/A	A/A	A/A	A/A	A/A	A/A	A/A	A/A	A/A	A/A	A/A	---	A/A	A/A	A/A	A/A	A/A	A/A	A/A	A/A	A/A	A/A	A/A
Affx-123353722	CcLG02	0	G/G	A/A	A/A	A/A	A/A	A/A	A/A	A/A	A/A	A/A	A/A	A/A	A/A	A/A	A/A	A/A	A/A	A/A	A/A	A/A	A/A	A/A	A/A	A/A	A/A	A/A	A/A	A/A	A/A	A/A	A/A	A/A	A/A	A/A	A/A	---	A/A	A/A	A/A	A/A	A/A	A/A	A/A	A/A	A/A	A/A	A/A
Affx-123351622	CcLG02	0	G/G	A/A	A/A	A/A	A/A	A/A	A/A	A/A	A/A	A/A	A/A	A/A	A/A	A/A	A/A	A/A	A/A	A/A	A/A	A/A	A/A	A/A	A/A	A/A	A/A	A/A	A/A	A/A	A/A	A/A	A/A	A/A	A/A	A/A	A/A	A/A	A/A	A/A	A/A	A/A	A/A	A/A	A/A	A/A	A/A	A/A	A/A
Affx-123350584	CcLG02	0	G/G	A/A	A/A	A/A	A/A	A/A	A/A	A/A	A/A	A/A	A/A	A/A	A/A	A/A	A/A	A/A	A/A	A/A	A/A	A/A	A/A	A/A	A/A	A/A	A/A	A/A	A/A	A/A	A/A	A/A	A/A	A/A	A/A	A/A	A/A	---	A/A	A/A	A/A	A/A	A/A	A/A	A/A	A/A	A/A	A/A	A/A
Affx-123347162	CcLG02	0	C/C	A/A	A/A	A/A	A/A	A/A	A/A	A/A	A/A	A/A	A/A	A/A	A/A	A/A	A/A	A/A	A/A	A/A	A/A	A/A	A/A	A/A	A/A	A/A	A/A	A/A	A/A	A/A	A/A	A/A	A/A	A/A	A/A	A/A	A/A	---	A/A	A/A	A/A	A/A	A/A	A/A	A/A	A/A	A/A	A/A	A/A
Affx-123336400	CcLG02	0	G/G	A/A	A/A	A/A	A/A	A/A	A/A	A/A	A/A	A/A	A/A	A/A	A/A	A/A	A/A	A/A	A/A	A/A	A/A	A/A	A/A	A/A	A/A	A/A	A/A	A/A	A/A	A/A	A/A	A/A	A/A	A/A	A/A	A/A	A/A	---	A/A	A/A	A/A	A/A	A/A	A/A	A/A	A/A	A/A	A/A	A/A
Affx-123330255	CcLG02	0	G/G	A/A	G/G	G/G	G/G	G/G	G/G	G/G	G/G	G/G	G/G	G/G	G/G	G/G	G/G	G/G	G/G	G/G	G/G	G/G	G/G	G/G	G/G	G/G	G/G	G/G	G/G	G/G	G/G	G/G	G/G	G/G	G/G	G/G	G/G	G/G	G/G	G/G	G/G	G/G	G/G	G/G	G/G	G/G	G/G	---	G/G
Affx-123329140	CcLG02	0	G/G	A/A	G/G	G/G	G/G	G/G	G/G	G/G	G/G	G/G	G/G	G/G	G/G	G/G	G/G	G/G	G/G	G/G	---	G/G	G/G	G/G	G/G	G/G	G/G	G/G	G/G	G/G	G/G	G/G	G/G	G/G	G/G	G/G	G/G	G/G	G/G	G/G	G/G	G/G	G/G	G/G	G/G	G/G	G/G	---	G/G
Affx-123327495	CcLG02	0	G/G	A/A	A/A	A/A	A/A	A/A	A/A	A/A	A/A	A/A	A/A	A/A	A/A	A/A	A/A	A/A	A/A	A/A	A/A	A/A	A/A	A/A	A/A	A/A	A/A	A/A	A/A	A/A	A/A	A/A	A/A	A/A	A/A	A/A	A/A	---	A/A	A/A	A/A	A/A	A/A	A/A	A/A	A/A	A/A	A/A	A/A
Affx-123319837	CcLG02	0	G/G	A/A	A/A	A/A	A/A	A/A	A/A	A/A	A/A	A/A	A/A	A/A	A/A	A/A	A/A	A/A	A/A	A/A	A/A	A/A	A/A	A/A	A/A	A/A	A/A	A/A	A/A	A/A	A/A	A/A	A/A	A/A	A/A	A/A	A/A	---	A/A	A/A	A/A	A/A	A/A	A/A	A/A	A/A	A/A	A/A	A/A
Affx-123306328	CcLG02	0	T/T	C/C	C/C	C/C	C/C	C/C	C/C	C/C	C/C	C/C	C/C	C/C	C/C	C/C	C/C	C/C	C/C	C/C	C/C	C/C	C/C	C/C	C/C	C/C	C/C	C/C	C/C	C/C	C/C	C/C	C/C	C/C	C/C	C/C	C/C	---	C/C	C/C	C/C	C/C	C/C	C/C	C/C	C/C	C/C	C/C	C/C
Affx-123307255	CcLG02	0	A/A	G/G	A/A	A/A	A/A	A/A	A/A	A/A	A/A	A/A	A/A	A/A	A/A	A/A	A/A	A/A	A/A	A/A	A/A	A/A	A/A	A/A	A/A	A/A	A/A	A/A	A/A	A/A	A/A	A/A	A/A	A/A	A/A	A/A	A/A	A/A	A/A	A/A	A/A	A/A	A/A	A/A	A/A	A/A	A/A	---	A/A
Affx-123307567	CcLG02	0	A/A	G/G	G/G	G/G	G/G	G/G	G/G	G/G	G/G	G/G	G/G	G/G	G/G	G/G	G/G	G/G	G/G	G/G	G/G	G/G	G/G	G/G	G/G	G/G	G/G	G/G	G/G	G/G	G/G	G/G	G/G	G/G	G/G	G/G	G/G	---	G/G	G/G	G/G	G/G	G/G	G/G	G/G	G/G	G/G	G/G	G/G
Affx-123308209	CcLG02	0	C/C	T/T	T/T	T/T	T/T	T/T	T/T	T/T	T/T	T/T	T/T	T/T	T/T	T/T	T/T	T/T	T/T	T/T	T/T	T/T	T/T	T/T	T/T	T/T	T/T	T/T	T/T	T/T	T/T	T/T	T/T	T/T	T/T	T/T	T/T	---	T/T	T/T	T/T	T/T	T/T	T/T	T/T	T/T	T/T	T/T	T/T
Affx-123319379	CcLG02	0	G/G	A/A	A/A	A/A	A/A	A/A	A/A	A/A	A/A	A/A	A/A	A/A	A/A	A/A	A/A	A/A	A/A	A/A	A/A	A/A	A/A	A/A	A/A	A/A	A/A	A/A	A/A	A/A	A/A	A/A	A/A	A/A	A/A	A/A	A/A	---	A/A	A/A	A/A	A/A	A/A	A/A	A/A	A/A	A/A	A/A	A/A
Affx-123319120	CcLG02	0	G/G	A/A	A/A	A/A	A/A	A/A	A/A	A/A	A/A	A/A	A/A	A/A	A/A	A/A	A/A	A/A	A/A	A/A	A/A	A/A	A/A	A/A	A/A	A/A	A/A	A/A	A/A	A/A	A/A	A/A	A/A	A/A	A/A	A/A	A/A	---	A/A	A/A	A/A	A/A	A/A	A/A	A/A	A/A	A/A	A/A	A/A
Affx-123313243	CcLG02	0	C/C	A/A	A/A	A/A	A/A	A/A	A/A	A/A	A/A	A/A	A/A	A/A	A/A	A/A	A/A	A/A	A/A	A/A	A/A	A/A	A/A	A/A	A/A	A/A	A/A	A/A	A/A	A/A	A/A	A/A	A/A	A/A	A/A	A/A	A/A	---	A/A	A/A	A/A	A/A	A/A	A/A	A/A	A/A	A/A	A/A	A/A
Affx-123309632	CcLG02	0	T/T	G/G	G/G	G/G	G/G	G/G	G/G	G/G	G/G	G/G	G/G	G/G	G/G	G/G	G/G	G/G	G/G	G/G	G/G	G/G	G/G	G/G	G/G	G/G	G/G	G/G	G/G	G/G	G/G	G/G	G/G	G/G	G/G	G/G	G/G	---	G/G	G/G	G/G	G/G	G/G	G/G	G/G	G/G	G/G	G/G	G/G
Affx-123309676	CcLG02	0	C/C	T/T	T/T	T/T	T/T	T/T	T/T	T/T	T/T	T/T	T/T	T/T	T/T	T/T	T/T	T/T	T/T	T/T	T/T	T/T	T/T	T/T	T/T	T/T	T/T	T/T	T/T	T/T	T/T	T/T	T/T	T/T	T/T	T/T	T/T	---	T/T	T/T	T/T	T/T	T/T	T/T	T/T	T/T	T/T	T/T	T/T
Affx-123312206	CcLG02	0	G/G	A/A	A/A	A/A	A/A	A/A	A/A	A/A	A/A	A/A	A/A	A/A	A/A	A/A	A/A	A/A	A/A	A/A	A/A	A/A	A/A	A/A	A/A	A/A	A/A	A/A	A/A	A/A	A/A	A/A	A/A	A/A	A/A	A/A	A/A	A/A	A/A	A/A	A/A	A/A	A/A	A/A	A/A	A/A	A/A	A/A	A/A
Affx-123310185	CcLG02	0	C/C	A/A	A/A	A/A	A/A	A/A	A/A	A/A	A/A	A/A	A/A	A/A	A/A	A/A	A/A	A/A	A/A	A/A	A/A	A/A	A/A	---	A/A	A/A	A/A	A/A	A/A	A/A	A/A	A/A	A/A	A/A	A/A	A/A	A/A	---	A/A	A/A	A/A	A/A	A/A	A/A	A/A	A/A	A/A	A/A	A/A
Affx-123308308	CcLG02	0	G/G	A/A	A/A	A/A	A/A	A/A	A/A	A/A	A/A	A/A	A/A	A/A	A/A	A/A	A/A	A/A	A/A	A/A	A/A	A/A	A/A	A/A	A/A	A/A	A/A	A/A	A/A	A/A	A/A	A/A	A/A	A/A	A/A	A/A	A/A	---	A/A	A/A	A/A	A/A	A/A	A/A	A/A	A/A	A/A	A/A	A/A
Affx-123304320	CcLG02	0	T/T	A/A	A/A	A/A	A/A	A/A	A/A	A/A	A/A	A/A	A/A	A/A	A/A	A/A	A/A	A/A	A/A	A/A	A/A	A/A	A/A	A/A	A/A	A/A	A/A	A/A	A/A	A/A	A/A	A/A	A/A	A/A	A/A	A/A	A/A	---	A/A	A/A	A/A	A/A	A/A	A/A	A/A	A/A	A/A	A/A	A/A
Affx-123310932	CcLG02	0	A/A	C/C	C/C	C/C	C/C	C/C	C/C	C/C	C/C	C/C	C/C	C/C	C/C	C/C	C/C	C/C	C/C	C/C	C/C	C/C	C/C	C/C	C/C	C/C	C/C	C/C	C/C	C/C	C/C	C/C	C/C	C/C	C/C	C/C	C/C	---	C/C	C/C	C/C	C/C	C/C	C/C	C/C	C/C	C/C	C/C	C/C
Affx-123311041	CcLG02	0	T/T	C/C	C/C	C/C	C/C	C/C	C/C	C/C	C/C	C/C	C/C	C/C	C/C	C/C	C/C	C/C	C/C	C/C	C/C	C/C	C/C	C/C	C/C	C/C	C/C	C/C	C/C	C/C	C/C	C/C	C/C	C/C	C/C	C/C	C/C	---	C/C	C/C	C/C	C/C	C/C	C/C	C/C	C/C	C/C	C/C	C/C
Affx-123311206	CcLG02	0	C/C	T/T	T/T	T/T	T/T	T/T	T/T	T/T	T/T	T/T	T/T	T/T	T/T	T/T	T/T	T/T	T/T	T/T	T/T	T/T	T/T	T/T	T/T	T/T	T/T	T/T	T/T	T/T	T/T	T/T	T/T	T/T	T/T	T/T	T/T	---	T/T	T/T	T/T	T/T	T/T	T/T	T/T	T/T	T/T	T/T	T/T
Affx-123360183	CcLG02	0	G/G	T/T	T/T	T/T	T/T	T/T	T/T	T/T	T/T	T/T	T/T	T/T	T/T	T/T	T/T	T/T	T/T	T/T	T/T	T/T	T/T	T/T	T/T	T/T	T/T	T/T	T/T	T/T	T/T	T/T	---	T/T	T/T	T/T	T/T	---	T/T	T/T	T/T	T/T	T/T	T/T	T/T	T/T	T/T	T/T	T/T
Affx-123302541	CcLG02	0	A/A	G/G	A/A	A/A	A/A	A/A	A/A	A/A	A/A	A/A	A/A	A/A	A/A	A/A	A/A	A/A	A/A	A/A	---	A/A	A/A	A/A	A/A	A/A	A/A	A/A	A/A	A/A	A/A	A/A	G/G	A/A	A/A	---	---	A/A	A/A	A/A	A/A	A/A	A/A	A/A	A/A	A/A	---	---	A/A
Affx-123356611	CcLG02	0	C/C	A/A	C/C	C/C	C/C	C/C	C/C	C/C	C/C	C/C	C/C	C/C	C/C	C/C	C/C	C/C	C/C	C/C	---	C/C	C/C	C/C	C/C	C/C	C/C	C/C	C/C	C/C	C/C	C/C	A/A	C/C	C/C	C/C	C/C	C/C	C/C	C/C	C/C	C/C	C/C	C/C	C/C	C/C	C/C	---	C/C
Affx-123312787	CcLG02	0	A/A	G/G	A/A	A/A	A/A	A/A	A/A	A/A	A/A	A/A	A/A	A/A	A/A	A/A	A/A	A/A	A/A	A/A	---	A/A	A/A	A/A	A/A	A/A	A/A	A/A	A/A	A/A	A/A	A/A	G/G	A/A	A/A	A/A	A/A	A/A	A/A	A/A	A/A	A/A	A/A	A/A	A/A	A/A	A/A	---	---
Affx-123302813	CcLG02	0	C/C	T/T	C/C	C/C	C/C	C/C	C/C	C/C	C/C	C/C	C/C	C/C	C/C	C/C	C/C	C/C	C/C	C/C	---	C/C	C/C	C/C	C/C	C/C	C/C	C/C	C/C	C/C	C/C	C/C	T/T	---	C/C	C/C	C/C	C/C	C/C	C/C	C/C	C/C	C/C	C/C	C/C	C/C	C/C	---	C/C
Affx-123337628	CcLG02	0	G/G	A/A	G/G	G/G	G/G	G/G	G/G	G/G	G/G	G/G	G/G	G/G	G/G	G/G	G/G	G/G	G/G	G/G	---	G/G	G/G	G/G	G/G	G/G	G/G	G/G	G/G	G/G	G/G	G/G	A/A	G/G	G/G	G/G	G/G	G/G	G/G	G/G	G/G	G/G	G/G	G/G	G/G	G/G	G/G	---	G/G
Affx-123335843	CcLG02	0	G/G	A/A	G/G	G/G	G/G	G/G	G/G	G/G	G/G	G/G	G/G	G/G	G/G	G/G	G/G	G/G	G/G	G/G	---	G/G	G/G	G/G	G/G	G/G	G/G	G/G	G/G	G/G	G/G	G/G	A/A	G/G	G/G	G/G	G/G	G/G	G/G	G/G	G/G	G/G	G/G	G/G	G/G	G/G	G/G	---	G/G
Affx-123314014	CcLG02	0	C/C	T/T	C/C	C/C	C/C	C/C	C/C	C/C	C/C	C/C	C/C	C/C	C/C	C/C	C/C	C/C	C/C	C/C	---	C/C	C/C	C/C	C/C	C/C	C/C	C/C	C/C	C/C	C/C	C/C	T/T	C/C	C/C	C/C	C/C	C/C	C/C	C/C	C/C	C/C	C/C	C/C	C/C	C/C	C/C	---	C/C
Affx-123305788	CcLG02	0	C/C	T/T	T/T	T/T	T/T	T/T	T/T	T/T	T/T	T/T	T/T	T/T	T/T	T/T	T/T	T/T	T/T	T/T	---	T/T	T/T	T/T	T/T	T/T	T/T	T/T	T/T	T/T	T/T	T/T	C/C	T/T	T/T	T/T	T/T	---	T/T	T/T	T/T	T/T	T/T	T/T	T/T	T/T	T/T	---	T/T
Affx-123328568	CcLG02	0	G/G	A/A	G/G	G/G	G/G	G/G	G/G	G/G	G/G	G/G	G/G	G/G	G/G	G/G	G/G	G/G	G/G	G/G	---	G/G	G/G	G/G	G/G	G/G	G/G	G/G	G/G	G/G	G/G	G/G	A/A	G/G	G/G	G/G	G/G	G/G	G/G	G/G	G/G	G/G	G/G	G/G	G/G	G/G	G/G	---	G/G
Affx-123324373	CcLG02	0	G/G	A/A	G/G	G/G	G/G	G/G	G/G	G/G	G/G	G/G	G/G	G/G	G/G	G/G	G/G	G/G	G/G	G/G	---	G/G	G/G	G/G	G/G	G/G	G/G	G/G	G/G	G/G	G/G	G/G	A/A	G/G	G/G	G/G	G/G	G/G	G/G	G/G	G/G	G/G	G/G	G/G	G/G	G/G	G/G	---	G/G
Affx-123324107	CcLG02	0	C/C	A/A	C/C	C/C	C/C	C/C	C/C	C/C	C/C	C/C	C/C	C/C	C/C	C/C	C/C	C/C	C/C	C/C	---	C/C	C/C	C/C	C/C	C/C	C/C	C/C	C/C	C/C	C/C	C/C	A/A	C/C	C/C	C/C	C/C	C/C	C/C	C/C	C/C	C/C	C/C	C/C	C/C	C/C	C/C	---	C/C
Affx-123322600	CcLG02	0	G/G	A/A	A/A	A/A	A/A	A/A	A/A	A/A	A/A	A/A	A/A	A/A	A/A	A/A	A/A	A/A	A/A	A/A	---	A/A	A/A	A/A	A/A	A/A	A/A	A/A	A/A	A/A	A/A	A/A	G/G	A/A	A/A	A/A	A/A	---	A/A	A/A	A/A	A/A	A/A	A/A	A/A	A/A	A/A	---	A/A
Affx-123320945	CcLG02	0	G/G	A/A	A/A	A/A	A/A	A/A	A/A	A/A	A/A	A/A	A/A	A/A	A/A	A/A	A/A	A/A	A/A	A/A	---	A/A	A/A	A/A	A/A	A/A	A/A	A/A	A/A	A/A	A/A	A/A	G/G	A/A	A/A	A/A	A/A	---	A/A	A/A	A/A	A/A	A/A	A/A	A/A	A/A	A/A	---	A/A
Affx-123315546	CcLG02	0	C/C	T/T	T/T	T/T	T/T	T/T	T/T	T/T	T/T	T/T	T/T	T/T	T/T	T/T	T/T	T/T	T/T	T/T	---	T/T	T/T	T/T	T/T	T/T	T/T	T/T	T/T	T/T	T/T	T/T	C/C	T/T	T/T	T/T	T/T	---	T/T	T/T	T/T	T/T	T/T	T/T	T/T	T/T	T/T	---	T/T
Affx-123308449	CcLG02	0	C/C	T/T	C/C	C/C	C/C	C/C	C/C	C/C	C/C	C/C	C/C	C/C	C/C	C/C	C/C	C/C	C/C	C/C	---	C/C	C/C	C/C	C/C	C/C	C/C	C/C	C/C	C/C	C/C	C/C	T/T	C/C	C/C	C/C	C/C	C/C	C/C	C/C	C/C	C/C	C/C	C/C	C/C	C/C	C/C	---	C/C
Affx-123309225	CcLG02	0	T/T	C/C	C/C	C/C	C/C	C/C	C/C	C/C	C/C	C/C	C/C	C/C	C/C	C/C	C/C	C/C	C/C	C/C	C/C	C/C	C/C	C/C	C/C	C/C	C/C	C/C	C/C	C/C	C/C	C/C	T/T	C/C	C/C	C/C	C/C	---	C/C	C/C	C/C	C/C	C/C	C/C	C/C	C/C	C/C	C/C	C/C
Affx-123318265	CcLG02	0	G/G	A/A	A/A	A/A	A/A	A/A	A/A	A/A	A/A	A/A	A/A	A/A	A/A	A/A	A/A	A/A	A/A	A/A	---	A/A	A/A	A/A	A/A	A/A	A/A	A/A	A/A	A/A	A/A	A/A	G/G	A/A	A/A	A/A	A/A	---	A/A	A/A	A/A	A/A	A/A	A/A	A/A	A/A	A/A	A/A	A/A
Affx-123311853	CcLG02	0	G/G	A/A	G/G	G/G	G/G	G/G	G/G	G/G	G/G	G/G	G/G	G/G	G/G	G/G	G/G	G/G	G/G	G/G	---	G/G	G/G	G/G	G/G	G/G	G/G	G/G	G/G	G/G	G/G	G/G	A/A	G/G	G/G	G/G	G/G	G/G	G/G	G/G	G/G	G/G	G/G	G/G	G/G	G/G	G/G	---	G/G
Affx-123310526	CcLG02	0	G/G	A/A	G/G	G/G	G/G	G/G	G/G	G/G	G/G	G/G	G/G	G/G	G/G	G/G	G/G	G/G	G/G	G/G	---	G/G	G/G	G/G	G/G	G/G	G/G	G/G	G/G	G/G	G/G	G/G	A/A	G/G	G/G	G/G	G/G	G/G	G/G	G/G	G/G	G/G	G/G	G/G	G/G	G/G	G/G	---	G/G
Affx-123310512	CcLG02	0	T/T	G/G	T/T	T/T	T/T	T/T	T/T	T/T	T/T	T/T	T/T	T/T	T/T	T/T	T/T	T/T	T/T	T/T	---	T/T	T/T	T/T	T/T	T/T	T/T	T/T	T/T	T/T	T/T	T/T	G/G	T/T	T/T	T/T	T/T	T/T	T/T	T/T	T/T	T/T	T/T	T/T	T/T	T/T	T/T	---	T/T
Affx-123302954	CcLG02	0	G/G	A/A	A/A	A/A	A/A	A/A	A/A	A/A	A/A	A/A	A/A	A/A	A/A	A/A	A/A	A/A	A/A	A/A	---	A/A	A/A	A/A	A/A	A/A	A/A	A/A	A/A	A/A	A/A	A/A	G/G	A/A	A/A	A/A	A/A	---	A/A	A/A	A/A	A/A	A/A	A/A	A/A	A/A	A/A	---	A/A
Affx-123353690	CcLG02	0	A/A	C/C	C/C	C/C	C/C	C/C	C/C	C/C	C/C	C/C	C/C	C/C	C/C	C/C	C/C	C/C	C/C	C/C	C/C	C/C	C/C	C/C	C/C	C/C	C/C	C/C	C/C	C/C	C/C	C/C	A/A	C/C	C/C	C/C	C/C	---	C/C	C/C	C/C	C/C	C/C	C/C	C/C	C/C	C/C	C/C	C/C
Affx-123353648	CcLG02	0	T/T	C/C	T/T	T/T	T/T	T/T	T/T	T/T	T/T	T/T	T/T	T/T	T/T	T/T	T/T	T/T	T/T	T/T	---	T/T	T/T	T/T	T/T	T/T	T/T	T/T	T/T	T/T	T/T	T/T	C/C	T/T	T/T	T/T	T/T	T/T	T/T	T/T	T/T	T/T	T/T	T/T	T/T	T/T	T/T	---	T/T
Affx-123351847	CcLG02	0	C/C	T/T	T/T	T/T	T/T	T/T	T/T	T/T	T/T	T/T	T/T	T/T	T/T	T/T	T/T	T/T	T/T	T/T	---	T/T	T/T	T/T	T/T	T/T	T/T	T/T	T/T	T/T	T/T	T/T	C/C	T/T	T/T	T/T	T/T	---	T/T	T/T	T/T	T/T	T/T	T/T	T/T	T/T	T/T	---	T/T
Affx-123348146	CcLG02	0	A/A	G/G	G/G	G/G	G/G	G/G	G/G	G/G	G/G	G/G	G/G	G/G	G/G	G/G	G/G	G/G	G/G	G/G	---	G/G	G/G	G/G	G/G	G/G	G/G	G/G	G/G	G/G	G/G	G/G	A/A	G/G	G/G	G/G	G/G	---	G/G	G/G	G/G	G/G	G/G	G/G	G/G	G/G	G/G	---	G/G
Affx-123348002	CcLG02	0	A/A	G/G	A/A	A/A	A/A	A/A	A/A	A/A	A/A	A/A	A/A	A/A	A/A	A/A	A/A	A/A	A/A	A/A	---	A/A	A/A	A/A	A/A	A/A	A/A	A/A	A/A	A/A	A/A	A/A	G/G	A/A	A/A	A/A	A/A	A/A	A/A	A/A	A/A	A/A	A/A	A/A	A/A	A/A	A/A	---	A/A
Affx-123347000	CcLG02	0	T/T	G/G	T/T	T/T	T/T	T/T	T/T	T/T	T/T	T/T	T/T	T/T	T/T	T/T	T/T	T/T	T/T	T/T	---	T/T	T/T	T/T	T/T	T/T	T/T	T/T	T/T	T/T	T/T	T/T	G/G	T/T	T/T	T/T	T/T	T/T	T/T	T/T	T/T	T/T	T/T	T/T	T/T	T/T	T/T	---	T/T
Affx-123345112	CcLG02	0	T/T	C/C	T/T	T/T	T/T	T/T	T/T	T/T	T/T	T/T	T/T	T/T	T/T	T/T	T/T	T/T	T/T	T/T	---	T/T	T/T	T/T	T/T	T/T	T/T	T/T	T/T	T/T	T/T	T/T	C/C	T/T	T/T	T/T	T/T	T/T	T/T	T/T	T/T	T/T	T/T	T/T	T/T	T/T	T/T	---	T/T
Affx-123321333	CcLG02	0	A/A	G/G	G/G	G/G	G/G	G/G	G/G	G/G	G/G	G/G	G/G	G/G	G/G	G/G	G/G	G/G	G/G	G/G	---	G/G	G/G	G/G	G/G	G/G	G/G	G/G	G/G	G/G	G/G	G/G	A/A	G/G	G/G	G/G	G/G	---	G/G	G/G	G/G	G/G	G/G	G/G	G/G	G/G	G/G	---	G/G
Affx-123343892	CcLG02	0	T/T	C/C	T/T	T/T	T/T	T/T	T/T	T/T	T/T	T/T	T/T	T/T	T/T	T/T	T/T	T/T	T/T	T/T	---	T/T	T/T	T/T	T/T	T/T	T/T	T/T	T/T	T/T	T/T	T/T	C/C	T/T	T/T	T/T	T/T	T/T	T/T	T/T	T/T	T/T	T/T	T/T	T/T	T/T	T/T	---	T/T
Affx-123342125	CcLG02	0	C/C	T/T	T/T	T/T	T/T	T/T	T/T	T/T	T/T	T/T	T/T	T/T	T/T	T/T	T/T	T/T	T/T	T/T	---	T/T	T/T	T/T	T/T	T/T	T/T	T/T	T/T	T/T	T/T	T/T	C/C	T/T	T/T	T/T	T/T	---	T/T	T/T	T/T	T/T	T/T	T/T	T/T	T/T	T/T	---	T/T
Affx-123335654	CcLG02	0	T/T	C/C	T/T	T/T	T/T	T/T	T/T	T/T	T/T	T/T	T/T	T/T	T/T	T/T	T/T	T/T	T/T	T/T	---	T/T	T/T	T/T	T/T	T/T	T/T	T/T	T/T	T/T	T/T	T/T	C/C	T/T	T/T	T/T	T/T	T/T	T/T	T/T	T/T	T/T	T/T	T/T	T/T	T/T	T/T	---	T/T
Affx-123335538	CcLG02	0	C/C	T/T	C/C	C/C	C/C	C/C	C/C	C/C	C/C	C/C	C/C	C/C	C/C	C/C	C/C	C/C	C/C	C/C	---	C/C	C/C	C/C	C/C	C/C	C/C	C/C	C/C	C/C	C/C	C/C	T/T	C/C	C/C	C/C	C/C	C/C	C/C	C/C	C/C	C/C	C/C	C/C	C/C	C/C	C/C	---	C/C
Affx-123323864	CcLG02	0	G/G	T/T	G/G	G/G	G/G	G/G	G/G	G/G	G/G	G/G	G/G	G/G	G/G	G/G	G/G	G/G	G/G	G/G	---	G/G	G/G	G/G	G/G	G/G	G/G	G/G	G/G	G/G	G/G	G/G	T/T	G/G	G/G	G/G	G/G	G/G	G/G	G/G	G/G	G/G	G/G	G/G	G/G	G/G	G/G	---	G/G
Affx-123323943	CcLG02	0	C/C	T/T	C/C	C/C	C/C	C/C	C/C	C/C	C/C	C/C	C/C	C/C	C/C	C/C	C/C	C/C	C/C	C/C	---	C/C	C/C	---	C/C	C/C	C/C	C/C	C/C	C/C	C/C	C/C	T/T	C/C	C/C	C/C	C/C	C/C	C/C	C/C	C/C	C/C	C/C	C/C	C/C	C/C	C/C	---	C/C
Affx-123333077	CcLG02	0	C/C	T/T	T/T	T/T	T/T	T/T	T/T	T/T	T/T	T/T	T/T	T/T	T/T	T/T	T/T	T/T	T/T	T/T	T/T	T/T	T/T	T/T	T/T	T/T	T/T	T/T	T/T	T/T	T/T	T/T	C/C	T/T	T/T	T/T	T/T	T/T	T/T	T/T	T/T	T/T	T/T	T/T	T/T	T/T	T/T	T/T	T/T
Affx-123325192	CcLG02	0	A/A	G/G	A/A	---	G/G	A/A	A/A	A/A	---	G/G	G/G	---	A/A	G/G	A/A	G/G	A/A	A/A	---	A/A	A/A	---	G/G	A/A	G/G	G/G	G/G	A/A	G/G	A/A	A/A	G/G	G/G	G/G	G/G	A/A	A/A	---	---	---	G/G	G/G	---	G/G	G/G	A/A	G/G
Affx-123305391	CcLG02	0	A/A	C/C	A/A	---	C/C	A/A	A/A	A/A	A/A	C/C	C/C	---	A/A	C/C	A/A	C/C	A/A	A/A	---	A/A	A/A	A/A	C/C	A/A	C/C	C/C	C/C	A/A	C/C	A/A	A/A	---	C/C	C/C	C/C	A/A	A/A	---	---	A/A	C/C	C/C	---	C/C	C/C	---	C/C
Affx-123302863	CcLG02	0	G/G	A/A	G/G	---	A/A	G/G	G/G	G/G	---	A/A	A/A	A/A	G/G	A/A	G/G	A/A	G/G	G/G	---	G/G	G/G	---	A/A	G/G	A/A	A/A	A/A	G/G	A/A	G/G	G/G	A/A	A/A	A/A	A/A	G/G	G/G	---	---	---	A/A	A/A	---	A/A	A/A	G/G	A/A
Affx-123325913	CcLG02	0	C/C	T/T	C/C	---	T/T	C/C	C/C	C/C	---	T/T	T/T	T/T	C/C	T/T	C/C	T/T	C/C	C/C	---	C/C	C/C	---	T/T	C/C	T/T	T/T	T/T	C/C	T/T	C/C	C/C	T/T	T/T	T/T	T/T	C/C	C/C	---	---	---	T/T	T/T	---	T/T	T/T	C/C	T/T
Affx-123304333	CcLG02	0	G/G	A/A	G/G	---	A/A	G/G	G/G	G/G	---	A/A	A/A	---	G/G	A/A	G/G	A/A	G/G	G/G	---	G/G	G/G	---	A/A	G/G	A/A	A/A	A/A	G/G	A/A	G/G	G/G	A/A	A/A	A/A	A/A	G/G	G/G	---	---	---	A/A	A/A	---	A/A	A/A	G/G	A/A
Affx-123307585	CcLG02	0	C/C	A/A	C/C	---	A/A	C/C	C/C	C/C	---	A/A	A/A	C/C	C/C	A/A	C/C	A/A	C/C	C/C	---	C/C	C/C	---	A/A	C/C	A/A	A/A	A/A	C/C	A/A	C/C	C/C	---	A/A	A/A	A/A	C/C	C/C	---	---	---	A/A	A/A	---	A/A	A/A	---	A/A
Affx-123305981	CcLG02	0	G/G	A/A	G/G	---	A/A	G/G	G/G	G/G	---	A/A	A/A	---	G/G	A/A	G/G	A/A	G/G	G/G	---	G/G	G/G	---	A/A	G/G	A/A	A/A	A/A	G/G	A/A	G/G	G/G	---	A/A	A/A	A/A	G/G	G/G	---	---	---	A/A	A/A	---	A/A	A/A	G/G	A/A
Affx-123330855	CcLG02	0	A/A	G/G	A/A	---	G/G	A/A	A/A	A/A	---	G/G	G/G	G/G	A/A	G/G	A/A	G/G	A/A	A/A	---	A/A	A/A	---	G/G	A/A	G/G	G/G	G/G	A/A	G/G	A/A	A/A	G/G	G/G	G/G	G/G	A/A	A/A	---	---	---	G/G	G/G	---	G/G	G/G	---	G/G
Affx-123308234	CcLG02	0	G/G	A/A	G/G	---	A/A	G/G	G/G	G/G	---	A/A	A/A	A/A	G/G	A/A	G/G	A/A	G/G	G/G	---	G/G	G/G	---	A/A	G/G	A/A	A/A	A/A	G/G	A/A	G/G	G/G	A/A	A/A	A/A	A/A	G/G	G/G	---	---	---	A/A	A/A	---	A/A	A/A	G/G	A/A
Affx-123324959	CcLG02	0	C/C	T/T	C/C	---	T/T	C/C	C/C	C/C	---	T/T	T/T	---	C/C	T/T	C/C	T/T	C/C	C/C	---	C/C	C/C	---	T/T	C/C	T/T	T/T	T/T	C/C	T/T	C/C	C/C	T/T	T/T	T/T	T/T	C/C	C/C	---	---	---	T/T	T/T	---	T/T	T/T	C/C	T/T
Affx-123359441	CcLG02	0	A/A	C/C	A/A	---	C/C	A/A	A/A	A/A	---	C/C	C/C	---	A/A	C/C	A/A	C/C	A/A	A/A	---	A/A	A/A	---	C/C	A/A	C/C	C/C	C/C	A/A	C/C	A/A	A/A	C/C	C/C	C/C	C/C	A/A	A/A	---	---	---	C/C	C/C	---	C/C	C/C	A/A	C/C
Affx-123325647	CcLG02	0	C/C	T/T	C/C	---	T/T	C/C	C/C	C/C	---	T/T	T/T	---	C/C	T/T	C/C	T/T	C/C	C/C	---	C/C	C/C	---	T/T	C/C	T/T	T/T	T/T	C/C	T/T	C/C	C/C	---	T/T	T/T	T/T	C/C	C/C	---	---	---	T/T	T/T	---	T/T	T/T	---	T/T
Affx-123302461	CcLG02	0	C/C	T/T	C/C	---	T/T	C/C	C/C	C/C	---	T/T	T/T	---	C/C	T/T	C/C	T/T	C/C	C/C	---	C/C	C/C	---	T/T	C/C	T/T	T/T	T/T	C/C	T/T	C/C	C/C	T/T	T/T	T/T	T/T	C/C	C/C	---	---	---	T/T	T/T	---	T/T	T/T	---	T/T
Affx-123335335	CcLG02	0	T/T	C/C	T/T	---	C/C	T/T	T/T	T/T	---	C/C	C/C	C/C	T/T	C/C	T/T	C/C	T/T	T/T	---	T/T	T/T	---	C/C	T/T	C/C	C/C	C/C	T/T	C/C	T/T	T/T	C/C	C/C	C/C	C/C	T/T	T/T	---	---	---	C/C	C/C	---	C/C	C/C	T/T	C/C
Affx-123330838	CcLG02	0	T/T	C/C	T/T	---	C/C	T/T	T/T	T/T	---	C/C	C/C	C/C	T/T	C/C	T/T	C/C	T/T	T/T	---	T/T	T/T	---	C/C	T/T	C/C	C/C	C/C	T/T	C/C	T/T	T/T	C/C	C/C	C/C	C/C	T/T	T/T	---	---	---	C/C	C/C	---	C/C	C/C	---	C/C
Affx-123319699	CcLG02	0	A/A	G/G	A/A	---	G/G	A/A	A/A	A/A	---	G/G	G/G	G/G	A/A	G/G	A/A	G/G	A/A	A/A	---	A/A	A/A	---	G/G	A/A	G/G	G/G	G/G	A/A	G/G	A/A	A/A	G/G	G/G	G/G	G/G	A/A	A/A	---	---	---	G/G	G/G	---	G/G	G/G	---	G/G
Affx-123319369	CcLG02	0	G/G	A/A	G/G	---	A/A	G/G	G/G	G/G	---	A/A	A/A	---	G/G	A/A	G/G	A/A	G/G	G/G	---	G/G	G/G	---	A/A	G/G	A/A	A/A	A/A	G/G	A/A	G/G	G/G	A/A	A/A	A/A	A/A	G/G	G/G	---	---	---	A/A	A/A	---	A/A	A/A	---	A/A
Affx-123320372	CcLG02	0	C/C	T/T	C/C	---	T/T	C/C	C/C	C/C	---	T/T	T/T	T/T	C/C	T/T	C/C	T/T	C/C	C/C	---	C/C	C/C	---	T/T	C/C	T/T	T/T	T/T	C/C	T/T	C/C	C/C	T/T	T/T	T/T	T/T	C/C	C/C	---	---	---	T/T	T/T	---	T/T	T/T	C/C	T/T
Affx-123316491	CcLG02	0	G/G	T/T	G/G	---	T/T	G/G	G/G	G/G	---	T/T	T/T	T/T	G/G	T/T	G/G	T/T	G/G	G/G	---	G/G	G/G	---	T/T	G/G	T/T	T/T	T/T	G/G	T/T	G/G	G/G	T/T	T/T	T/T	T/T	G/G	G/G	---	---	---	T/T	T/T	---	T/T	T/T	G/G	T/T
Affx-123344364	CcLG02	0	C/C	T/T	C/C	---	T/T	C/C	C/C	C/C	---	T/T	T/T	T/T	C/C	T/T	C/C	T/T	C/C	C/C	---	C/C	C/C	---	T/T	C/C	T/T	T/T	T/T	C/C	T/T	C/C	C/C	T/T	T/T	T/T	T/T	C/C	C/C	---	---	---	T/T	T/T	---	T/T	T/T	C/C	T/T
Affx-123329718	CcLG02	0	G/G	A/A	G/G	---	A/A	G/G	G/G	G/G	---	A/A	A/A	A/A	G/G	A/A	G/G	A/A	G/G	G/G	---	G/G	G/G	---	A/A	G/G	A/A	A/A	A/A	G/G	A/A	G/G	G/G	A/A	A/A	A/A	A/A	G/G	G/G	---	---	---	A/A	A/A	---	A/A	A/A	G/G	A/A
Affx-123330291	CcLG02	0	G/G	A/A	G/G	---	A/A	G/G	G/G	G/G	---	A/A	A/A	A/A	G/G	A/A	G/G	A/A	G/G	G/G	---	G/G	G/G	---	A/A	G/G	A/A	A/A	A/A	G/G	A/A	G/G	G/G	A/A	A/A	A/A	A/A	G/G	G/G	---	---	---	A/A	A/A	---	A/A	A/A	G/G	A/A
Affx-123332829	CcLG02	0	C/C	A/A	C/C	---	A/A	C/C	C/C	C/C	---	A/A	A/A	A/A	C/C	A/A	C/C	A/A	C/C	C/C	---	C/C	C/C	---	A/A	C/C	A/A	A/A	A/A	C/C	A/A	C/C	C/C	A/A	A/A	A/A	A/A	C/C	C/C	---	---	---	A/A	A/A	---	A/A	A/A	---	A/A
Affx-123333355	CcLG02	0	G/G	A/A	G/G	---	A/A	G/G	G/G	G/G	---	A/A	A/A	---	G/G	A/A	G/G	A/A	G/G	G/G	---	G/G	G/G	---	A/A	G/G	A/A	A/A	A/A	G/G	A/A	G/G	G/G	---	A/A	A/A	A/A	G/G	G/G	---	---	---	A/A	A/A	---	A/A	A/A	---	A/A
Affx-123336072	CcLG02	0	G/G	A/A	G/G	---	A/A	G/G	G/G	G/G	---	A/A	A/A	A/A	G/G	A/A	G/G	A/A	G/G	G/G	---	G/G	G/G	---	A/A	G/G	A/A	A/A	A/A	G/G	A/A	G/G	G/G	A/A	A/A	A/A	A/A	G/G	G/G	---	---	---	A/A	A/A	---	A/A	A/A	G/G	A/A
Affx-123339710	CcLG02	0	C/C	A/A	C/C	---	A/A	C/C	C/C	C/C	---	A/A	A/A	---	C/C	A/A	C/C	A/A	C/C	C/C	---	C/C	C/C	---	A/A	C/C	A/A	A/A	A/A	C/C	A/A	C/C	C/C	A/A	A/A	A/A	A/A	C/C	C/C	---	---	---	A/A	A/A	---	A/A	A/A	---	A/A
Affx-123312778	CcLG02	0	T/T	C/C	T/T	---	C/C	T/T	T/T	T/T	---	C/C	C/C	---	T/T	C/C	T/T	C/C	T/T	T/T	---	T/T	T/T	---	C/C	T/T	C/C	C/C	C/C	T/T	C/C	T/T	T/T	C/C	C/C	C/C	C/C	T/T	T/T	---	---	---	C/C	C/C	---	C/C	C/C	T/T	C/C
Affx-123356508	CcLG02	0	C/C	G/G	C/C	---	G/G	C/C	C/C	C/C	---	G/G	G/G	G/G	C/C	G/G	C/C	G/G	C/C	C/C	---	C/C	C/C	---	G/G	C/C	G/G	G/G	G/G	C/C	G/G	C/C	C/C	G/G	G/G	G/G	G/G	C/C	C/C	---	---	---	G/G	G/G	---	G/G	G/G	---	G/G
Affx-123323462	CcLG02	0	C/C	T/T	C/C	---	T/T	C/C	C/C	C/C	---	T/T	T/T	---	C/C	T/T	C/C	T/T	C/C	C/C	---	C/C	C/C	---	T/T	C/C	T/T	T/T	T/T	C/C	T/T	C/C	C/C	T/T	T/T	T/T	T/T	C/C	C/C	---	---	---	T/T	T/T	---	T/T	T/T	---	T/T
Affx-123343235	CcLG02	0	G/G	A/A	G/G	---	A/A	G/G	G/G	G/G	---	A/A	A/A	A/A	G/G	A/A	G/G	A/A	G/G	G/G	---	G/G	G/G	---	A/A	G/G	A/A	A/A	A/A	G/G	A/A	G/G	G/G	A/A	A/A	A/A	A/A	G/G	G/G	---	---	---	A/A	A/A	---	A/A	A/A	G/G	A/A
Affx-123326647	CcLG02	0	T/T	G/G	T/T	---	G/G	T/T	T/T	T/T	---	G/G	G/G	---	T/T	G/G	T/T	G/G	T/T	T/T	---	T/T	T/T	---	G/G	T/T	G/G	G/G	G/G	T/T	G/G	T/T	T/T	---	G/G	G/G	G/G	T/T	T/T	---	---	---	G/G	G/G	---	G/G	G/G	---	G/G
Affx-123346460	CcLG02	0	G/G	A/A	G/G	---	A/A	G/G	G/G	G/G	---	A/A	A/A	---	G/G	A/A	G/G	A/A	G/G	G/G	---	G/G	G/G	G/G	A/A	G/G	A/A	A/A	A/A	G/G	A/A	G/G	G/G	---	A/A	A/A	A/A	G/G	G/G	---	G/G	G/G	A/A	A/A	G/G	A/A	A/A	G/G	A/A
Affx-123356552	CcLG02	0	A/A	G/G	A/A	---	G/G	A/A	A/A	A/A	---	G/G	G/G	G/G	A/A	G/G	A/A	G/G	A/A	A/A	---	A/A	A/A	---	G/G	A/A	G/G	G/G	G/G	A/A	G/G	A/A	A/A	G/G	G/G	G/G	G/G	A/A	A/A	---	---	---	G/G	G/G	---	G/G	G/G	A/A	G/G
Affx-123309282	CcLG02	0	T/T	C/C	T/T	---	C/C	T/T	T/T	T/T	---	C/C	C/C	C/C	T/T	C/C	T/T	C/C	T/T	T/T	---	T/T	T/T	---	C/C	T/T	C/C	C/C	C/C	T/T	C/C	T/T	T/T	C/C	C/C	C/C	C/C	T/T	T/T	---	---	---	C/C	C/C	---	C/C	C/C	T/T	C/C
Affx-123307169	CcLG02	0	C/C	T/T	C/C	---	T/T	C/C	C/C	C/C	---	T/T	T/T	T/T	C/C	T/T	C/C	T/T	C/C	C/C	---	C/C	C/C	---	T/T	C/C	T/T	T/T	T/T	C/C	T/T	C/C	C/C	T/T	T/T	T/T	T/T	C/C	C/C	---	---	---	T/T	T/T	---	T/T	T/T	C/C	T/T
Affx-123330031	CcLG02	0	A/A	C/C	A/A	---	C/C	A/A	A/A	A/A	---	C/C	C/C	C/C	A/A	C/C	A/A	C/C	A/A	A/A	---	A/A	A/A	---	C/C	A/A	C/C	C/C	C/C	A/A	C/C	A/A	A/A	C/C	C/C	C/C	C/C	A/A	A/A	---	---	---	C/C	C/C	---	C/C	C/C	---	C/C
Affx-123322435	CcLG02	0	C/C	T/T	C/C	---	T/T	C/C	C/C	C/C	---	T/T	T/T	---	C/C	T/T	C/C	T/T	C/C	C/C	---	C/C	C/C	---	T/T	C/C	T/T	T/T	T/T	C/C	T/T	C/C	C/C	T/T	T/T	T/T	T/T	C/C	C/C	---	---	---	T/T	T/T	---	T/T	T/T	C/C	T/T
Affx-123345134	CcLG02	0.7	G/G	A/A	G/G	G/G	G/G	G/G	G/G	G/G	G/G	G/G	G/G	G/G	G/G	G/G	G/G	G/G	G/G	G/G	G/G	G/G	G/G	G/G	G/G	A/A	G/G	G/G	G/G	G/G	G/G	G/G	A/A	G/G	G/G	G/G	G/G	G/G	G/G	G/G	G/G	G/G	G/G	G/G	G/G	G/G	G/G	G/G	G/G
Affx-123357166	CcLG02	0.7	G/G	A/A	A/A	A/A	A/A	A/A	A/A	A/A	A/A	A/A	A/A	A/A	A/A	A/A	A/A	A/A	A/A	A/A	---	A/A	A/A	A/A	A/A	G/G	A/A	A/A	A/A	A/A	A/A	A/A	G/G	---	A/A	A/A	A/A	---	A/A	A/A	A/A	A/A	A/A	A/A	A/A	A/A	A/A	---	A/A
Affx-123302777	CcLG02	0.7	C/C	T/T	T/T	T/T	T/T	T/T	T/T	T/T	T/T	T/T	T/T	T/T	T/T	T/T	T/T	T/T	T/T	T/T	---	T/T	T/T	T/T	T/T	C/C	T/T	T/T	T/T	T/T	T/T	T/T	C/C	---	T/T	T/T	T/T	---	T/T	T/T	T/T	T/T	T/T	T/T	T/T	T/T	T/T	---	T/T
Affx-123303079	CcLG02	0.7	T/T	C/C	C/C	C/C	C/C	C/C	C/C	C/C	C/C	C/C	C/C	C/C	C/C	C/C	C/C	C/C	C/C	C/C	---	C/C	C/C	C/C	C/C	T/T	C/C	C/C	C/C	C/C	C/C	C/C	T/T	C/C	C/C	C/C	C/C	---	C/C	C/C	C/C	C/C	C/C	C/C	C/C	C/C	C/C	---	C/C
Affx-123348247	CcLG02	0.7	G/G	A/A	A/A	A/A	A/A	A/A	A/A	A/A	A/A	A/A	A/A	A/A	A/A	A/A	A/A	A/A	A/A	A/A	---	A/A	A/A	A/A	A/A	G/G	A/A	A/A	A/A	A/A	A/A	A/A	G/G	A/A	A/A	A/A	A/A	---	A/A	A/A	A/A	A/A	A/A	A/A	A/A	A/A	A/A	---	A/A
Affx-123348106	CcLG02	0.7	G/G	A/A	A/A	A/A	A/A	A/A	A/A	A/A	A/A	A/A	A/A	A/A	A/A	A/A	A/A	A/A	A/A	A/A	---	A/A	A/A	A/A	A/A	G/G	A/A	A/A	A/A	A/A	A/A	A/A	G/G	A/A	A/A	A/A	A/A	---	A/A	A/A	A/A	A/A	A/A	A/A	A/A	A/A	A/A	---	A/A
Affx-123325557	CcLG02	0.7	A/A	C/C	C/C	C/C	C/C	C/C	C/C	C/C	C/C	C/C	C/C	C/C	C/C	C/C	C/C	C/C	C/C	C/C	---	C/C	C/C	C/C	C/C	A/A	C/C	C/C	C/C	C/C	C/C	C/C	A/A	C/C	C/C	C/C	C/C	---	C/C	C/C	C/C	C/C	C/C	C/C	C/C	C/C	C/C	C/C	C/C
Affx-123301765	CcLG02	0.7	T/T	C/C	C/C	C/C	C/C	C/C	C/C	C/C	C/C	C/C	C/C	C/C	C/C	C/C	C/C	C/C	C/C	C/C	---	C/C	C/C	C/C	C/C	T/T	C/C	C/C	C/C	C/C	C/C	C/C	T/T	C/C	C/C	C/C	C/C	---	C/C	C/C	C/C	C/C	C/C	C/C	C/C	C/C	C/C	---	C/C
Affx-123345331	CcLG02	0.7	C/C	A/A	A/A	A/A	A/A	A/A	A/A	A/A	A/A	A/A	A/A	A/A	A/A	A/A	A/A	A/A	A/A	A/A	---	A/A	A/A	A/A	A/A	C/C	A/A	A/A	A/A	A/A	A/A	A/A	C/C	A/A	A/A	A/A	A/A	---	A/A	A/A	A/A	A/A	A/A	A/A	A/A	A/A	A/A	---	A/A
Affx-123342022	CcLG02	0.7	C/C	A/A	C/C	C/C	C/C	C/C	C/C	C/C	C/C	C/C	C/C	C/C	C/C	C/C	C/C	C/C	C/C	C/C	C/C	C/C	C/C	C/C	C/C	A/A	C/C	C/C	C/C	C/C	C/C	C/C	A/A	C/C	C/C	C/C	C/C	C/C	C/C	C/C	C/C	C/C	C/C	C/C	C/C	C/C	C/C	C/C	C/C
Affx-123339305	CcLG02	0.7	G/G	A/A	A/A	A/A	A/A	A/A	A/A	A/A	A/A	A/A	A/A	A/A	A/A	A/A	A/A	A/A	A/A	A/A	---	A/A	A/A	A/A	A/A	G/G	A/A	A/A	A/A	A/A	A/A	A/A	G/G	A/A	A/A	A/A	A/A	---	A/A	A/A	A/A	A/A	A/A	A/A	A/A	A/A	A/A	---	A/A
Affx-123314250	CcLG02	0.7	A/A	G/G	A/A	A/A	A/A	A/A	A/A	A/A	A/A	A/A	A/A	A/A	A/A	A/A	A/A	A/A	A/A	A/A	A/A	A/A	A/A	A/A	A/A	G/G	A/A	A/A	A/A	A/A	A/A	A/A	G/G	A/A	A/A	A/A	A/A	A/A	A/A	A/A	A/A	A/A	A/A	A/A	A/A	A/A	A/A	A/A	A/A
Affx-123314679	CcLG02	0.7	G/G	T/T	T/T	T/T	T/T	T/T	T/T	T/T	T/T	T/T	T/T	T/T	T/T	T/T	T/T	T/T	T/T	T/T	---	T/T	T/T	T/T	T/T	G/G	T/T	T/T	T/T	T/T	T/T	T/T	G/G	T/T	T/T	T/T	T/T	---	T/T	T/T	T/T	T/T	T/T	T/T	T/T	T/T	T/T	---	T/T
Affx-123329944	CcLG02	0.7	C/C	A/A	A/A	A/A	A/A	A/A	A/A	A/A	A/A	A/A	A/A	A/A	A/A	A/A	A/A	A/A	A/A	A/A	---	A/A	A/A	A/A	A/A	C/C	A/A	A/A	A/A	A/A	A/A	A/A	C/C	---	A/A	A/A	A/A	---	A/A	A/A	A/A	A/A	A/A	A/A	A/A	A/A	A/A	---	A/A
Affx-123306047	CcLG02	0.7	A/A	G/G	G/G	G/G	G/G	G/G	G/G	G/G	G/G	G/G	G/G	G/G	G/G	G/G	G/G	G/G	G/G	G/G	A/A	G/G	G/G	G/G	G/G	A/A	G/G	G/G	G/G	G/G	G/G	G/G	A/A	---	G/G	G/G	G/G	A/A	G/G	G/G	G/G	G/G	G/G	G/G	G/G	G/G	G/G	A/A	G/G
Affx-123315113	CcLG02	0.7	T/T	G/G	G/G	G/G	G/G	G/G	G/G	G/G	G/G	G/G	G/G	G/G	G/G	G/G	G/G	G/G	G/G	G/G	---	G/G	G/G	G/G	G/G	T/T	G/G	G/G	G/G	G/G	G/G	G/G	T/T	---	G/G	G/G	G/G	---	G/G	G/G	G/G	G/G	G/G	G/G	G/G	G/G	G/G	---	G/G
Affx-123329622	CcLG02	0.7	C/C	T/T	T/T	T/T	T/T	T/T	T/T	T/T	T/T	T/T	T/T	T/T	T/T	T/T	T/T	T/T	T/T	T/T	T/T	T/T	T/T	T/T	T/T	C/C	T/T	T/T	T/T	T/T	T/T	T/T	C/C	T/T	T/T	T/T	T/T	---	T/T	T/T	T/T	T/T	T/T	T/T	T/T	T/T	T/T	---	T/T
Affx-123330043	CcLG02	0.7	T/T	C/C	T/T	T/T	T/T	T/T	T/T	T/T	T/T	T/T	T/T	T/T	T/T	T/T	T/T	T/T	T/T	T/T	T/T	T/T	T/T	T/T	T/T	C/C	T/T	T/T	T/T	T/T	T/T	T/T	C/C	T/T	T/T	T/T	T/T	T/T	T/T	T/T	T/T	T/T	T/T	T/T	T/T	T/T	T/T	T/T	T/T
Affx-123315414	CcLG02	0.7	T/T	C/C	T/T	T/T	T/T	T/T	T/T	T/T	T/T	T/T	T/T	T/T	T/T	T/T	T/T	T/T	T/T	T/T	T/T	T/T	T/T	T/T	T/T	C/C	T/T	T/T	T/T	T/T	T/T	T/T	C/C	T/T	T/T	T/T	T/T	T/T	T/T	T/T	T/T	T/T	T/T	T/T	T/T	T/T	T/T	T/T	T/T
Affx-123316956	CcLG02	0.7	T/T	C/C	C/C	C/C	C/C	C/C	C/C	C/C	C/C	C/C	C/C	C/C	C/C	C/C	C/C	C/C	C/C	C/C	---	C/C	C/C	C/C	C/C	T/T	C/C	C/C	C/C	C/C	C/C	C/C	T/T	C/C	C/C	C/C	C/C	---	C/C	C/C	C/C	C/C	C/C	C/C	C/C	C/C	C/C	---	C/C
Affx-123330874	CcLG02	0.7	C/C	T/T	C/C	C/C	C/C	C/C	C/C	C/C	C/C	C/C	C/C	C/C	C/C	C/C	C/C	C/C	C/C	C/C	C/C	C/C	C/C	C/C	C/C	T/T	C/C	C/C	C/C	C/C	C/C	C/C	T/T	C/C	C/C	C/C	C/C	C/C	C/C	C/C	C/C	C/C	C/C	C/C	C/C	C/C	C/C	C/C	C/C
Affx-123330946	CcLG02	0.7	A/A	C/C	C/C	C/C	C/C	C/C	C/C	C/C	C/C	C/C	C/C	C/C	C/C	C/C	C/C	C/C	C/C	C/C	---	C/C	C/C	C/C	C/C	A/A	C/C	C/C	C/C	C/C	C/C	C/C	A/A	---	C/C	C/C	C/C	---	C/C	C/C	C/C	C/C	C/C	C/C	C/C	C/C	C/C	---	C/C
Affx-123319759	CcLG02	0.7	G/G	A/A	G/G	G/G	G/G	G/G	G/G	G/G	G/G	G/G	G/G	G/G	G/G	G/G	G/G	G/G	G/G	G/G	G/G	G/G	G/G	G/G	G/G	A/A	G/G	G/G	G/G	G/G	G/G	G/G	A/A	G/G	G/G	G/G	G/G	G/G	G/G	G/G	G/G	G/G	G/G	G/G	G/G	G/G	G/G	G/G	G/G
Affx-123309798	CcLG02	0.7	T/T	G/G	G/G	G/G	G/G	G/G	G/G	G/G	G/G	G/G	G/G	G/G	G/G	G/G	G/G	G/G	G/G	G/G	G/G	G/G	G/G	G/G	G/G	T/T	G/G	G/G	G/G	G/G	G/G	G/G	T/T	G/G	G/G	G/G	G/G	---	G/G	G/G	G/G	G/G	G/G	G/G	G/G	G/G	G/G	---	G/G
Affx-123305536	CcLG02	0.7	G/G	A/A	A/A	A/A	A/A	A/A	A/A	A/A	A/A	A/A	A/A	A/A	A/A	A/A	A/A	A/A	A/A	A/A	---	A/A	A/A	A/A	A/A	G/G	A/A	A/A	A/A	A/A	A/A	A/A	G/G	A/A	A/A	A/A	A/A	---	A/A	A/A	A/A	A/A	A/A	A/A	A/A	A/A	A/A	---	A/A
Affx-123305436	CcLG02	0.7	G/G	A/A	A/A	A/A	A/A	A/A	A/A	A/A	A/A	A/A	A/A	A/A	A/A	A/A	A/A	A/A	A/A	A/A	---	A/A	A/A	A/A	A/A	G/G	A/A	A/A	A/A	A/A	A/A	A/A	G/G	---	A/A	A/A	A/A	---	A/A	A/A	A/A	A/A	A/A	A/A	A/A	A/A	A/A	---	A/A
Affx-123332765	CcLG02	0.7	A/A	G/G	A/A	A/A	A/A	A/A	A/A	A/A	A/A	A/A	A/A	A/A	A/A	A/A	A/A	A/A	A/A	A/A	A/A	A/A	A/A	---	A/A	G/G	A/A	A/A	A/A	A/A	A/A	A/A	G/G	---	A/A	A/A	A/A	A/A	A/A	A/A	A/A	A/A	A/A	A/A	A/A	A/A	A/A	A/A	A/A
Affx-123311477	CcLG02	0.7	A/A	G/G	G/G	G/G	G/G	G/G	G/G	G/G	G/G	G/G	G/G	G/G	G/G	G/G	G/G	G/G	G/G	G/G	---	G/G	G/G	G/G	G/G	A/A	G/G	G/G	G/G	G/G	G/G	G/G	A/A	G/G	G/G	G/G	G/G	---	G/G	G/G	G/G	G/G	G/G	G/G	G/G	G/G	G/G	G/G	G/G
Affx-123303671	CcLG02	0.7	G/G	A/A	A/A	A/A	A/A	A/A	A/A	A/A	A/A	A/A	A/A	A/A	A/A	A/A	A/A	A/A	A/A	A/A	---	A/A	A/A	A/A	A/A	G/G	A/A	A/A	A/A	A/A	A/A	A/A	G/G	A/A	A/A	A/A	A/A	---	A/A	A/A	A/A	A/A	A/A	A/A	A/A	A/A	A/A	---	A/A
Affx-123303594	CcLG02	0.7	G/G	A/A	G/G	G/G	G/G	G/G	G/G	G/G	G/G	G/G	G/G	G/G	G/G	G/G	G/G	G/G	G/G	G/G	G/G	G/G	G/G	G/G	G/G	A/A	G/G	G/G	G/G	G/G	G/G	G/G	A/A	---	G/G	G/G	G/G	G/G	G/G	G/G	G/G	G/G	G/G	G/G	G/G	G/G	G/G	G/G	G/G
Affx-123333990	CcLG02	0.7	A/A	C/C	C/C	C/C	C/C	C/C	C/C	C/C	C/C	C/C	C/C	C/C	C/C	C/C	C/C	C/C	C/C	C/C	---	C/C	C/C	C/C	C/C	A/A	C/C	C/C	C/C	C/C	C/C	C/C	A/A	C/C	C/C	C/C	C/C	---	C/C	C/C	C/C	C/C	C/C	C/C	C/C	C/C	C/C	---	C/C
Affx-123360160	CcLG02	0.7	G/G	T/T	T/T	T/T	T/T	T/T	T/T	T/T	T/T	T/T	T/T	T/T	T/T	T/T	T/T	T/T	T/T	T/T	---	T/T	T/T	T/T	T/T	G/G	T/T	T/T	T/T	T/T	T/T	T/T	G/G	T/T	T/T	T/T	T/T	---	T/T	T/T	T/T	T/T	T/T	T/T	T/T	T/T	T/T	---	T/T
Affx-123354385	CcLG02	0.7	C/C	T/T	C/C	C/C	C/C	C/C	C/C	C/C	C/C	C/C	C/C	C/C	C/C	C/C	C/C	C/C	C/C	C/C	C/C	C/C	C/C	C/C	C/C	T/T	C/C	C/C	C/C	C/C	C/C	C/C	T/T	C/C	C/C	C/C	C/C	C/C	C/C	C/C	C/C	C/C	C/C	C/C	C/C	C/C	C/C	C/C	C/C
Affx-123353667	CcLG02	0.7	C/C	T/T	T/T	T/T	T/T	T/T	T/T	T/T	T/T	T/T	T/T	T/T	T/T	T/T	T/T	T/T	T/T	T/T	T/T	T/T	T/T	T/T	T/T	C/C	T/T	T/T	T/T	T/T	T/T	T/T	C/C	T/T	T/T	T/T	T/T	---	T/T	T/T	T/T	T/T	T/T	T/T	T/T	T/T	T/T	---	T/T
Affx-123353303	CcLG02	0.7	T/T	C/C	C/C	C/C	C/C	C/C	C/C	C/C	C/C	C/C	C/C	C/C	C/C	C/C	C/C	C/C	C/C	C/C	---	C/C	C/C	C/C	C/C	T/T	C/C	C/C	C/C	C/C	C/C	C/C	T/T	C/C	C/C	C/C	C/C	---	C/C	C/C	C/C	C/C	C/C	C/C	C/C	C/C	C/C	---	C/C
Affx-123352243	CcLG02	0.7	C/C	T/T	T/T	T/T	T/T	T/T	T/T	T/T	T/T	T/T	T/T	T/T	T/T	T/T	T/T	T/T	T/T	T/T	---	T/T	T/T	T/T	T/T	C/C	T/T	T/T	T/T	T/T	T/T	T/T	C/C	T/T	T/T	T/T	T/T	---	T/T	T/T	T/T	T/T	T/T	T/T	T/T	T/T	T/T	T/T	T/T
Affx-123351581	CcLG02	0.7	C/C	T/T	C/C	C/C	C/C	C/C	C/C	C/C	C/C	C/C	C/C	C/C	C/C	C/C	C/C	C/C	C/C	C/C	C/C	C/C	C/C	C/C	C/C	T/T	C/C	C/C	C/C	C/C	C/C	C/C	T/T	C/C	C/C	C/C	C/C	C/C	C/C	C/C	C/C	C/C	C/C	C/C	C/C	C/C	C/C	C/C	C/C
Affx-123320561	CcLG02	0.7	A/A	G/G	G/G	G/G	G/G	G/G	G/G	G/G	G/G	G/G	G/G	G/G	G/G	G/G	G/G	G/G	G/G	G/G	G/G	G/G	G/G	G/G	G/G	A/A	G/G	G/G	G/G	G/G	G/G	G/G	A/A	---	G/G	G/G	G/G	---	G/G	G/G	G/G	G/G	G/G	G/G	G/G	G/G	G/G	---	G/G
Affx-123347783	CcLG02	0.7	C/C	T/T	T/T	T/T	T/T	T/T	T/T	T/T	T/T	T/T	T/T	T/T	T/T	T/T	T/T	T/T	T/T	T/T	T/T	T/T	T/T	T/T	T/T	C/C	T/T	T/T	T/T	T/T	T/T	T/T	C/C	T/T	T/T	T/T	T/T	---	T/T	T/T	T/T	T/T	T/T	T/T	T/T	T/T	T/T	---	T/T
Affx-123347669	CcLG02	0.7	T/T	C/C	T/T	T/T	T/T	T/T	T/T	T/T	T/T	T/T	T/T	T/T	T/T	T/T	T/T	T/T	T/T	T/T	---	T/T	T/T	T/T	T/T	C/C	T/T	T/T	T/T	T/T	T/T	T/T	C/C	T/T	T/T	T/T	T/T	T/T	T/T	T/T	T/T	T/T	T/T	T/T	T/T	T/T	T/T	---	T/T
Affx-123347380	CcLG02	0.7	T/T	G/G	G/G	G/G	G/G	G/G	G/G	G/G	G/G	G/G	G/G	G/G	G/G	G/G	G/G	G/G	G/G	G/G	---	G/G	G/G	G/G	G/G	T/T	G/G	G/G	G/G	G/G	G/G	G/G	T/T	G/G	G/G	G/G	G/G	---	G/G	G/G	G/G	G/G	G/G	G/G	G/G	G/G	G/G	---	G/G
Affx-123336023	CcLG02	0.7	C/C	T/T	C/C	C/C	C/C	C/C	C/C	C/C	C/C	C/C	C/C	C/C	C/C	C/C	C/C	C/C	C/C	C/C	C/C	C/C	C/C	C/C	C/C	T/T	C/C	C/C	C/C	C/C	C/C	C/C	T/T	C/C	C/C	C/C	C/C	C/C	C/C	C/C	C/C	C/C	C/C	C/C	C/C	C/C	C/C	C/C	C/C
Affx-123336140	CcLG02	0.7	A/A	G/G	G/G	G/G	G/G	G/G	G/G	G/G	G/G	G/G	G/G	G/G	G/G	G/G	G/G	G/G	G/G	G/G	---	G/G	G/G	G/G	G/G	A/A	G/G	G/G	G/G	G/G	G/G	G/G	A/A	G/G	G/G	G/G	G/G	---	G/G	G/G	G/G	G/G	G/G	G/G	G/G	G/G	G/G	---	G/G
Affx-123321315	CcLG02	0.7	T/T	C/C	T/T	T/T	T/T	T/T	T/T	T/T	T/T	T/T	T/T	T/T	T/T	T/T	T/T	T/T	T/T	T/T	T/T	T/T	T/T	T/T	T/T	C/C	T/T	T/T	T/T	T/T	T/T	T/T	C/C	T/T	T/T	T/T	T/T	T/T	T/T	T/T	T/T	T/T	T/T	T/T	T/T	T/T	T/T	T/T	T/T
Affx-123345036	CcLG02	0.7	A/A	G/G	A/A	A/A	A/A	A/A	A/A	A/A	A/A	A/A	A/A	A/A	A/A	A/A	A/A	A/A	A/A	A/A	A/A	A/A	A/A	A/A	A/A	G/G	A/A	A/A	A/A	A/A	A/A	A/A	G/G	---	A/A	A/A	A/A	A/A	A/A	A/A	A/A	A/A	A/A	A/A	A/A	A/A	---	A/A	A/A
Affx-123337940	CcLG02	0.7	C/C	T/T	T/T	T/T	T/T	T/T	T/T	T/T	T/T	T/T	T/T	T/T	T/T	T/T	T/T	T/T	T/T	T/T	---	T/T	T/T	T/T	T/T	C/C	T/T	T/T	T/T	T/T	T/T	T/T	C/C	T/T	T/T	T/T	T/T	---	T/T	T/T	T/T	T/T	T/T	T/T	T/T	T/T	T/T	T/T	T/T
Affx-123343904	CcLG02	0.7	G/G	T/T	G/G	G/G	G/G	G/G	G/G	G/G	G/G	G/G	G/G	G/G	G/G	G/G	G/G	G/G	G/G	G/G	G/G	G/G	G/G	G/G	G/G	T/T	G/G	G/G	G/G	G/G	G/G	G/G	T/T	---	G/G	G/G	G/G	G/G	G/G	G/G	G/G	G/G	G/G	G/G	G/G	G/G	G/G	G/G	G/G
Affx-123343142	CcLG02	0.7	A/A	G/G	A/A	A/A	A/A	A/A	A/A	A/A	A/A	A/A	A/A	A/A	A/A	A/A	A/A	A/A	A/A	A/A	A/A	A/A	A/A	A/A	A/A	G/G	A/A	A/A	A/A	A/A	A/A	A/A	G/G	A/A	A/A	A/A	A/A	A/A	A/A	A/A	A/A	A/A	A/A	A/A	A/A	A/A	A/A	A/A	A/A
Affx-123322923	CcLG02	0.7	A/A	G/G	A/A	A/A	A/A	A/A	A/A	A/A	A/A	A/A	A/A	A/A	A/A	A/A	A/A	A/A	A/A	A/A	A/A	A/A	A/A	A/A	A/A	G/G	A/A	A/A	A/A	A/A	A/A	A/A	G/G	---	A/A	A/A	A/A	A/A	A/A	A/A	A/A	A/A	A/A	A/A	A/A	A/A	A/A	A/A	A/A
Affx-123357815	CcLG02	0.89	T/T	C/C	T/T	---	C/C	T/T	T/T	---	---	C/C	C/C	T/T	T/T	C/C	T/T	C/C	T/T	T/T	---	T/T	T/T	---	C/C	T/T	C/C	C/C	C/C	T/T	C/C	T/T	T/T	C/C	C/C	C/C	C/C	T/T	T/T	C/C	---	---	C/C	C/C	C/C	C/C	C/C	---	C/C
Affx-123320897	CcLG02	0.89	A/A	G/G	A/A	---	G/G	A/A	A/A	---	---	G/G	G/G	A/A	A/A	G/G	A/A	G/G	A/A	A/A	---	A/A	A/A	---	G/G	A/A	G/G	G/G	G/G	A/A	G/G	A/A	A/A	G/G	G/G	G/G	G/G	A/A	A/A	G/G	---	---	G/G	G/G	G/G	G/G	G/G	---	G/G
Affx-123324004	CcLG02	0.89	G/G	A/A	G/G	---	A/A	G/G	G/G	---	---	A/A	A/A	G/G	G/G	A/A	G/G	A/A	G/G	G/G	---	G/G	G/G	---	A/A	G/G	A/A	A/A	A/A	G/G	A/A	G/G	G/G	A/A	A/A	A/A	A/A	G/G	G/G	A/A	---	---	A/A	A/A	A/A	A/A	A/A	---	A/A
Affx-123326472	CcLG02	0.89	G/G	A/A	G/G	---	A/A	G/G	G/G	---	---	A/A	A/A	G/G	G/G	A/A	G/G	A/A	G/G	G/G	---	G/G	G/G	---	A/A	G/G	A/A	A/A	A/A	G/G	A/A	G/G	G/G	A/A	A/A	A/A	A/A	G/G	G/G	A/A	---	---	A/A	A/A	A/A	A/A	A/A	---	A/A
Affx-123317029	CcLG02	0.89	G/G	T/T	G/G	---	T/T	G/G	G/G	---	---	T/T	T/T	G/G	G/G	T/T	G/G	T/T	G/G	G/G	---	G/G	G/G	---	T/T	G/G	T/T	T/T	T/T	G/G	T/T	G/G	G/G	---	T/T	T/T	T/T	G/G	G/G	T/T	---	---	T/T	T/T	T/T	T/T	T/T	---	T/T
Affx-123346952	CcLG02	0.89	T/T	C/C	T/T	---	C/C	T/T	T/T	---	---	C/C	C/C	T/T	T/T	C/C	T/T	C/C	T/T	T/T	---	T/T	T/T	---	C/C	T/T	C/C	C/C	C/C	T/T	C/C	T/T	T/T	C/C	C/C	C/C	C/C	T/T	T/T	C/C	---	---	C/C	C/C	C/C	C/C	C/C	---	C/C
Affx-123323251	CcLG02	0.89	A/A	C/C	A/A	---	C/C	A/A	A/A	---	---	C/C	C/C	A/A	A/A	C/C	A/A	C/C	A/A	A/A	---	A/A	A/A	---	C/C	A/A	C/C	C/C	C/C	A/A	C/C	A/A	A/A	C/C	C/C	C/C	C/C	A/A	A/A	C/C	---	---	C/C	C/C	C/C	C/C	C/C	---	C/C
Affx-123347679	CcLG02	0.89	A/A	G/G	A/A	---	G/G	A/A	A/A	---	---	G/G	G/G	A/A	A/A	G/G	A/A	G/G	A/A	A/A	---	A/A	A/A	---	G/G	A/A	G/G	G/G	G/G	A/A	G/G	A/A	A/A	G/G	G/G	G/G	G/G	A/A	A/A	G/G	---	---	G/G	G/G	G/G	G/G	G/G	---	G/G
Affx-123355817	CcLG02	0.89	G/G	A/A	G/G	---	A/A	G/G	G/G	---	---	A/A	A/A	G/G	G/G	A/A	G/G	A/A	G/G	G/G	---	G/G	G/G	---	A/A	G/G	A/A	A/A	A/A	G/G	A/A	G/G	G/G	A/A	A/A	A/A	A/A	G/G	G/G	A/A	---	---	A/A	A/A	A/A	A/A	A/A	---	A/A
Affx-123323176	CcLG02	2.61	T/T	G/G	T/T	---	G/G	T/T	T/T	T/T	---	G/G	G/G	T/T	T/T	G/G	T/T	G/G	T/T	T/T	G/G	T/T	T/T	---	G/G	G/G	G/G	G/G	G/G	T/T	G/G	T/T	G/G	G/G	G/G	G/G	G/G	T/T	T/T	G/G	---	---	G/G	G/G	G/G	G/G	G/G	T/T	G/G
Affx-123319712	CcLG02	2.61	A/A	G/G	A/A	---	G/G	A/A	A/A	A/A	---	G/G	G/G	A/A	A/A	G/G	A/A	G/G	A/A	A/A	G/G	A/A	A/A	---	G/G	G/G	G/G	G/G	G/G	A/A	G/G	A/A	G/G	G/G	G/G	G/G	G/G	A/A	A/A	G/G	---	---	G/G	G/G	G/G	G/G	G/G	A/A	G/G
Affx-123346000	CcLG02	2.61	G/G	A/A	G/G	---	A/A	G/G	G/G	G/G	---	A/A	A/A	G/G	G/G	A/A	G/G	A/A	G/G	G/G	A/A	G/G	G/G	---	A/A	A/A	A/A	A/A	A/A	G/G	A/A	G/G	A/A	A/A	A/A	A/A	A/A	G/G	G/G	A/A	---	---	A/A	A/A	A/A	A/A	A/A	G/G	A/A
Affx-123339158	CcLG02	3.46	T/T	C/C	T/T	---	C/C	T/T	T/T	T/T	---	C/C	C/C	---	T/T	C/C	T/T	C/C	T/T	T/T	C/C	T/T	T/T	---	C/C	C/C	C/C	C/C	C/C	T/T	C/C	T/T	C/C	C/C	C/C	C/C	C/C	T/T	T/T	---	---	---	C/C	C/C	---	C/C	C/C	---	C/C
Affx-123336637	CcLG02	3.46	T/T	A/A	T/T	---	A/A	T/T	T/T	T/T	---	A/A	A/A	---	T/T	A/A	T/T	A/A	T/T	T/T	A/A	T/T	T/T	---	A/A	A/A	A/A	A/A	A/A	T/T	A/A	T/T	A/A	A/A	A/A	A/A	A/A	T/T	T/T	---	---	---	A/A	A/A	---	A/A	A/A	---	A/A
Affx-123330565	CcLG02	3.46	A/A	G/G	A/A	---	G/G	A/A	A/A	A/A	---	G/G	G/G	---	A/A	G/G	A/A	G/G	A/A	A/A	G/G	A/A	A/A	---	G/G	G/G	G/G	G/G	G/G	A/A	G/G	A/A	G/G	G/G	G/G	G/G	G/G	A/A	A/A	---	---	---	G/G	G/G	---	G/G	G/G	---	G/G
Affx-123351525	CcLG02	3.46	G/G	T/T	G/G	---	T/T	G/G	G/G	G/G	---	T/T	T/T	T/T	G/G	T/T	G/G	T/T	G/G	G/G	T/T	G/G	G/G	---	T/T	T/T	T/T	T/T	T/T	G/G	T/T	G/G	T/T	T/T	T/T	T/T	T/T	G/G	G/G	---	---	---	T/T	T/T	---	T/T	T/T	---	T/T
Affx-123346473	CcLG02	3.46	T/T	C/C	T/T	---	C/C	T/T	T/T	T/T	---	C/C	C/C	C/C	T/T	C/C	T/T	C/C	T/T	T/T	C/C	T/T	T/T	---	C/C	C/C	C/C	C/C	C/C	T/T	C/C	T/T	C/C	C/C	C/C	C/C	C/C	T/T	T/T	---	---	---	C/C	C/C	---	C/C	C/C	T/T	C/C
Affx-123302922	CcLG02	5.16	T/T	C/C	T/T	---	C/C	T/T	T/T	C/C	---	C/C	C/C	C/C	T/T	C/C	T/T	C/C	T/T	T/T	C/C	T/T	T/T	C/C	C/C	C/C	C/C	C/C	C/C	T/T	C/C	T/T	C/C	C/C	C/C	C/C	C/C	T/T	T/T	---	---	---	C/C	C/C	---	C/C	C/C	---	C/C
Affx-123339077	CcLG02	5.16	G/G	A/A	G/G	---	A/A	G/G	G/G	A/A	---	A/A	A/A	---	G/G	A/A	G/G	A/A	G/G	G/G	A/A	G/G	G/G	A/A	A/A	A/A	A/A	A/A	A/A	G/G	A/A	G/G	A/A	A/A	A/A	A/A	A/A	G/G	G/G	---	---	---	A/A	A/A	---	A/A	A/A	---	A/A
Affx-123358026	CcLG02	5.16	C/C	T/T	C/C	---	T/T	C/C	C/C	T/T	---	T/T	T/T	---	C/C	T/T	C/C	T/T	C/C	C/C	T/T	C/C	C/C	T/T	T/T	T/T	T/T	T/T	T/T	C/C	T/T	C/C	T/T	T/T	T/T	T/T	T/T	C/C	C/C	---	---	---	T/T	T/T	---	T/T	T/T	---	T/T
Affx-123339399	CcLG02	6.98	T/T	A/A	T/T	---	A/A	T/T	T/T	A/A	---	---	A/A	---	T/T	A/A	T/T	A/A	T/T	T/T	A/A	T/T	T/T	A/A	A/A	A/A	A/A	A/A	---	A/A	A/A	T/T	A/A	A/A	A/A	A/A	A/A	T/T	A/A	---	---	T/T	A/A	A/A	---	A/A	A/A	A/A	A/A
Affx-123349933	CcLG02	6.98	A/A	G/G	A/A	---	G/G	A/A	A/A	G/G	---	---	G/G	G/G	A/A	G/G	A/A	G/G	A/A	A/A	G/G	A/A	A/A	G/G	G/G	G/G	G/G	G/G	---	G/G	G/G	A/A	G/G	G/G	G/G	G/G	G/G	A/A	G/G	---	---	A/A	G/G	G/G	---	G/G	G/G	G/G	G/G
Affx-123343202	CcLG02	6.98	G/G	T/T	G/G	---	T/T	G/G	G/G	T/T	---	---	T/T	---	G/G	T/T	G/G	T/T	G/G	G/G	T/T	G/G	G/G	T/T	T/T	T/T	T/T	T/T	---	T/T	T/T	G/G	T/T	T/T	T/T	T/T	T/T	G/G	T/T	---	---	G/G	T/T	T/T	---	T/T	T/T	T/T	T/T
Affx-123304691	CcLG02	6.98	A/A	C/C	A/A	---	C/C	A/A	A/A	C/C	---	---	C/C	C/C	A/A	C/C	A/A	C/C	A/A	A/A	C/C	A/A	A/A	C/C	C/C	C/C	C/C	C/C	---	C/C	C/C	A/A	C/C	C/C	C/C	C/C	C/C	A/A	C/C	---	---	A/A	C/C	C/C	---	C/C	C/C	C/C	C/C
Affx-123344674	CcLG02	6.98	T/T	C/C	T/T	---	C/C	T/T	T/T	C/C	---	---	C/C	C/C	T/T	C/C	T/T	C/C	T/T	T/T	C/C	T/T	T/T	C/C	C/C	C/C	C/C	C/C	---	C/C	C/C	T/T	C/C	C/C	C/C	C/C	C/C	T/T	C/C	---	---	T/T	C/C	C/C	---	C/C	C/C	---	C/C
Affx-123306500	CcLG02	6.98	A/A	G/G	A/A	---	G/G	A/A	A/A	G/G	---	---	G/G	G/G	A/A	G/G	A/A	G/G	A/A	A/A	G/G	A/A	A/A	G/G	G/G	G/G	G/G	G/G	---	G/G	G/G	A/A	G/G	G/G	G/G	G/G	G/G	A/A	G/G	---	---	A/A	G/G	G/G	---	G/G	G/G	---	G/G
Affx-123360776	CcLG02	6.98	A/A	G/G	A/A	---	G/G	A/A	A/A	G/G	---	---	G/G	G/G	A/A	G/G	A/A	G/G	A/A	A/A	G/G	A/A	A/A	G/G	G/G	G/G	G/G	G/G	---	G/G	G/G	A/A	G/G	G/G	G/G	G/G	G/G	A/A	G/G	---	---	A/A	G/G	G/G	---	G/G	G/G	G/G	G/G
Affx-123303951	CcLG02	6.98	G/G	T/T	G/G	---	T/T	G/G	G/G	T/T	---	---	T/T	T/T	G/G	T/T	G/G	T/T	G/G	G/G	T/T	G/G	G/G	---	T/T	T/T	T/T	T/T	---	T/T	T/T	G/G	T/T	T/T	T/T	T/T	T/T	G/G	T/T	---	---	G/G	T/T	T/T	---	T/T	T/T	T/T	T/T
Affx-123346714	CcLG02	6.98	T/T	C/C	T/T	---	C/C	T/T	T/T	C/C	---	---	C/C	---	T/T	C/C	T/T	C/C	T/T	T/T	C/C	T/T	T/T	C/C	C/C	C/C	C/C	C/C	---	C/C	C/C	T/T	C/C	C/C	C/C	C/C	C/C	T/T	C/C	---	---	T/T	C/C	C/C	---	C/C	C/C	C/C	C/C
Affx-123301623	CcLG02	6.98	A/A	C/C	A/A	---	C/C	A/A	A/A	C/C	---	---	C/C	---	A/A	C/C	A/A	C/C	A/A	A/A	C/C	A/A	A/A	C/C	C/C	C/C	C/C	C/C	---	C/C	C/C	A/A	C/C	C/C	C/C	C/C	C/C	A/A	C/C	---	---	A/A	C/C	C/C	---	C/C	C/C	C/C	C/C
Affx-123342033	CcLG02	6.98	C/C	T/T	C/C	---	T/T	C/C	C/C	T/T	---	---	T/T	---	C/C	T/T	C/C	T/T	C/C	C/C	T/T	C/C	C/C	T/T	T/T	T/T	T/T	T/T	---	T/T	T/T	C/C	T/T	T/T	T/T	T/T	T/T	C/C	T/T	---	---	C/C	T/T	T/T	---	T/T	T/T	T/T	T/T
Affx-123354908	CcLG02	6.98	C/C	T/T	C/C	---	T/T	C/C	C/C	T/T	---	---	T/T	T/T	C/C	T/T	C/C	T/T	C/C	C/C	T/T	C/C	C/C	T/T	T/T	T/T	T/T	T/T	---	T/T	T/T	C/C	T/T	T/T	T/T	T/T	T/T	C/C	T/T	---	---	C/C	T/T	T/T	---	T/T	T/T	---	T/T
Affx-123354245	CcLG02	6.98	T/T	C/C	T/T	---	C/C	T/T	T/T	C/C	---	---	C/C	C/C	T/T	C/C	T/T	C/C	T/T	T/T	C/C	T/T	T/T	C/C	C/C	C/C	C/C	C/C	---	C/C	C/C	T/T	C/C	C/C	C/C	C/C	C/C	T/T	C/C	---	---	T/T	C/C	C/C	---	C/C	C/C	C/C	C/C
Affx-123352665	CcLG02	6.98	T/T	C/C	T/T	---	C/C	T/T	T/T	C/C	---	---	C/C	C/C	T/T	C/C	T/T	C/C	T/T	T/T	C/C	T/T	T/T	C/C	C/C	C/C	C/C	C/C	---	C/C	C/C	T/T	C/C	C/C	C/C	C/C	C/C	T/T	C/C	---	---	T/T	C/C	C/C	---	C/C	C/C	---	C/C
Affx-123328508	CcLG02	6.98	C/C	G/G	C/C	---	G/G	C/C	C/C	G/G	---	---	G/G	G/G	C/C	G/G	C/C	G/G	C/C	C/C	G/G	C/C	C/C	G/G	G/G	G/G	G/G	G/G	---	G/G	G/G	C/C	G/G	G/G	G/G	G/G	G/G	C/C	G/G	---	---	C/C	G/G	G/G	---	G/G	G/G	G/G	G/G
Affx-123351850	CcLG02	6.98	C/C	T/T	C/C	---	T/T	C/C	C/C	T/T	---	---	T/T	T/T	C/C	T/T	C/C	T/T	C/C	C/C	T/T	C/C	C/C	T/T	T/T	T/T	T/T	T/T	---	T/T	T/T	C/C	T/T	T/T	T/T	T/T	T/T	C/C	T/T	---	---	C/C	T/T	T/T	---	T/T	T/T	T/T	T/T
Affx-123358437	CcLG02	6.98	C/C	A/A	C/C	---	A/A	C/C	C/C	A/A	---	---	A/A	---	C/C	A/A	C/C	A/A	C/C	C/C	A/A	C/C	C/C	A/A	A/A	A/A	A/A	A/A	---	A/A	A/A	C/C	A/A	A/A	A/A	A/A	A/A	C/C	A/A	---	---	C/C	A/A	A/A	---	A/A	A/A	A/A	A/A
Affx-123338214	CcLG02	6.98	C/C	T/T	C/C	---	T/T	C/C	C/C	T/T	---	---	T/T	T/T	C/C	T/T	C/C	T/T	C/C	C/C	T/T	C/C	C/C	T/T	T/T	T/T	T/T	T/T	---	T/T	T/T	C/C	T/T	T/T	T/T	T/T	T/T	C/C	T/T	---	---	C/C	T/T	T/T	---	T/T	T/T	T/T	T/T
Affx-123337085	CcLG02	7.81	A/A	G/G	A/A	---	G/G	A/A	A/A	G/G	---	---	G/G	G/G	A/A	G/G	A/A	G/G	A/A	A/A	G/G	A/A	A/A	G/G	G/G	G/G	A/A	G/G	---	G/G	G/G	A/A	G/G	G/G	G/G	G/G	G/G	A/A	G/G	---	---	A/A	G/G	G/G	---	G/G	G/G	G/G	G/G
Affx-123345618	CcLG02	7.81	C/C	A/A	C/C	---	A/A	C/C	C/C	A/A	---	---	A/A	---	C/C	A/A	C/C	A/A	C/C	C/C	A/A	C/C	C/C	A/A	A/A	A/A	C/C	A/A	---	A/A	A/A	C/C	A/A	A/A	A/A	A/A	A/A	C/C	A/A	---	---	C/C	A/A	A/A	---	A/A	A/A	A/A	A/A
Affx-123340030	CcLG02	7.81	T/T	C/C	T/T	---	---	T/T	T/T	C/C	T/T	---	C/C	---	T/T	C/C	T/T	C/C	T/T	T/T	C/C	T/T	T/T	C/C	C/C	C/C	T/T	C/C	---	C/C	C/C	T/T	C/C	C/C	C/C	C/C	C/C	T/T	C/C	---	---	T/T	C/C	C/C	---	C/C	C/C	---	C/C
Affx-123346092	CcLG02	7.81	G/G	A/A	G/G	---	A/A	G/G	G/G	A/A	G/G	---	A/A	---	G/G	A/A	G/G	A/A	G/G	G/G	A/A	G/G	G/G	A/A	A/A	A/A	G/G	A/A	---	A/A	A/A	G/G	A/A	A/A	A/A	A/A	A/A	G/G	A/A	---	---	G/G	A/A	A/A	---	A/A	A/A	---	A/A
Affx-123333507	CcLG02	7.81	A/A	C/C	A/A	---	C/C	A/A	A/A	C/C	A/A	---	C/C	---	A/A	C/C	A/A	C/C	A/A	A/A	C/C	A/A	A/A	C/C	C/C	C/C	A/A	C/C	---	C/C	C/C	A/A	C/C	C/C	C/C	C/C	C/C	A/A	C/C	---	---	A/A	C/C	C/C	---	C/C	C/C	C/C	C/C
Affx-123350267	CcLG02	7.81	G/G	A/A	G/G	---	A/A	G/G	G/G	A/A	G/G	---	A/A	---	G/G	A/A	G/G	A/A	G/G	G/G	A/A	G/G	G/G	A/A	A/A	A/A	G/G	A/A	---	A/A	A/A	G/G	A/A	A/A	A/A	A/A	A/A	G/G	A/A	---	---	G/G	A/A	A/A	---	A/A	A/A	A/A	A/A
Affx-123328608	CcLG02	7.81	T/T	C/C	T/T	---	C/C	T/T	T/T	C/C	T/T	---	C/C	---	T/T	C/C	T/T	C/C	T/T	T/T	C/C	T/T	T/T	C/C	C/C	C/C	T/T	C/C	---	C/C	C/C	T/T	C/C	C/C	C/C	---	---	T/T	C/C	---	---	T/T	C/C	C/C	---	C/C	C/C	C/C	C/C
Affx-123338958	CcLG02	7.81	A/A	G/G	A/A	---	G/G	A/A	A/A	G/G	A/A	---	G/G	---	A/A	G/G	A/A	G/G	A/A	A/A	G/G	A/A	A/A	G/G	G/G	G/G	A/A	G/G	---	G/G	G/G	A/A	G/G	G/G	G/G	G/G	G/G	A/A	G/G	---	---	A/A	G/G	G/G	---	G/G	G/G	G/G	G/G
Affx-123304985	CcLG02	7.81	T/T	C/C	T/T	---	C/C	T/T	T/T	C/C	---	---	C/C	C/C	T/T	C/C	T/T	C/C	T/T	T/T	C/C	T/T	T/T	C/C	C/C	C/C	T/T	C/C	---	C/C	C/C	T/T	C/C	C/C	C/C	C/C	C/C	T/T	C/C	---	---	T/T	C/C	C/C	---	C/C	C/C	---	C/C
Affx-123328128	CcLG02	7.81	C/C	T/T	C/C	---	T/T	C/C	C/C	T/T	C/C	---	T/T	T/T	C/C	T/T	C/C	T/T	C/C	C/C	T/T	C/C	C/C	T/T	T/T	T/T	C/C	T/T	---	T/T	T/T	C/C	T/T	T/T	T/T	T/T	T/T	C/C	T/T	---	---	C/C	T/T	T/T	---	T/T	T/T	T/T	T/T
Affx-123329396	CcLG02	7.81	A/A	G/G	A/A	---	G/G	A/A	A/A	G/G	---	---	G/G	---	A/A	G/G	A/A	G/G	A/A	A/A	G/G	A/A	A/A	G/G	G/G	G/G	A/A	G/G	---	G/G	G/G	A/A	G/G	G/G	G/G	G/G	G/G	A/A	G/G	---	---	A/A	G/G	G/G	---	G/G	G/G	G/G	G/G
Affx-123342330	CcLG02	7.81	A/A	C/C	A/A	---	C/C	A/A	A/A	C/C	A/A	---	C/C	C/C	A/A	C/C	A/A	C/C	A/A	A/A	C/C	A/A	A/A	C/C	C/C	C/C	A/A	C/C	---	C/C	C/C	A/A	C/C	C/C	C/C	C/C	C/C	A/A	C/C	---	---	A/A	C/C	C/C	---	C/C	C/C	C/C	C/C
Affx-123338469	CcLG02	7.81	G/G	C/C	G/G	---	C/C	G/G	G/G	C/C	---	---	C/C	---	G/G	C/C	G/G	C/C	G/G	G/G	C/C	G/G	G/G	C/C	C/C	C/C	G/G	C/C	---	C/C	C/C	G/G	C/C	C/C	C/C	C/C	C/C	G/G	C/C	---	---	G/G	C/C	C/C	---	C/C	C/C	C/C	C/C
Affx-123339402	CcLG02	7.81	C/C	A/A	C/C	---	A/A	C/C	C/C	A/A	---	---	A/A	A/A	C/C	A/A	C/C	A/A	C/C	C/C	A/A	C/C	C/C	A/A	A/A	A/A	C/C	A/A	---	A/A	A/A	C/C	A/A	A/A	A/A	A/A	A/A	C/C	A/A	---	---	C/C	A/A	A/A	---	A/A	A/A	---	A/A
Affx-123342855	CcLG02	7.81	C/C	T/T	C/C	T/T	T/T	C/C	C/C	T/T	---	---	T/T	T/T	C/C	T/T	C/C	T/T	C/C	C/C	T/T	C/C	C/C	T/T	T/T	T/T	C/C	T/T	---	T/T	T/T	C/C	T/T	T/T	T/T	T/T	T/T	C/C	T/T	T/T	T/T	C/C	T/T	T/T	---	T/T	T/T	T/T	T/T
Affx-123334376	CcLG02	7.81	A/A	G/G	A/A	---	G/G	A/A	A/A	G/G	---	---	G/G	G/G	A/A	G/G	A/A	G/G	A/A	A/A	G/G	A/A	A/A	G/G	G/G	G/G	A/A	G/G	---	G/G	G/G	A/A	G/G	G/G	G/G	G/G	G/G	A/A	G/G	---	---	A/A	G/G	G/G	---	G/G	G/G	G/G	G/G
Affx-123337373	CcLG02	7.81	G/G	A/A	G/G	---	A/A	G/G	G/G	A/A	G/G	---	A/A	A/A	G/G	A/A	G/G	A/A	G/G	G/G	A/A	G/G	G/G	A/A	A/A	A/A	G/G	A/A	---	A/A	A/A	G/G	A/A	A/A	A/A	A/A	A/A	G/G	A/A	---	---	G/G	A/A	A/A	---	A/A	A/A	A/A	A/A
Affx-123334876	CcLG02	7.81	G/G	A/A	G/G	---	A/A	G/G	G/G	A/A	G/G	---	A/A	---	G/G	A/A	G/G	A/A	G/G	G/G	A/A	G/G	G/G	A/A	A/A	A/A	G/G	A/A	---	A/A	A/A	G/G	A/A	A/A	A/A	A/A	A/A	G/G	A/A	---	---	G/G	A/A	A/A	---	A/A	A/A	A/A	A/A
Affx-123334088	CcLG02	7.81	G/G	A/A	G/G	---	A/A	G/G	G/G	A/A	G/G	---	A/A	A/A	G/G	A/A	G/G	A/A	G/G	G/G	A/A	G/G	G/G	A/A	A/A	A/A	G/G	A/A	---	A/A	A/A	G/G	A/A	A/A	A/A	A/A	A/A	G/G	A/A	---	---	G/G	A/A	A/A	---	A/A	A/A	A/A	A/A
Affx-123319810	CcLG02	7.81	A/A	G/G	A/A	---	G/G	A/A	A/A	G/G	A/A	---	G/G	---	A/A	G/G	A/A	G/G	A/A	A/A	G/G	A/A	A/A	G/G	G/G	G/G	A/A	G/G	---	G/G	G/G	A/A	G/G	G/G	G/G	G/G	G/G	A/A	G/G	---	---	A/A	G/G	G/G	---	G/G	G/G	G/G	G/G
Affx-123332165	CcLG02	7.81	G/G	A/A	G/G	---	A/A	G/G	G/G	A/A	G/G	---	A/A	---	G/G	A/A	G/G	A/A	G/G	G/G	A/A	G/G	G/G	A/A	A/A	A/A	G/G	A/A	---	A/A	A/A	G/G	A/A	A/A	A/A	A/A	A/A	G/G	A/A	---	---	G/G	A/A	A/A	---	A/A	A/A	A/A	A/A
Affx-123334459	CcLG02	7.81	G/G	T/T	G/G	---	T/T	G/G	G/G	T/T	G/G	---	T/T	---	G/G	T/T	G/G	T/T	G/G	G/G	T/T	G/G	G/G	T/T	T/T	T/T	G/G	T/T	---	T/T	T/T	G/G	T/T	T/T	T/T	T/T	T/T	G/G	T/T	---	---	G/G	T/T	T/T	---	T/T	T/T	T/T	T/T
Affx-123329561	CcLG02	7.81	G/G	A/A	G/G	---	A/A	G/G	G/G	A/A	G/G	---	A/A	---	G/G	A/A	G/G	A/A	G/G	G/G	A/A	G/G	G/G	A/A	A/A	A/A	G/G	A/A	---	A/A	A/A	G/G	A/A	A/A	A/A	A/A	A/A	G/G	A/A	---	---	G/G	A/A	A/A	---	A/A	A/A	A/A	A/A
Affx-123326779	CcLG02	7.81	A/A	G/G	A/A	---	G/G	A/A	A/A	G/G	---	---	G/G	---	A/A	G/G	A/A	G/G	A/A	A/A	G/G	A/A	A/A	G/G	G/G	G/G	A/A	G/G	---	G/G	G/G	A/A	G/G	G/G	G/G	G/G	G/G	A/A	G/G	---	---	A/A	G/G	G/G	---	G/G	G/G	---	G/G
Affx-123318771	CcLG02	7.81	G/G	A/A	G/G	---	A/A	G/G	G/G	A/A	G/G	---	A/A	---	G/G	A/A	G/G	A/A	G/G	G/G	A/A	G/G	G/G	A/A	A/A	A/A	G/G	A/A	---	A/A	A/A	G/G	A/A	A/A	A/A	A/A	A/A	G/G	A/A	---	---	G/G	A/A	A/A	---	A/A	A/A	A/A	A/A
Affx-123310793	CcLG02	7.81	C/C	T/T	C/C	---	T/T	C/C	C/C	T/T	C/C	---	T/T	T/T	C/C	T/T	C/C	T/T	C/C	C/C	T/T	C/C	C/C	T/T	T/T	T/T	C/C	T/T	---	T/T	T/T	C/C	T/T	T/T	T/T	T/T	T/T	C/C	T/T	---	---	C/C	T/T	T/T	---	T/T	T/T	T/T	T/T
Affx-123310962	CcLG02	7.81	A/A	C/C	A/A	---	C/C	A/A	A/A	C/C	A/A	---	C/C	C/C	A/A	C/C	A/A	C/C	A/A	A/A	C/C	A/A	A/A	C/C	C/C	C/C	A/A	C/C	---	C/C	C/C	A/A	C/C	C/C	C/C	C/C	C/C	A/A	C/C	---	---	A/A	C/C	C/C	---	C/C	C/C	C/C	C/C
Affx-123312966	CcLG02	7.81	C/C	A/A	C/C	---	A/A	C/C	C/C	A/A	---	---	A/A	---	C/C	A/A	C/C	A/A	C/C	C/C	A/A	C/C	C/C	A/A	A/A	A/A	C/C	A/A	---	A/A	A/A	C/C	A/A	A/A	A/A	A/A	A/A	C/C	A/A	---	---	C/C	A/A	A/A	---	A/A	A/A	---	A/A
Affx-123338392	CcLG02	7.81	C/C	T/T	C/C	---	T/T	C/C	C/C	T/T	C/C	---	T/T	---	C/C	T/T	C/C	T/T	C/C	C/C	T/T	C/C	C/C	T/T	T/T	T/T	C/C	T/T	---	T/T	T/T	C/C	T/T	T/T	T/T	T/T	T/T	C/C	T/T	---	---	C/C	T/T	T/T	---	T/T	T/T	T/T	T/T
Affx-123307965	CcLG02	7.81	C/C	T/T	C/C	---	T/T	C/C	C/C	T/T	C/C	---	T/T	---	C/C	T/T	C/C	T/T	C/C	C/C	T/T	C/C	C/C	T/T	T/T	T/T	C/C	T/T	---	T/T	T/T	C/C	T/T	T/T	T/T	T/T	T/T	C/C	T/T	---	---	C/C	T/T	T/T	---	T/T	T/T	T/T	T/T
Affx-123320504	CcLG02	7.81	C/C	T/T	C/C	---	T/T	C/C	C/C	T/T	---	---	T/T	---	C/C	T/T	C/C	T/T	C/C	C/C	T/T	C/C	C/C	T/T	T/T	T/T	C/C	T/T	---	T/T	T/T	C/C	T/T	T/T	T/T	T/T	T/T	C/C	T/T	---	---	C/C	T/T	T/T	---	T/T	T/T	T/T	T/T
Affx-123307110	CcLG02	7.81	G/G	A/A	G/G	---	A/A	G/G	G/G	A/A	G/G	---	A/A	---	G/G	A/A	G/G	A/A	G/G	G/G	A/A	G/G	G/G	A/A	A/A	A/A	G/G	A/A	---	A/A	A/A	G/G	A/A	A/A	A/A	A/A	A/A	G/G	A/A	---	---	G/G	A/A	A/A	---	A/A	A/A	A/A	A/A
Affx-123308261	CcLG02	7.81	A/A	G/G	A/A	---	G/G	A/A	A/A	G/G	A/A	---	G/G	G/G	A/A	G/G	A/A	G/G	A/A	A/A	G/G	A/A	A/A	G/G	G/G	G/G	A/A	G/G	---	G/G	G/G	A/A	G/G	G/G	G/G	G/G	G/G	A/A	G/G	---	---	A/A	G/G	G/G	---	G/G	G/G	G/G	G/G
Affx-123305431	CcLG02	7.81	G/G	A/A	G/G	---	A/A	G/G	G/G	A/A	G/G	---	A/A	---	G/G	A/A	G/G	A/A	G/G	G/G	A/A	G/G	G/G	A/A	A/A	A/A	G/G	A/A	---	A/A	A/A	G/G	A/A	A/A	A/A	A/A	A/A	G/G	A/A	---	---	G/G	A/A	A/A	---	A/A	A/A	A/A	A/A
Affx-123301817	CcLG02	7.81	C/C	T/T	C/C	---	T/T	C/C	C/C	T/T	C/C	---	T/T	---	C/C	T/T	C/C	T/T	C/C	C/C	T/T	C/C	C/C	T/T	T/T	T/T	C/C	T/T	---	T/T	T/T	C/C	T/T	T/T	T/T	T/T	T/T	C/C	T/T	---	---	C/C	T/T	T/T	---	T/T	T/T	T/T	T/T
Affx-123330913	CcLG02	7.81	G/G	T/T	G/G	---	T/T	G/G	G/G	T/T	---	---	T/T	---	G/G	T/T	G/G	T/T	G/G	G/G	T/T	G/G	G/G	T/T	T/T	T/T	G/G	T/T	---	T/T	T/T	G/G	T/T	T/T	T/T	T/T	T/T	G/G	T/T	---	---	G/G	T/T	T/T	---	T/T	T/T	---	T/T
Affx-123326896	CcLG02	7.81	A/A	C/C	A/A	---	C/C	A/A	A/A	C/C	A/A	---	C/C	---	A/A	C/C	A/A	C/C	A/A	A/A	C/C	A/A	A/A	C/C	C/C	C/C	A/A	C/C	---	C/C	C/C	A/A	C/C	C/C	C/C	C/C	C/C	A/A	C/C	---	---	A/A	C/C	C/C	---	C/C	C/C	C/C	C/C
Affx-123328274	CcLG02	7.81	A/A	G/G	A/A	---	G/G	A/A	A/A	G/G	A/A	---	G/G	---	A/A	G/G	A/A	G/G	A/A	A/A	G/G	A/A	A/A	G/G	G/G	G/G	A/A	G/G	---	G/G	G/G	A/A	G/G	G/G	G/G	G/G	G/G	A/A	G/G	---	---	A/A	G/G	G/G	---	G/G	G/G	G/G	G/G
Affx-123359447	CcLG02	7.81	T/T	C/C	T/T	---	C/C	T/T	T/T	C/C	T/T	---	C/C	---	T/T	C/C	T/T	C/C	T/T	T/T	C/C	T/T	T/T	C/C	C/C	C/C	T/T	C/C	---	C/C	C/C	T/T	C/C	C/C	C/C	C/C	C/C	T/T	C/C	---	---	T/T	C/C	C/C	---	C/C	C/C	C/C	C/C
Affx-123358285	CcLG02	7.81	T/T	C/C	T/T	---	C/C	T/T	T/T	C/C	T/T	---	C/C	C/C	T/T	C/C	T/T	C/C	T/T	T/T	C/C	T/T	T/T	C/C	C/C	C/C	T/T	C/C	---	C/C	C/C	T/T	C/C	C/C	C/C	C/C	C/C	T/T	C/C	---	---	T/T	C/C	C/C	---	C/C	C/C	C/C	C/C
Affx-123323849	CcLG02	7.81	T/T	C/C	T/T	---	C/C	T/T	T/T	C/C	T/T	---	C/C	C/C	T/T	C/C	T/T	C/C	T/T	T/T	C/C	T/T	T/T	C/C	C/C	C/C	T/T	C/C	---	C/C	C/C	T/T	C/C	C/C	C/C	C/C	C/C	T/T	C/C	---	---	T/T	C/C	C/C	---	C/C	C/C	C/C	C/C
Affx-123356616	CcLG02	7.81	T/T	G/G	T/T	---	G/G	T/T	T/T	G/G	T/T	---	G/G	---	T/T	G/G	T/T	G/G	T/T	T/T	G/G	T/T	T/T	G/G	G/G	G/G	T/T	G/G	---	G/G	G/G	T/T	G/G	G/G	G/G	G/G	G/G	T/T	G/G	---	---	T/T	G/G	G/G	---	G/G	G/G	G/G	G/G
Affx-123356471	CcLG02	7.81	C/C	T/T	C/C	---	T/T	C/C	C/C	T/T	C/C	---	T/T	T/T	C/C	T/T	C/C	T/T	C/C	C/C	T/T	C/C	C/C	T/T	T/T	T/T	C/C	T/T	---	T/T	T/T	C/C	T/T	T/T	T/T	T/T	T/T	C/C	T/T	---	---	C/C	T/T	T/T	---	T/T	T/T	T/T	T/T
Affx-123328231	CcLG02	7.81	G/G	T/T	G/G	---	T/T	G/G	G/G	T/T	G/G	---	T/T	T/T	G/G	T/T	G/G	T/T	G/G	G/G	T/T	G/G	G/G	T/T	T/T	T/T	G/G	T/T	---	T/T	T/T	G/G	T/T	T/T	T/T	T/T	T/T	G/G	T/T	---	---	G/G	T/T	T/T	---	T/T	T/T	T/T	T/T
Affx-123325774	CcLG02	7.81	A/A	G/G	A/A	---	G/G	A/A	A/A	G/G	A/A	---	G/G	---	A/A	G/G	A/A	G/G	A/A	A/A	G/G	A/A	A/A	G/G	G/G	G/G	A/A	G/G	---	G/G	G/G	A/A	G/G	G/G	G/G	G/G	G/G	A/A	G/G	---	---	A/A	G/G	G/G	---	G/G	G/G	G/G	G/G
Affx-123304413	CcLG02	7.81	C/C	T/T	C/C	---	T/T	C/C	C/C	T/T	C/C	---	T/T	---	C/C	T/T	C/C	T/T	C/C	C/C	T/T	C/C	C/C	T/T	T/T	T/T	C/C	T/T	---	T/T	T/T	C/C	T/T	T/T	T/T	T/T	T/T	C/C	T/T	---	---	C/C	T/T	---	---	T/T	T/T	T/T	T/T
Affx-123328372	CcLG02	7.81	G/G	T/T	G/G	---	T/T	G/G	G/G	T/T	---	---	T/T	---	G/G	T/T	G/G	T/T	G/G	G/G	T/T	G/G	G/G	T/T	T/T	T/T	G/G	T/T	---	T/T	T/T	G/G	T/T	T/T	T/T	T/T	T/T	G/G	T/T	---	---	G/G	T/T	T/T	---	T/T	T/T	---	T/T
Affx-123355550	CcLG02	7.81	A/A	G/G	A/A	---	G/G	A/A	A/A	G/G	A/A	---	G/G	G/G	A/A	G/G	A/A	G/G	A/A	A/A	G/G	A/A	A/A	G/G	G/G	G/G	A/A	G/G	---	G/G	G/G	A/A	G/G	G/G	G/G	G/G	G/G	A/A	G/G	---	---	A/A	G/G	G/G	---	G/G	G/G	G/G	G/G
Affx-123325772	CcLG02	7.81	C/C	T/T	C/C	---	T/T	C/C	C/C	T/T	C/C	---	T/T	T/T	C/C	T/T	C/C	T/T	C/C	C/C	T/T	C/C	C/C	T/T	T/T	T/T	C/C	T/T	---	T/T	T/T	C/C	T/T	T/T	T/T	T/T	T/T	C/C	T/T	---	---	C/C	T/T	T/T	---	T/T	T/T	T/T	T/T
Affx-123355003	CcLG02	7.81	T/T	C/C	T/T	---	C/C	T/T	T/T	C/C	---	---	C/C	C/C	T/T	C/C	T/T	C/C	T/T	T/T	C/C	T/T	T/T	C/C	C/C	C/C	T/T	C/C	---	C/C	C/C	T/T	C/C	C/C	C/C	C/C	C/C	T/T	C/C	---	---	T/T	C/C	C/C	---	C/C	C/C	---	C/C
Affx-123354484	CcLG02	7.81	T/T	C/C	T/T	---	C/C	T/T	T/T	C/C	T/T	---	C/C	---	T/T	C/C	T/T	C/C	T/T	T/T	C/C	T/T	T/T	C/C	C/C	C/C	T/T	C/C	---	C/C	C/C	T/T	C/C	C/C	C/C	C/C	C/C	T/T	C/C	---	---	T/T	C/C	C/C	---	C/C	C/C	C/C	C/C
Affx-123354128	CcLG02	7.81	T/T	C/C	T/T	---	C/C	T/T	T/T	C/C	T/T	---	C/C	C/C	T/T	C/C	T/T	C/C	T/T	T/T	C/C	T/T	T/T	C/C	C/C	C/C	T/T	C/C	---	C/C	C/C	T/T	C/C	C/C	C/C	C/C	C/C	T/T	C/C	---	---	T/T	C/C	C/C	---	C/C	C/C	C/C	C/C
Affx-123312233	CcLG02	7.81	T/T	C/C	T/T	---	C/C	T/T	T/T	C/C	T/T	---	C/C	---	T/T	C/C	T/T	C/C	T/T	T/T	C/C	T/T	T/T	C/C	C/C	C/C	T/T	C/C	---	C/C	C/C	T/T	C/C	C/C	C/C	C/C	C/C	T/T	C/C	---	---	T/T	C/C	C/C	---	C/C	C/C	C/C	C/C
Affx-123301896	CcLG02	7.81	G/G	T/T	G/G	---	T/T	G/G	G/G	T/T	G/G	---	T/T	---	G/G	T/T	G/G	T/T	G/G	G/G	T/T	G/G	G/G	T/T	T/T	T/T	G/G	T/T	---	T/T	T/T	G/G	T/T	T/T	T/T	T/T	---	G/G	T/T	---	---	G/G	T/T	T/T	---	T/T	T/T	T/T	T/T
Affx-123353886	CcLG02	7.81	T/T	C/C	T/T	---	C/C	T/T	T/T	C/C	T/T	---	C/C	C/C	T/T	C/C	T/T	C/C	T/T	T/T	C/C	T/T	T/T	C/C	C/C	C/C	T/T	C/C	---	C/C	C/C	T/T	C/C	C/C	C/C	C/C	C/C	T/T	C/C	---	---	T/T	C/C	C/C	---	C/C	C/C	C/C	C/C
Affx-123329308	CcLG02	7.81	T/T	C/C	T/T	---	C/C	T/T	T/T	C/C	T/T	---	C/C	---	T/T	C/C	T/T	C/C	T/T	T/T	C/C	T/T	T/T	C/C	C/C	C/C	T/T	C/C	---	C/C	C/C	T/T	C/C	C/C	C/C	C/C	C/C	T/T	C/C	---	---	T/T	C/C	C/C	---	C/C	C/C	C/C	C/C
Affx-123349069	CcLG02	7.81	C/C	T/T	C/C	---	T/T	C/C	C/C	T/T	---	---	T/T	T/T	C/C	T/T	C/C	T/T	C/C	C/C	T/T	C/C	C/C	T/T	T/T	T/T	C/C	T/T	---	T/T	T/T	C/C	T/T	T/T	T/T	T/T	T/T	C/C	T/T	---	---	C/C	T/T	T/T	---	T/T	T/T	---	T/T
Affx-123312733	CcLG02	7.81	C/C	T/T	C/C	---	T/T	C/C	C/C	T/T	C/C	---	T/T	---	C/C	T/T	C/C	T/T	C/C	C/C	T/T	C/C	C/C	T/T	T/T	T/T	C/C	T/T	---	T/T	T/T	C/C	T/T	T/T	T/T	T/T	T/T	C/C	T/T	---	---	C/C	T/T	T/T	---	T/T	T/T	T/T	T/T
Affx-123349311	CcLG02	7.81	T/T	C/C	T/T	---	C/C	T/T	T/T	C/C	---	---	C/C	---	T/T	C/C	T/T	C/C	T/T	T/T	C/C	T/T	T/T	C/C	C/C	C/C	T/T	C/C	---	C/C	C/C	T/T	C/C	C/C	C/C	C/C	C/C	T/T	C/C	---	---	T/T	C/C	C/C	---	C/C	C/C	---	C/C
Affx-123337909	CcLG02	7.81	C/C	T/T	C/C	---	T/T	C/C	C/C	T/T	C/C	---	T/T	---	C/C	T/T	C/C	T/T	C/C	C/C	T/T	C/C	C/C	T/T	T/T	T/T	C/C	T/T	---	T/T	T/T	C/C	T/T	T/T	T/T	T/T	T/T	C/C	T/T	---	---	C/C	T/T	T/T	---	T/T	T/T	T/T	T/T
Affx-123319611	CcLG02	7.81	T/T	C/C	T/T	---	C/C	T/T	T/T	C/C	T/T	---	C/C	C/C	T/T	C/C	T/T	C/C	T/T	T/T	C/C	T/T	T/T	C/C	C/C	C/C	T/T	C/C	---	C/C	C/C	T/T	C/C	C/C	C/C	C/C	C/C	T/T	C/C	---	---	T/T	C/C	C/C	---	C/C	C/C	C/C	C/C
Affx-123338180	CcLG02	7.81	A/A	G/G	A/A	---	G/G	A/A	A/A	G/G	A/A	---	G/G	---	A/A	G/G	A/A	G/G	A/A	A/A	G/G	A/A	A/A	G/G	G/G	G/G	A/A	G/G	---	G/G	G/G	A/A	G/G	G/G	G/G	G/G	G/G	A/A	G/G	---	---	A/A	G/G	G/G	---	G/G	G/G	G/G	G/G
Affx-123316042	CcLG02	7.81	C/C	T/T	C/C	---	T/T	C/C	C/C	T/T	C/C	---	T/T	---	C/C	T/T	C/C	T/T	C/C	C/C	T/T	C/C	C/C	T/T	T/T	T/T	C/C	T/T	---	T/T	T/T	C/C	T/T	T/T	T/T	T/T	---	C/C	T/T	---	---	C/C	T/T	T/T	---	T/T	T/T	---	T/T
Affx-123343307	CcLG02	7.81	G/G	A/A	G/G	---	A/A	G/G	G/G	A/A	G/G	---	A/A	---	G/G	A/A	G/G	A/A	G/G	G/G	A/A	G/G	G/G	A/A	A/A	A/A	G/G	A/A	---	A/A	A/A	G/G	A/A	A/A	A/A	A/A	A/A	G/G	A/A	---	---	G/G	A/A	A/A	---	A/A	A/A	A/A	A/A
Affx-123341398	CcLG02	7.81	C/C	A/A	C/C	---	A/A	C/C	C/C	A/A	---	---	A/A	---	C/C	A/A	C/C	A/A	C/C	C/C	A/A	C/C	C/C	A/A	A/A	---	C/C	A/A	---	A/A	A/A	C/C	A/A	A/A	A/A	A/A	A/A	C/C	A/A	---	---	C/C	A/A	A/A	---	A/A	A/A	---	A/A
Affx-123309985	CcLG02	7.81	T/T	G/G	T/T	---	G/G	T/T	T/T	G/G	---	---	G/G	G/G	T/T	G/G	T/T	G/G	T/T	T/T	G/G	T/T	T/T	G/G	G/G	T/T	T/T	G/G	---	G/G	G/G	T/T	G/G	G/G	G/G	G/G	G/G	T/T	G/G	---	---	T/T	G/G	G/G	---	G/G	G/G	G/G	G/G
Affx-123302003	CcLG02	7.81	T/T	C/C	T/T	---	C/C	T/T	T/T	C/C	---	---	C/C	---	T/T	C/C	T/T	C/C	T/T	T/T	C/C	T/T	T/T	C/C	C/C	T/T	T/T	C/C	---	C/C	C/C	T/T	C/C	C/C	C/C	C/C	C/C	T/T	C/C	---	---	T/T	C/C	C/C	---	C/C	C/C	C/C	C/C
Affx-123350063	CcLG02	7.81	C/C	T/T	C/C	---	T/T	C/C	C/C	T/T	---	---	T/T	---	C/C	T/T	C/C	T/T	C/C	C/C	T/T	C/C	C/C	T/T	T/T	C/C	C/C	T/T	---	T/T	T/T	C/C	T/T	T/T	T/T	T/T	T/T	C/C	T/T	---	---	C/C	T/T	T/T	---	T/T	T/T	T/T	T/T
Affx-123350985	CcLG02	7.81	T/T	G/G	T/T	---	G/G	T/T	T/T	G/G	---	---	G/G	G/G	T/T	G/G	T/T	G/G	T/T	T/T	G/G	T/T	T/T	G/G	G/G	T/T	T/T	G/G	---	G/G	G/G	T/T	G/G	G/G	G/G	G/G	G/G	T/T	G/G	---	---	T/T	G/G	G/G	---	G/G	G/G	G/G	G/G
Affx-123355194	CcLG02	7.81	T/T	C/C	T/T	---	C/C	T/T	T/T	C/C	---	---	C/C	C/C	T/T	C/C	T/T	C/C	T/T	T/T	C/C	T/T	T/T	C/C	C/C	T/T	T/T	C/C	---	C/C	C/C	T/T	C/C	C/C	C/C	C/C	C/C	T/T	C/C	---	---	T/T	C/C	C/C	---	C/C	C/C	---	C/C
Affx-123317950	CcLG02	7.81	T/T	C/C	T/T	---	C/C	T/T	T/T	C/C	---	---	C/C	---	T/T	C/C	T/T	C/C	T/T	T/T	C/C	T/T	T/T	C/C	C/C	T/T	T/T	C/C	---	C/C	C/C	T/T	C/C	C/C	C/C	C/C	C/C	T/T	C/C	---	---	T/T	C/C	C/C	---	C/C	C/C	C/C	C/C
Affx-123357377	CcLG02	7.81	G/G	T/T	G/G	---	T/T	G/G	G/G	T/T	---	---	T/T	---	G/G	T/T	G/G	T/T	G/G	G/G	T/T	G/G	G/G	T/T	T/T	G/G	G/G	T/T	---	T/T	T/T	G/G	T/T	T/T	T/T	T/T	T/T	G/G	T/T	---	---	G/G	T/T	T/T	---	T/T	T/T	T/T	T/T
Affx-123332584	CcLG02	7.81	T/T	C/C	T/T	---	C/C	T/T	T/T	C/C	T/T	---	C/C	C/C	T/T	C/C	T/T	C/C	T/T	T/T	C/C	T/T	T/T	C/C	C/C	T/T	T/T	C/C	---	C/C	C/C	T/T	C/C	C/C	C/C	C/C	C/C	T/T	C/C	---	---	T/T	C/C	C/C	---	C/C	C/C	C/C	C/C
Affx-123359624	CcLG02	8.62	G/G	A/A	G/G	---	A/A	G/G	G/G	A/A	G/G	---	A/A	A/A	G/G	A/A	G/G	A/A	G/G	G/G	A/A	G/G	G/G	A/A	A/A	G/G	G/G	A/A	---	A/A	A/A	G/G	G/G	A/A	A/A	A/A	A/A	G/G	A/A	---	---	G/G	A/A	A/A	---	A/A	A/A	A/A	A/A
Affx-123305752	CcLG02	8.62	A/A	G/G	A/A	---	G/G	A/A	A/A	G/G	A/A	---	G/G	---	A/A	G/G	A/A	G/G	A/A	A/A	G/G	A/A	A/A	G/G	G/G	A/A	A/A	G/G	---	G/G	G/G	A/A	A/A	---	G/G	G/G	G/G	A/A	G/G	---	---	A/A	G/G	G/G	---	G/G	G/G	G/G	G/G
Affx-123357199	CcLG02	8.62	G/G	A/A	G/G	---	A/A	G/G	G/G	A/A	G/G	---	A/A	A/A	G/G	A/A	G/G	A/A	G/G	G/G	A/A	G/G	G/G	A/A	A/A	G/G	G/G	A/A	---	A/A	A/A	G/G	G/G	A/A	A/A	A/A	A/A	G/G	A/A	---	---	G/G	A/A	A/A	---	A/A	A/A	---	A/A
Affx-123320984	CcLG02	8.62	A/A	G/G	A/A	---	G/G	A/A	A/A	G/G	---	---	G/G	G/G	A/A	G/G	A/A	G/G	A/A	A/A	G/G	A/A	A/A	G/G	G/G	A/A	A/A	G/G	---	G/G	G/G	A/A	A/A	G/G	G/G	G/G	G/G	A/A	G/G	---	---	A/A	G/G	G/G	---	G/G	G/G	---	G/G
Affx-123336994	CcLG02	8.62	C/C	T/T	C/C	---	T/T	C/C	C/C	T/T	---	---	T/T	---	C/C	T/T	C/C	T/T	C/C	C/C	T/T	C/C	C/C	T/T	T/T	C/C	C/C	T/T	---	T/T	T/T	C/C	C/C	---	T/T	T/T	T/T	C/C	T/T	---	---	C/C	T/T	T/T	---	T/T	T/T	T/T	T/T
Affx-123327893	CcLG02	8.62	C/C	T/T	C/C	---	T/T	C/C	C/C	T/T	---	---	T/T	---	C/C	T/T	C/C	T/T	C/C	C/C	T/T	C/C	C/C	T/T	T/T	C/C	C/C	T/T	---	T/T	T/T	C/C	C/C	T/T	T/T	T/T	T/T	C/C	T/T	---	---	C/C	T/T	T/T	---	T/T	T/T	---	T/T
Affx-123340938	CcLG02	8.62	A/A	G/G	A/A	---	G/G	A/A	A/A	G/G	---	---	G/G	G/G	A/A	G/G	A/A	G/G	A/A	A/A	G/G	A/A	A/A	G/G	G/G	A/A	A/A	G/G	---	G/G	G/G	A/A	A/A	G/G	G/G	G/G	G/G	A/A	G/G	---	---	A/A	G/G	G/G	---	G/G	G/G	---	G/G
Affx-123315302	CcLG02	8.62	A/A	G/G	A/A	---	G/G	A/A	A/A	G/G	---	---	G/G	G/G	A/A	G/G	A/A	G/G	A/A	A/A	G/G	A/A	A/A	G/G	G/G	A/A	A/A	G/G	---	G/G	G/G	A/A	A/A	G/G	G/G	G/G	G/G	A/A	G/G	---	---	A/A	G/G	G/G	---	G/G	G/G	G/G	G/G
Affx-123328626	CcLG02	8.62	C/C	T/T	C/C	---	T/T	C/C	C/C	T/T	C/C	---	T/T	---	C/C	T/T	C/C	T/T	C/C	C/C	T/T	C/C	C/C	T/T	T/T	C/C	C/C	T/T	---	T/T	T/T	C/C	C/C	---	T/T	T/T	T/T	C/C	T/T	---	---	C/C	T/T	T/T	---	T/T	T/T	T/T	T/T
Affx-123346647	CcLG02	8.62	C/C	T/T	C/C	---	T/T	C/C	C/C	T/T	C/C	---	T/T	T/T	C/C	T/T	C/C	T/T	C/C	C/C	T/T	C/C	C/C	T/T	T/T	C/C	C/C	T/T	---	T/T	T/T	C/C	C/C	T/T	T/T	T/T	T/T	C/C	T/T	---	---	C/C	T/T	T/T	---	T/T	T/T	T/T	T/T
Affx-123347766	CcLG02	8.62	C/C	T/T	C/C	---	T/T	C/C	C/C	T/T	C/C	---	T/T	T/T	C/C	T/T	C/C	T/T	C/C	C/C	T/T	C/C	C/C	T/T	T/T	C/C	C/C	T/T	---	T/T	T/T	C/C	C/C	T/T	T/T	T/T	T/T	C/C	T/T	---	---	C/C	T/T	T/T	---	T/T	T/T	T/T	T/T
Affx-123347977	CcLG02	8.62	C/C	T/T	C/C	---	T/T	C/C	C/C	T/T	C/C	---	T/T	T/T	C/C	T/T	C/C	T/T	C/C	C/C	T/T	C/C	C/C	T/T	T/T	C/C	C/C	T/T	---	T/T	T/T	C/C	C/C	T/T	T/T	T/T	T/T	C/C	T/T	---	---	C/C	T/T	T/T	---	T/T	T/T	---	T/T
Affx-123351053	CcLG02	8.62	A/A	G/G	A/A	---	G/G	A/A	A/A	G/G	---	---	G/G	G/G	A/A	G/G	A/A	G/G	A/A	A/A	G/G	A/A	A/A	G/G	G/G	A/A	A/A	G/G	---	G/G	G/G	A/A	A/A	G/G	G/G	G/G	G/G	A/A	G/G	---	---	A/A	G/G	G/G	---	G/G	G/G	---	G/G
Affx-123353438	CcLG02	8.62	A/A	G/G	A/A	---	G/G	A/A	A/A	G/G	---	---	G/G	G/G	A/A	G/G	A/A	G/G	A/A	A/A	G/G	A/A	A/A	G/G	G/G	A/A	A/A	G/G	---	G/G	G/G	A/A	A/A	G/G	G/G	G/G	G/G	A/A	G/G	---	---	A/A	G/G	G/G	---	G/G	G/G	---	G/G
Affx-123306797	CcLG02	8.62	A/A	C/C	A/A	---	C/C	A/A	A/A	C/C	---	---	C/C	C/C	A/A	C/C	A/A	C/C	A/A	A/A	C/C	A/A	A/A	C/C	C/C	A/A	A/A	C/C	---	C/C	C/C	A/A	A/A	C/C	C/C	C/C	C/C	A/A	C/C	---	---	A/A	C/C	C/C	---	C/C	C/C	A/A	C/C
Affx-123354964	CcLG02	8.62	T/T	C/C	T/T	---	C/C	T/T	T/T	C/C	---	---	C/C	---	T/T	C/C	T/T	C/C	T/T	T/T	C/C	T/T	T/T	C/C	C/C	T/T	T/T	C/C	---	C/C	C/C	T/T	T/T	C/C	C/C	C/C	C/C	T/T	C/C	---	---	T/T	C/C	C/C	---	C/C	C/C	---	C/C
Affx-123357287	CcLG02	8.62	T/T	C/C	T/T	---	C/C	T/T	T/T	C/C	T/T	---	C/C	C/C	T/T	C/C	T/T	C/C	T/T	T/T	C/C	T/T	T/T	C/C	C/C	T/T	T/T	C/C	---	C/C	C/C	T/T	T/T	C/C	C/C	C/C	C/C	T/T	C/C	---	---	T/T	C/C	C/C	---	C/C	C/C	C/C	C/C
Affx-123357611	CcLG02	8.62	C/C	T/T	C/C	---	T/T	C/C	C/C	T/T	---	---	T/T	T/T	C/C	T/T	C/C	T/T	C/C	C/C	T/T	C/C	C/C	T/T	T/T	C/C	C/C	T/T	---	T/T	T/T	C/C	C/C	T/T	T/T	T/T	T/T	C/C	T/T	---	---	C/C	T/T	T/T	---	T/T	T/T	---	T/T
Affx-123358719	CcLG02	8.62	T/T	C/C	T/T	---	C/C	T/T	T/T	C/C	---	---	C/C	---	T/T	C/C	T/T	C/C	T/T	T/T	C/C	T/T	T/T	C/C	C/C	T/T	T/T	C/C	---	C/C	C/C	T/T	T/T	C/C	C/C	C/C	C/C	T/T	C/C	---	---	T/T	C/C	C/C	---	C/C	C/C	C/C	C/C
Affx-123358469	CcLG02	8.62	T/T	C/C	T/T	---	C/C	T/T	T/T	C/C	---	---	C/C	C/C	T/T	C/C	T/T	C/C	T/T	T/T	C/C	T/T	T/T	C/C	C/C	T/T	T/T	C/C	---	C/C	C/C	T/T	T/T	C/C	C/C	C/C	C/C	T/T	C/C	---	---	T/T	C/C	C/C	---	C/C	C/C	---	C/C
Affx-123301478	CcLG02	8.62	G/G	A/A	G/G	---	A/A	G/G	G/G	A/A	G/G	---	A/A	A/A	G/G	A/A	G/G	A/A	G/G	G/G	A/A	G/G	G/G	---	A/A	G/G	G/G	A/A	---	A/A	A/A	G/G	G/G	---	A/A	A/A	A/A	G/G	A/A	---	---	G/G	A/A	A/A	---	A/A	A/A	A/A	A/A
Affx-123302759	CcLG02	8.62	G/G	A/A	G/G	---	A/A	G/G	G/G	A/A	---	---	A/A	A/A	G/G	A/A	G/G	A/A	G/G	G/G	A/A	G/G	G/G	A/A	A/A	G/G	G/G	A/A	---	A/A	A/A	G/G	G/G	A/A	A/A	A/A	A/A	G/G	A/A	---	---	G/G	A/A	A/A	---	A/A	A/A	---	A/A
Affx-123304456	CcLG02	8.62	G/G	A/A	G/G	---	A/A	G/G	G/G	A/A	G/G	---	A/A	A/A	G/G	A/A	G/G	A/A	G/G	G/G	A/A	G/G	G/G	A/A	A/A	G/G	G/G	A/A	---	A/A	A/A	G/G	G/G	A/A	A/A	A/A	A/A	G/G	A/A	---	---	G/G	A/A	A/A	---	A/A	A/A	A/A	A/A
Affx-123314226	CcLG02	8.62	C/C	T/T	C/C	---	T/T	C/C	C/C	T/T	---	---	T/T	T/T	C/C	T/T	C/C	T/T	C/C	C/C	T/T	C/C	C/C	T/T	T/T	C/C	C/C	T/T	---	T/T	T/T	C/C	C/C	T/T	T/T	T/T	T/T	C/C	T/T	---	---	C/C	T/T	T/T	---	T/T	T/T	---	T/T
Affx-123303775	CcLG02	8.62	A/A	G/G	A/A	---	G/G	A/A	A/A	G/G	A/A	---	G/G	G/G	A/A	G/G	A/A	G/G	A/A	A/A	G/G	A/A	A/A	G/G	G/G	A/A	A/A	G/G	---	G/G	G/G	A/A	A/A	G/G	G/G	G/G	G/G	A/A	G/G	---	---	A/A	G/G	G/G	---	G/G	G/G	G/G	G/G
Affx-123320478	CcLG02	8.62	G/G	A/A	G/G	---	A/A	G/G	G/G	A/A	---	---	A/A	---	G/G	A/A	G/G	A/A	G/G	G/G	A/A	G/G	G/G	A/A	A/A	G/G	G/G	A/A	---	A/A	A/A	G/G	G/G	---	A/A	A/A	A/A	G/G	A/A	---	---	G/G	A/A	A/A	---	A/A	A/A	---	A/A
Affx-123329912	CcLG02	8.62	G/G	A/A	G/G	---	A/A	G/G	G/G	A/A	G/G	---	A/A	A/A	G/G	A/A	G/G	A/A	G/G	G/G	A/A	G/G	G/G	A/A	A/A	G/G	G/G	A/A	---	A/A	A/A	G/G	G/G	A/A	A/A	A/A	A/A	G/G	A/A	---	---	G/G	A/A	A/A	---	A/A	A/A	A/A	A/A
Affx-123334372	CcLG02	8.62	G/G	A/A	G/G	---	A/A	G/G	G/G	A/A	---	---	A/A	A/A	G/G	A/A	G/G	A/A	G/G	G/G	A/A	G/G	G/G	A/A	A/A	G/G	G/G	A/A	---	A/A	A/A	G/G	G/G	A/A	A/A	A/A	A/A	G/G	A/A	---	---	G/G	A/A	A/A	---	A/A	A/A	---	A/A
Affx-123340841	CcLG02	8.62	G/G	A/A	G/G	---	A/A	G/G	G/G	A/A	---	---	A/A	A/A	G/G	A/A	G/G	A/A	G/G	G/G	A/A	G/G	G/G	A/A	A/A	G/G	G/G	A/A	---	A/A	A/A	G/G	G/G	A/A	A/A	A/A	A/A	G/G	A/A	---	---	G/G	A/A	A/A	---	A/A	A/A	---	A/A
Affx-123344930	CcLG02	8.62	C/C	A/A	C/C	---	A/A	C/C	C/C	A/A	C/C	---	A/A	A/A	C/C	A/A	C/C	A/A	C/C	C/C	A/A	C/C	C/C	A/A	A/A	C/C	C/C	A/A	---	A/A	A/A	C/C	C/C	A/A	A/A	A/A	A/A	C/C	A/A	---	---	C/C	A/A	A/A	---	A/A	A/A	A/A	A/A
Affx-123351250	CcLG02	8.62	G/G	A/A	G/G	---	A/A	G/G	G/G	A/A	---	---	A/A	A/A	G/G	A/A	G/G	A/A	G/G	G/G	A/A	G/G	G/G	A/A	A/A	G/G	G/G	A/A	---	A/A	A/A	G/G	G/G	A/A	A/A	A/A	A/A	G/G	A/A	---	---	G/G	A/A	A/A	---	A/A	A/A	A/A	A/A
Affx-123314139	CcLG02	9.47	T/T	C/C	T/T	---	C/C	T/T	T/T	C/C	---	---	C/C	C/C	T/T	C/C	T/T	C/C	T/T	T/T	C/C	T/T	T/T	C/C	C/C	T/T	C/C	C/C	---	C/C	C/C	T/T	T/T	C/C	C/C	C/C	C/C	T/T	C/C	---	---	T/T	C/C	C/C	---	C/C	C/C	C/C	C/C
Affx-123353008	CcLG02	9.47	G/G	A/A	G/G	---	A/A	G/G	G/G	A/A	---	---	A/A	---	G/G	A/A	G/G	A/A	G/G	G/G	A/A	G/G	G/G	A/A	A/A	G/G	A/A	A/A	---	A/A	A/A	G/G	G/G	A/A	A/A	A/A	A/A	G/G	A/A	---	---	G/G	A/A	A/A	---	A/A	A/A	A/A	A/A
Affx-123320090	CcLG02	9.47	C/C	T/T	C/C	---	T/T	C/C	C/C	T/T	---	---	T/T	---	C/C	T/T	C/C	T/T	C/C	C/C	T/T	C/C	C/C	T/T	T/T	C/C	T/T	T/T	---	T/T	T/T	C/C	C/C	T/T	T/T	T/T	T/T	C/C	T/T	---	---	C/C	T/T	T/T	---	T/T	T/T	T/T	T/T
Affx-123348888	CcLG02	9.47	G/G	A/A	G/G	---	A/A	G/G	G/G	A/A	---	---	A/A	---	G/G	A/A	G/G	A/A	G/G	G/G	A/A	G/G	G/G	A/A	A/A	G/G	A/A	A/A	---	A/A	A/A	G/G	G/G	---	A/A	A/A	A/A	G/G	A/A	---	---	G/G	A/A	A/A	---	A/A	A/A	A/A	A/A
Affx-123340053	CcLG02	9.47	C/C	A/A	C/C	---	A/A	C/C	C/C	A/A	---	---	A/A	---	C/C	A/A	C/C	A/A	C/C	C/C	A/A	C/C	C/C	A/A	A/A	C/C	A/A	A/A	---	A/A	A/A	C/C	C/C	A/A	A/A	A/A	A/A	C/C	A/A	---	---	C/C	A/A	A/A	---	A/A	A/A	A/A	A/A
Affx-123314162	CcLG02	9.47	C/C	T/T	C/C	---	T/T	C/C	C/C	T/T	---	---	T/T	T/T	C/C	T/T	C/C	T/T	C/C	C/C	T/T	C/C	C/C	T/T	T/T	C/C	T/T	T/T	---	T/T	T/T	C/C	C/C	T/T	T/T	T/T	T/T	C/C	T/T	---	---	C/C	T/T	T/T	---	T/T	T/T	T/T	T/T
Affx-123321868	CcLG02	9.47	T/T	C/C	T/T	---	C/C	T/T	T/T	C/C	---	---	C/C	---	T/T	C/C	T/T	C/C	T/T	T/T	C/C	T/T	T/T	C/C	C/C	T/T	C/C	C/C	---	C/C	C/C	T/T	T/T	C/C	C/C	C/C	C/C	T/T	C/C	---	---	T/T	C/C	C/C	---	C/C	C/C	---	C/C
Affx-123334025	CcLG02	9.47	A/A	G/G	A/A	---	G/G	A/A	A/A	G/G	---	---	G/G	G/G	A/A	G/G	A/A	G/G	A/A	A/A	G/G	A/A	A/A	G/G	G/G	A/A	G/G	G/G	---	G/G	G/G	A/A	A/A	G/G	G/G	G/G	G/G	A/A	G/G	---	---	A/A	G/G	G/G	---	G/G	G/G	G/G	G/G
Affx-123333109	CcLG02	9.47	T/T	A/A	T/T	---	A/A	T/T	T/T	A/A	---	---	A/A	A/A	T/T	A/A	T/T	A/A	T/T	T/T	A/A	T/T	T/T	A/A	A/A	T/T	A/A	A/A	---	A/A	A/A	T/T	T/T	A/A	A/A	A/A	A/A	T/T	A/A	---	---	T/T	A/A	A/A	---	A/A	A/A	A/A	A/A
Affx-123302451	CcLG02	9.47	A/A	G/G	A/A	---	G/G	A/A	A/A	G/G	---	---	G/G	G/G	A/A	G/G	A/A	G/G	A/A	A/A	G/G	A/A	A/A	G/G	G/G	A/A	G/G	G/G	---	G/G	G/G	A/A	A/A	G/G	G/G	G/G	G/G	A/A	G/G	---	---	A/A	G/G	G/G	---	G/G	G/G	G/G	G/G
Affx-123324271	CcLG02	9.47	G/G	A/A	G/G	---	A/A	G/G	G/G	A/A	---	---	A/A	---	G/G	A/A	G/G	A/A	G/G	G/G	A/A	G/G	G/G	A/A	A/A	G/G	A/A	A/A	---	A/A	A/A	G/G	G/G	A/A	A/A	A/A	A/A	G/G	A/A	---	---	G/G	A/A	A/A	---	A/A	A/A	A/A	A/A
Affx-123324247	CcLG02	9.47	C/C	A/A	C/C	---	A/A	C/C	C/C	A/A	---	---	A/A	---	C/C	A/A	C/C	A/A	C/C	C/C	A/A	C/C	C/C	A/A	A/A	C/C	A/A	A/A	---	A/A	A/A	C/C	C/C	---	A/A	A/A	A/A	C/C	A/A	---	---	C/C	A/A	A/A	---	A/A	A/A	A/A	A/A
Affx-123329100	CcLG02	9.47	A/A	C/C	A/A	---	C/C	A/A	A/A	C/C	---	---	C/C	C/C	A/A	C/C	A/A	C/C	A/A	A/A	C/C	A/A	A/A	C/C	C/C	A/A	C/C	C/C	---	C/C	C/C	A/A	A/A	C/C	C/C	C/C	C/C	A/A	C/C	---	---	A/A	C/C	C/C	---	C/C	C/C	C/C	C/C
Affx-123316931	CcLG02	9.47	G/G	A/A	G/G	---	A/A	G/G	G/G	A/A	---	---	A/A	A/A	G/G	A/A	---	A/A	G/G	G/G	A/A	G/G	G/G	---	A/A	G/G	A/A	A/A	---	A/A	A/A	G/G	G/G	A/A	A/A	---	---	G/G	A/A	---	---	G/G	A/A	---	---	A/A	A/A	A/A	A/A
Affx-123322869	CcLG02	9.47	T/T	C/C	T/T	---	C/C	T/T	T/T	C/C	---	---	C/C	---	T/T	C/C	T/T	C/C	T/T	T/T	C/C	T/T	T/T	C/C	C/C	T/T	C/C	C/C	---	C/C	C/C	T/T	T/T	C/C	C/C	C/C	C/C	T/T	C/C	---	---	T/T	C/C	C/C	---	C/C	C/C	C/C	C/C
Affx-123307635	CcLG02	9.47	A/A	C/C	A/A	---	C/C	A/A	A/A	C/C	---	---	C/C	---	A/A	C/C	A/A	C/C	A/A	A/A	C/C	A/A	A/A	C/C	C/C	A/A	C/C	C/C	---	C/C	C/C	A/A	A/A	C/C	C/C	C/C	C/C	A/A	C/C	---	---	A/A	C/C	C/C	---	C/C	C/C	C/C	C/C
Affx-123309597	CcLG02	9.47	G/G	A/A	G/G	---	A/A	G/G	G/G	A/A	---	---	A/A	---	G/G	A/A	G/G	A/A	G/G	G/G	A/A	G/G	G/G	A/A	A/A	G/G	A/A	A/A	---	A/A	A/A	G/G	G/G	---	A/A	A/A	A/A	G/G	A/A	---	---	G/G	A/A	A/A	---	A/A	A/A	A/A	A/A
Affx-123307280	CcLG02	9.47	G/G	A/A	G/G	---	A/A	G/G	G/G	A/A	---	---	A/A	---	G/G	A/A	G/G	A/A	G/G	G/G	A/A	G/G	G/G	A/A	A/A	G/G	A/A	A/A	---	A/A	A/A	G/G	G/G	A/A	A/A	A/A	A/A	G/G	A/A	---	---	G/G	A/A	A/A	---	A/A	A/A	A/A	A/A
Affx-123306898	CcLG02	9.47	G/G	A/A	G/G	---	A/A	G/G	G/G	A/A	---	---	A/A	---	G/G	A/A	G/G	A/A	G/G	G/G	A/A	G/G	G/G	A/A	A/A	G/G	A/A	A/A	---	A/A	A/A	G/G	G/G	---	A/A	A/A	A/A	G/G	A/A	---	---	G/G	A/A	A/A	---	A/A	A/A	A/A	A/A
Affx-123330974	CcLG02	9.47	T/T	C/C	T/T	---	C/C	T/T	T/T	C/C	---	---	C/C	C/C	T/T	C/C	T/T	C/C	T/T	T/T	C/C	T/T	T/T	C/C	C/C	T/T	C/C	C/C	---	C/C	C/C	T/T	T/T	C/C	C/C	C/C	C/C	T/T	C/C	---	---	T/T	C/C	C/C	---	C/C	C/C	C/C	C/C
Affx-123360787	CcLG02	9.47	A/A	G/G	A/A	---	G/G	A/A	A/A	G/G	---	---	G/G	G/G	A/A	G/G	A/A	G/G	A/A	A/A	G/G	A/A	A/A	G/G	G/G	A/A	G/G	G/G	---	G/G	G/G	A/A	A/A	G/G	G/G	G/G	G/G	A/A	G/G	---	---	A/A	G/G	G/G	---	G/G	G/G	G/G	G/G
Affx-123357923	CcLG02	9.47	C/C	T/T	C/C	---	T/T	C/C	C/C	T/T	---	---	T/T	---	C/C	T/T	C/C	T/T	C/C	C/C	T/T	C/C	C/C	T/T	T/T	C/C	T/T	T/T	---	T/T	T/T	C/C	C/C	---	T/T	T/T	T/T	C/C	T/T	---	---	C/C	T/T	T/T	---	T/T	T/T	T/T	T/T
Affx-123305566	CcLG02	9.47	C/C	T/T	C/C	---	T/T	C/C	C/C	T/T	---	---	T/T	---	C/C	T/T	C/C	T/T	C/C	C/C	T/T	C/C	C/C	T/T	T/T	C/C	T/T	T/T	---	T/T	T/T	C/C	C/C	T/T	T/T	T/T	T/T	C/C	T/T	---	---	C/C	T/T	T/T	---	T/T	T/T	T/T	T/T
Affx-123336011	CcLG02	9.47	T/T	C/C	T/T	---	C/C	T/T	T/T	C/C	---	---	C/C	C/C	T/T	C/C	T/T	C/C	T/T	T/T	C/C	T/T	T/T	C/C	C/C	T/T	C/C	C/C	---	C/C	C/C	T/T	T/T	C/C	C/C	C/C	C/C	T/T	C/C	---	---	T/T	C/C	C/C	---	C/C	C/C	C/C	C/C
Affx-123313654	CcLG02	9.47	T/T	C/C	T/T	---	C/C	T/T	T/T	C/C	---	---	C/C	---	T/T	C/C	T/T	C/C	T/T	T/T	C/C	T/T	T/T	C/C	C/C	T/T	C/C	C/C	---	C/C	C/C	T/T	T/T	---	C/C	C/C	C/C	T/T	C/C	---	---	T/T	C/C	C/C	---	C/C	C/C	C/C	C/C
Affx-123328273	CcLG02	9.47	T/T	C/C	T/T	---	C/C	T/T	T/T	C/C	---	---	C/C	---	T/T	C/C	T/T	C/C	T/T	T/T	C/C	T/T	T/T	C/C	C/C	T/T	C/C	C/C	---	C/C	C/C	T/T	T/T	C/C	C/C	C/C	C/C	T/T	C/C	---	---	T/T	C/C	C/C	---	C/C	C/C	C/C	C/C
Affx-123355628	CcLG02	9.47	T/T	C/C	T/T	---	C/C	T/T	T/T	C/C	---	---	C/C	---	T/T	C/C	T/T	C/C	T/T	T/T	C/C	T/T	T/T	C/C	C/C	T/T	C/C	C/C	---	C/C	C/C	T/T	T/T	---	C/C	C/C	C/C	T/T	C/C	---	---	T/T	C/C	C/C	---	C/C	C/C	C/C	C/C
Affx-123328591	CcLG02	9.47	A/A	T/T	A/A	---	T/T	A/A	A/A	T/T	---	---	T/T	T/T	A/A	T/T	A/A	T/T	A/A	A/A	T/T	A/A	A/A	T/T	T/T	A/A	T/T	T/T	---	T/T	T/T	A/A	A/A	T/T	T/T	T/T	T/T	A/A	T/T	---	---	A/A	T/T	T/T	---	T/T	T/T	T/T	T/T
Affx-123316596	CcLG02	9.47	G/G	C/C	G/G	---	C/C	G/G	G/G	C/C	---	---	C/C	C/C	G/G	C/C	G/G	C/C	G/G	G/G	C/C	G/G	G/G	C/C	C/C	G/G	C/C	C/C	---	C/C	C/C	G/G	G/G	C/C	C/C	C/C	C/C	G/G	C/C	---	---	G/G	C/C	C/C	---	C/C	C/C	C/C	C/C
Affx-123320826	CcLG02	9.47	T/T	C/C	T/T	---	C/C	T/T	T/T	C/C	---	---	C/C	C/C	T/T	C/C	T/T	C/C	T/T	T/T	C/C	T/T	T/T	C/C	C/C	T/T	C/C	C/C	---	C/C	C/C	T/T	T/T	---	C/C	C/C	C/C	T/T	C/C	---	---	T/T	C/C	C/C	---	C/C	C/C	C/C	C/C
Affx-123350707	CcLG02	9.47	A/A	C/C	A/A	---	C/C	A/A	A/A	C/C	---	---	C/C	C/C	A/A	C/C	A/A	C/C	A/A	A/A	C/C	A/A	A/A	C/C	C/C	A/A	C/C	C/C	---	C/C	C/C	A/A	A/A	C/C	C/C	C/C	C/C	A/A	C/C	---	---	A/A	C/C	C/C	---	C/C	C/C	C/C	C/C
Affx-123304558	CcLG02	9.47	T/T	C/C	T/T	---	C/C	T/T	T/T	C/C	---	---	C/C	C/C	T/T	C/C	T/T	C/C	T/T	T/T	C/C	T/T	T/T	C/C	C/C	T/T	C/C	C/C	---	C/C	C/C	T/T	T/T	C/C	C/C	C/C	C/C	T/T	C/C	---	---	T/T	C/C	C/C	---	C/C	C/C	C/C	C/C
Affx-123329547	CcLG02	9.47	T/T	G/G	T/T	---	G/G	T/T	T/T	G/G	---	---	G/G	---	T/T	G/G	T/T	G/G	T/T	T/T	G/G	T/T	T/T	G/G	G/G	T/T	G/G	G/G	---	G/G	G/G	T/T	T/T	G/G	G/G	G/G	G/G	T/T	G/G	---	---	T/T	G/G	G/G	---	G/G	G/G	G/G	G/G
Affx-123308501	CcLG02	9.47	C/C	T/T	C/C	---	T/T	C/C	C/C	T/T	---	---	T/T	---	C/C	T/T	C/C	T/T	C/C	C/C	T/T	C/C	C/C	T/T	T/T	C/C	T/T	T/T	---	T/T	T/T	C/C	C/C	T/T	T/T	T/T	T/T	C/C	T/T	---	---	C/C	T/T	T/T	---	T/T	T/T	T/T	T/T
Affx-123347205	CcLG02	9.47	T/T	C/C	T/T	---	C/C	T/T	T/T	C/C	---	---	C/C	---	T/T	C/C	T/T	C/C	T/T	T/T	C/C	T/T	T/T	C/C	C/C	T/T	C/C	C/C	---	C/C	C/C	T/T	T/T	C/C	C/C	C/C	C/C	T/T	C/C	---	---	T/T	C/C	C/C	---	C/C	C/C	C/C	C/C
Affx-123345450	CcLG02	9.47	A/A	G/G	A/A	---	G/G	A/A	A/A	G/G	---	---	G/G	G/G	A/A	G/G	A/A	G/G	A/A	A/A	G/G	A/A	A/A	G/G	G/G	A/A	G/G	G/G	---	G/G	G/G	A/A	A/A	G/G	G/G	G/G	G/G	A/A	G/G	---	---	A/A	G/G	G/G	---	G/G	G/G	G/G	G/G
Affx-123312584	CcLG02	9.47	C/C	T/T	C/C	---	T/T	C/C	C/C	T/T	---	---	T/T	---	C/C	T/T	C/C	T/T	C/C	C/C	T/T	C/C	C/C	T/T	T/T	C/C	T/T	T/T	---	T/T	T/T	C/C	C/C	T/T	T/T	T/T	T/T	C/C	T/T	---	---	C/C	T/T	T/T	---	T/T	T/T	T/T	T/T
Affx-123341685	CcLG02	9.47	T/T	C/C	T/T	---	C/C	T/T	T/T	C/C	---	---	C/C	C/C	T/T	C/C	T/T	C/C	T/T	T/T	C/C	T/T	T/T	C/C	C/C	T/T	C/C	C/C	---	C/C	C/C	T/T	T/T	C/C	C/C	C/C	C/C	T/T	C/C	---	---	T/T	C/C	C/C	---	C/C	C/C	C/C	C/C
Affx-123351868	CcLG02	10.33	T/T	G/G	T/T	---	G/G	T/T	T/T	G/G	---	---	G/G	G/G	T/T	G/G	T/T	G/G	T/T	T/T	G/G	T/T	T/T	G/G	G/G	G/G	G/G	G/G	---	G/G	G/G	T/T	T/T	G/G	G/G	G/G	G/G	T/T	G/G	---	---	T/T	G/G	G/G	---	G/G	G/G	---	G/G
Affx-123306987	CcLG02	10.33	C/C	T/T	C/C	---	T/T	C/C	C/C	T/T	---	---	T/T	T/T	C/C	T/T	C/C	T/T	C/C	C/C	T/T	C/C	C/C	T/T	T/T	T/T	T/T	T/T	---	T/T	T/T	C/C	C/C	T/T	T/T	T/T	T/T	C/C	T/T	---	---	C/C	T/T	T/T	---	T/T	T/T	---	T/T
Affx-123314750	CcLG02	10.33	A/A	G/G	A/A	---	G/G	A/A	A/A	G/G	---	---	G/G	G/G	A/A	G/G	A/A	G/G	A/A	A/A	G/G	A/A	A/A	G/G	G/G	G/G	G/G	G/G	---	G/G	G/G	A/A	A/A	G/G	G/G	G/G	G/G	A/A	G/G	---	---	A/A	G/G	G/G	---	G/G	G/G	---	G/G
Affx-123324478	CcLG02	11.19	G/G	A/A	G/G	---	A/A	G/G	G/G	A/A	G/G	---	A/A	A/A	G/G	A/A	G/G	A/A	G/G	G/G	A/A	G/G	G/G	A/A	A/A	A/A	G/G	A/A	---	A/A	A/A	G/G	G/G	A/A	A/A	A/A	A/A	G/G	A/A	---	---	G/G	A/A	A/A	---	A/A	A/A	---	A/A
Affx-123312573	CcLG02	11.19	G/G	A/A	G/G	---	A/A	G/G	G/G	A/A	G/G	---	A/A	---	G/G	A/A	G/G	A/A	G/G	G/G	A/A	G/G	G/G	A/A	A/A	A/A	G/G	A/A	---	A/A	A/A	G/G	G/G	A/A	A/A	A/A	A/A	G/G	A/A	---	---	G/G	A/A	A/A	---	A/A	A/A	A/A	A/A
Affx-123342362	CcLG02	11.19	G/G	T/T	G/G	---	T/T	G/G	G/G	T/T	G/G	---	T/T	---	G/G	T/T	G/G	T/T	G/G	G/G	T/T	G/G	G/G	T/T	T/T	T/T	G/G	T/T	---	T/T	T/T	G/G	G/G	T/T	T/T	T/T	T/T	G/G	T/T	---	---	G/G	T/T	T/T	---	T/T	T/T	T/T	T/T
Affx-123339635	CcLG02	11.19	T/T	C/C	T/T	---	C/C	T/T	T/T	C/C	T/T	---	C/C	C/C	T/T	C/C	T/T	C/C	T/T	T/T	C/C	T/T	T/T	C/C	C/C	C/C	T/T	C/C	---	C/C	C/C	T/T	T/T	C/C	C/C	C/C	C/C	T/T	C/C	---	---	T/T	C/C	C/C	---	C/C	C/C	C/C	C/C
Affx-123344422	CcLG02	12.01	T/T	C/C	T/T	---	C/C	T/T	T/T	C/C	T/T	---	C/C	---	T/T	C/C	T/T	C/C	T/T	T/T	C/C	T/T	T/T	C/C	C/C	C/C	T/T	C/C	---	C/C	C/C	T/T	T/T	C/C	C/C	C/C	C/C	T/T	C/C	---	---	T/T	C/C	C/C	---	C/C	C/C	---	C/C
Affx-123325632	CcLG02	12.01	G/G	C/C	G/G	---	C/C	G/G	G/G	C/C	G/G	---	C/C	---	G/G	C/C	G/G	C/C	G/G	G/G	C/C	G/G	G/G	C/C	C/C	C/C	G/G	C/C	---	C/C	C/C	G/G	G/G	C/C	C/C	C/C	C/C	G/G	C/C	---	---	G/G	C/C	C/C	---	C/C	C/C	---	C/C
Affx-123320370	CcLG02	15.52	T/T	C/C	T/T	C/C	C/C	T/T	T/T	C/C	T/T	---	C/C	---	T/T	C/C	T/T	C/C	T/T	T/T	C/C	T/T	T/T	C/C	C/C	T/T	T/T	C/C	---	C/C	C/C	T/T	T/T	C/C	C/C	T/T	C/C	T/T	C/C	---	---	T/T	C/C	C/C	---	T/T	C/C	C/C	C/C
Affx-123350172	CcLG02	15.52	A/A	G/G	A/A	G/G	G/G	A/A	A/A	G/G	A/A	---	G/G	---	A/A	G/G	A/A	G/G	A/A	A/A	G/G	A/A	A/A	G/G	G/G	A/A	A/A	G/G	---	G/G	G/G	A/A	A/A	---	G/G	A/A	G/G	A/A	G/G	---	---	A/A	G/G	G/G	---	A/A	G/G	G/G	G/G
Affx-123311183	CcLG02	15.52	G/G	C/C	G/G	C/C	C/C	G/G	G/G	C/C	G/G	---	C/C	---	G/G	C/C	G/G	C/C	G/G	G/G	C/C	G/G	G/G	C/C	C/C	G/G	G/G	C/C	---	C/C	C/C	G/G	G/G	---	C/C	G/G	C/C	G/G	C/C	---	---	G/G	C/C	C/C	---	G/G	C/C	C/C	C/C
Affx-123314882	CcLG02	15.52	T/T	G/G	T/T	G/G	G/G	T/T	T/T	G/G	T/T	---	G/G	G/G	T/T	G/G	T/T	G/G	T/T	T/T	G/G	T/T	T/T	G/G	G/G	T/T	T/T	G/G	---	G/G	G/G	T/T	T/T	G/G	G/G	T/T	G/G	T/T	G/G	---	---	T/T	G/G	G/G	---	T/T	G/G	G/G	G/G
Affx-123303058	CcLG02	16.3	T/T	G/G	T/T	G/G	G/G	T/T	T/T	G/G	T/T	---	G/G	G/G	T/T	G/G	T/T	G/G	T/T	T/T	G/G	T/T	T/T	G/G	G/G	T/T	T/T	G/G	---	G/G	G/G	T/T	G/G	G/G	G/G	T/T	G/G	T/T	G/G	---	---	T/T	G/G	G/G	---	T/T	G/G	G/G	G/G
Affx-123354545	CcLG02	16.3	G/G	A/A	G/G	A/A	A/A	G/G	G/G	A/A	G/G	---	A/A	A/A	G/G	A/A	G/G	A/A	G/G	G/G	A/A	G/G	G/G	A/A	A/A	G/G	G/G	A/A	---	A/A	A/A	G/G	A/A	A/A	A/A	G/G	A/A	G/G	A/A	---	---	G/G	A/A	A/A	---	G/G	A/A	A/A	A/A
Affx-123350266	CcLG02	16.3	G/G	A/A	G/G	A/A	A/A	G/G	G/G	A/A	G/G	---	A/A	---	G/G	A/A	G/G	A/A	G/G	G/G	A/A	G/G	G/G	A/A	A/A	G/G	G/G	A/A	---	A/A	A/A	G/G	A/A	A/A	A/A	G/G	A/A	G/G	A/A	---	---	G/G	A/A	A/A	---	G/G	A/A	A/A	A/A
Affx-123312800	CcLG02	16.3	A/A	C/C	A/A	C/C	C/C	A/A	A/A	C/C	A/A	---	C/C	---	A/A	C/C	A/A	C/C	A/A	A/A	C/C	A/A	A/A	C/C	C/C	A/A	A/A	C/C	---	C/C	C/C	A/A	C/C	C/C	C/C	A/A	C/C	A/A	C/C	---	---	A/A	C/C	C/C	---	A/A	C/C	C/C	C/C
Affx-123327154	CcLG02	16.3	T/T	C/C	T/T	C/C	C/C	T/T	T/T	C/C	T/T	---	C/C	---	T/T	C/C	T/T	C/C	T/T	T/T	C/C	T/T	T/T	C/C	C/C	T/T	T/T	C/C	---	C/C	C/C	T/T	C/C	C/C	C/C	T/T	C/C	T/T	C/C	---	---	T/T	C/C	C/C	---	T/T	C/C	C/C	C/C
Affx-123324825	CcLG02	16.3	T/T	C/C	T/T	C/C	C/C	T/T	T/T	C/C	T/T	---	C/C	---	T/T	C/C	T/T	C/C	T/T	T/T	C/C	T/T	T/T	C/C	C/C	T/T	T/T	C/C	---	C/C	C/C	T/T	C/C	C/C	C/C	T/T	C/C	T/T	C/C	---	---	T/T	C/C	C/C	---	T/T	C/C	C/C	C/C
Affx-123318143	CcLG02	16.3	T/T	A/A	T/T	A/A	A/A	T/T	T/T	A/A	T/T	---	A/A	---	T/T	A/A	T/T	A/A	T/T	T/T	A/A	T/T	T/T	A/A	A/A	T/T	T/T	A/A	---	A/A	A/A	T/T	A/A	A/A	A/A	T/T	A/A	T/T	A/A	---	---	T/T	A/A	A/A	---	T/T	A/A	A/A	A/A
Affx-123301382	CcLG02	16.3	T/T	C/C	T/T	C/C	C/C	T/T	T/T	C/C	T/T	---	C/C	C/C	T/T	C/C	T/T	C/C	T/T	T/T	C/C	T/T	T/T	C/C	C/C	T/T	T/T	C/C	---	C/C	C/C	T/T	C/C	C/C	C/C	T/T	C/C	T/T	C/C	---	---	T/T	C/C	C/C	---	T/T	C/C	C/C	C/C
Affx-123319034	CcLG02	16.3	T/T	G/G	T/T	G/G	G/G	T/T	T/T	G/G	T/T	---	G/G	---	T/T	G/G	T/T	G/G	T/T	T/T	G/G	T/T	T/T	G/G	G/G	T/T	T/T	G/G	---	G/G	G/G	T/T	G/G	G/G	G/G	T/T	G/G	T/T	G/G	---	---	T/T	G/G	G/G	---	T/T	G/G	G/G	G/G
Affx-123303066	CcLG02	16.3	G/G	A/A	G/G	A/A	A/A	G/G	G/G	A/A	G/G	---	A/A	---	G/G	A/A	G/G	A/A	G/G	G/G	A/A	G/G	G/G	A/A	A/A	G/G	G/G	A/A	---	A/A	A/A	G/G	A/A	A/A	A/A	G/G	A/A	G/G	A/A	---	---	G/G	A/A	A/A	---	G/G	A/A	A/A	A/A
Affx-123303153	CcLG02	16.3	G/G	A/A	G/G	A/A	A/A	G/G	G/G	A/A	G/G	---	A/A	---	G/G	A/A	G/G	A/A	G/G	G/G	A/A	G/G	G/G	A/A	A/A	G/G	G/G	A/A	---	A/A	A/A	G/G	A/A	---	A/A	G/G	A/A	G/G	A/A	---	---	G/G	A/A	A/A	---	G/G	A/A	A/A	A/A
Affx-123311058	CcLG02	16.3	A/A	G/G	A/A	G/G	G/G	A/A	A/A	G/G	A/A	---	G/G	G/G	A/A	G/G	A/A	G/G	A/A	A/A	G/G	A/A	A/A	G/G	G/G	A/A	A/A	G/G	---	G/G	G/G	A/A	G/G	G/G	G/G	A/A	G/G	A/A	G/G	---	---	A/A	G/G	G/G	---	A/A	G/G	G/G	G/G
Affx-123314739	CcLG02	17.08	A/A	G/G	A/A	G/G	G/G	A/A	A/A	G/G	A/A	---	G/G	G/G	A/A	G/G	A/A	G/G	A/A	A/A	G/G	A/A	A/A	G/G	G/G	G/G	A/A	G/G	---	G/G	G/G	A/A	G/G	G/G	G/G	A/A	G/G	A/A	G/G	---	---	A/A	G/G	G/G	---	A/A	G/G	G/G	G/G
Affx-123343609	CcLG02	17.87	C/C	T/T	C/C	T/T	T/T	C/C	C/C	T/T	C/C	---	T/T	---	C/C	T/T	C/C	T/T	C/C	C/C	T/T	C/C	C/C	T/T	T/T	T/T	C/C	T/T	---	T/T	T/T	C/C	T/T	T/T	T/T	C/C	T/T	C/C	T/T	---	---	C/C	T/T	T/T	---	C/C	T/T	T/T	T/T
Affx-123345252	CcLG02	18.68	G/G	A/A	G/G	A/A	A/A	G/G	G/G	A/A	G/G	---	A/A	---	G/G	A/A	G/G	A/A	G/G	G/G	A/A	G/G	G/G	A/A	A/A	G/G	G/G	A/A	---	A/A	A/A	G/G	A/A	A/A	A/A	G/G	A/A	G/G	A/A	---	---	G/G	A/A	A/A	---	G/G	A/A	A/A	A/A
Affx-123319091	CcLG02	18.68	A/A	G/G	A/A	G/G	G/G	A/A	A/A	G/G	A/A	---	G/G	G/G	A/A	G/G	A/A	G/G	A/A	A/A	G/G	A/A	A/A	G/G	G/G	A/A	A/A	G/G	---	G/G	G/G	A/A	G/G	G/G	G/G	A/A	G/G	A/A	G/G	---	---	A/A	G/G	G/G	---	A/A	G/G	G/G	G/G
Affx-123355966	CcLG02	21.22	A/A	C/C	A/A	C/C	C/C	A/A	A/A	C/C	A/A	---	C/C	C/C	A/A	C/C	A/A	C/C	A/A	A/A	C/C	A/A	A/A	C/C	C/C	A/A	A/A	C/C	---	C/C	---	A/A	C/C	C/C	C/C	C/C	C/C	---	C/C	---	---	A/A	C/C	C/C	---	C/C	C/C	C/C	C/C
Affx-123349437	CcLG02	21.22	A/A	C/C	A/A	C/C	C/C	A/A	A/A	C/C	A/A	---	C/C	C/C	A/A	C/C	A/A	C/C	A/A	A/A	C/C	A/A	A/A	C/C	C/C	A/A	A/A	C/C	---	C/C	---	A/A	C/C	C/C	C/C	C/C	C/C	---	C/C	---	---	A/A	C/C	C/C	---	C/C	C/C	C/C	C/C
Affx-123317978	CcLG02	21.22	T/T	G/G	T/T	G/G	G/G	T/T	T/T	G/G	T/T	---	G/G	---	T/T	G/G	T/T	G/G	T/T	T/T	G/G	T/T	T/T	G/G	G/G	T/T	T/T	G/G	---	G/G	---	T/T	G/G	G/G	G/G	G/G	G/G	---	G/G	---	---	T/T	G/G	G/G	---	G/G	G/G	G/G	G/G
Affx-123327227	CcLG02	21.22	T/T	G/G	T/T	G/G	G/G	T/T	T/T	G/G	T/T	---	G/G	G/G	T/T	G/G	T/T	G/G	T/T	T/T	G/G	T/T	T/T	G/G	G/G	T/T	T/T	G/G	---	G/G	---	T/T	G/G	G/G	G/G	G/G	G/G	---	G/G	---	---	T/T	G/G	G/G	---	G/G	G/G	G/G	G/G
Affx-123349621	CcLG02	21.22	C/C	T/T	C/C	T/T	T/T	C/C	C/C	T/T	C/C	---	T/T	T/T	C/C	T/T	C/C	T/T	C/C	C/C	T/T	C/C	C/C	T/T	T/T	C/C	C/C	T/T	---	T/T	---	C/C	T/T	T/T	T/T	T/T	T/T	---	T/T	---	---	C/C	T/T	T/T	---	T/T	T/T	T/T	T/T
Affx-123310300	CcLG02	21.22	A/A	G/G	A/A	G/G	G/G	A/A	A/A	G/G	A/A	---	G/G	---	A/A	G/G	A/A	G/G	A/A	A/A	G/G	A/A	A/A	G/G	G/G	A/A	A/A	G/G	---	G/G	---	A/A	G/G	G/G	G/G	G/G	G/G	---	G/G	---	---	A/A	G/G	G/G	---	G/G	G/G	G/G	G/G
Affx-123319128	CcLG02	21.22	A/A	G/G	A/A	G/G	G/G	A/A	A/A	G/G	A/A	---	G/G	---	A/A	G/G	A/A	G/G	A/A	A/A	G/G	A/A	A/A	G/G	G/G	A/A	A/A	G/G	---	G/G	---	A/A	G/G	G/G	G/G	G/G	G/G	---	G/G	---	---	A/A	G/G	G/G	---	G/G	G/G	G/G	G/G
Affx-123336794	CcLG02	22.92	T/T	G/G	T/T	G/G	G/G	T/T	T/T	G/G	T/T	---	G/G	---	T/T	G/G	T/T	G/G	G/G	T/T	G/G	T/T	T/T	G/G	G/G	G/G	T/T	G/G	---	G/G	---	T/T	G/G	G/G	G/G	G/G	G/G	---	G/G	---	---	T/T	G/G	G/G	---	G/G	G/G	G/G	G/G
Affx-123353770	CcLG02	23.75	T/T	C/C	T/T	C/C	C/C	T/T	T/T	C/C	T/T	---	C/C	C/C	T/T	C/C	T/T	C/C	C/C	T/T	C/C	T/T	T/T	C/C	C/C	C/C	T/T	C/C	---	C/C	---	T/T	T/T	C/C	C/C	C/C	C/C	---	C/C	---	---	T/T	C/C	C/C	---	C/C	C/C	---	C/C
Affx-123317631	CcLG02	23.75	C/C	T/T	C/C	T/T	T/T	C/C	C/C	T/T	C/C	---	T/T	---	C/C	T/T	C/C	T/T	T/T	C/C	T/T	C/C	C/C	T/T	T/T	T/T	C/C	T/T	---	T/T	---	C/C	C/C	T/T	T/T	T/T	T/T	---	T/T	---	---	C/C	T/T	T/T	---	T/T	T/T	---	T/T
Affx-123360189	CcLG02	23.75	T/T	C/C	T/T	C/C	C/C	T/T	T/T	C/C	T/T	---	C/C	---	T/T	C/C	T/T	C/C	C/C	T/T	C/C	T/T	T/T	C/C	C/C	C/C	T/T	C/C	---	C/C	---	T/T	T/T	C/C	C/C	C/C	C/C	---	C/C	---	---	T/T	C/C	C/C	---	C/C	C/C	---	C/C
Affx-123345889	CcLG02	23.75	T/T	C/C	T/T	C/C	C/C	T/T	T/T	C/C	T/T	---	C/C	---	T/T	C/C	T/T	C/C	C/C	T/T	C/C	T/T	T/T	C/C	C/C	C/C	T/T	C/C	---	C/C	---	T/T	T/T	C/C	C/C	C/C	C/C	---	C/C	---	---	T/T	C/C	C/C	---	C/C	C/C	---	C/C
Affx-123312037	CcLG02	23.75	G/G	T/T	G/G	T/T	T/T	G/G	G/G	T/T	G/G	---	T/T	T/T	G/G	T/T	G/G	T/T	T/T	G/G	T/T	G/G	G/G	T/T	T/T	T/T	G/G	T/T	---	T/T	---	G/G	G/G	T/T	T/T	T/T	T/T	---	T/T	---	---	G/G	T/T	T/T	---	T/T	T/T	---	T/T
Affx-123357873	CcLG02	25.45	C/C	T/T	C/C	T/T	T/T	C/C	C/C	T/T	C/C	---	T/T	T/T	C/C	T/T	C/C	T/T	C/C	C/C	T/T	C/C	C/C	T/T	T/T	C/C	C/C	T/T	---	T/T	---	C/C	C/C	T/T	T/T	T/T	T/T	---	T/T	---	---	C/C	T/T	T/T	---	T/T	T/T	---	T/T
Affx-123349058	CcLG02	25.45	A/A	G/G	A/A	---	G/G	A/A	A/A	---	---	---	G/G	---	A/A	---	A/A	---	A/A	A/A	---	A/A	A/A	---	---	---	A/A	---	A/A	G/G	G/G	A/A	---	---	---	G/G	---	A/A	G/G	---	---	A/A	---	---	---	---	---	---	G/G
Affx-123333783	CcLG02	34.48	C/C	T/T	T/T	T/T	T/T	T/T	---	T/T	T/T	C/C	T/T	---	C/C	T/T	C/C	T/T	---	C/C	T/T	C/C	C/C	---	C/C	C/C	C/C	T/T	C/C	T/T	T/T	C/C	C/C	T/T	T/T	T/T	T/T	C/C	T/T	---	---	C/C	C/C	C/C	---	T/T	T/T	---	C/C
Affx-123337100	CcLG02	34.48	T/T	C/C	C/C	C/C	C/C	C/C	---	C/C	C/C	T/T	C/C	---	T/T	C/C	T/T	C/C	---	T/T	C/C	T/T	T/T	---	T/T	T/T	T/T	C/C	T/T	C/C	C/C	T/T	T/T	C/C	C/C	C/C	C/C	T/T	C/C	---	---	T/T	T/T	T/T	---	C/C	C/C	---	T/T
Affx-123309449	CcLG02	35.29	T/T	C/C	C/C	C/C	C/C	C/C	---	C/C	C/C	T/T	C/C	---	T/T	C/C	T/T	C/C	---	T/T	C/C	T/T	T/T	---	T/T	C/C	T/T	C/C	T/T	C/C	C/C	T/T	T/T	C/C	C/C	C/C	C/C	T/T	C/C	---	---	T/T	T/T	T/T	---	C/C	C/C	T/T	T/T
Affx-123343663	CcLG02	36.1	T/T	C/C	C/C	C/C	C/C	C/C	---	C/C	C/C	T/T	C/C	T/T	T/T	C/C	T/T	C/C	---	T/T	C/C	T/T	T/T	---	T/T	C/C	T/T	C/C	T/T	C/C	C/C	T/T	C/C	C/C	C/C	C/C	C/C	T/T	C/C	---	---	T/T	T/T	T/T	---	C/C	C/C	---	T/T
Affx-123343822	CcLG02	36.1	A/A	G/G	G/G	G/G	G/G	G/G	---	G/G	G/G	A/A	G/G	---	A/A	G/G	A/A	G/G	---	A/A	G/G	A/A	A/A	---	A/A	G/G	A/A	G/G	A/A	G/G	G/G	A/A	G/G	G/G	G/G	G/G	G/G	A/A	G/G	---	---	A/A	A/A	A/A	---	G/G	G/G	---	A/A
Affx-123320027	CcLG02	36.1	C/C	T/T	T/T	T/T	T/T	T/T	---	T/T	T/T	C/C	T/T	---	C/C	T/T	C/C	T/T	---	C/C	T/T	C/C	C/C	---	C/C	T/T	C/C	T/T	C/C	T/T	T/T	C/C	T/T	T/T	T/T	T/T	T/T	C/C	T/T	---	---	C/C	C/C	C/C	---	T/T	T/T	---	C/C
Affx-123304781	CcLG02	36.93	T/T	G/G	G/G	G/G	G/G	G/G	---	G/G	T/T	T/T	G/G	---	T/T	G/G	T/T	G/G	---	T/T	G/G	T/T	T/T	---	T/T	G/G	T/T	G/G	T/T	G/G	G/G	T/T	G/G	G/G	G/G	G/G	G/G	T/T	G/G	T/T	---	T/T	T/T	T/T	---	G/G	G/G	T/T	T/T
Affx-123312238	CcLG02	36.93	T/T	C/C	C/C	C/C	C/C	C/C	---	C/C	T/T	T/T	C/C	---	T/T	C/C	T/T	C/C	---	T/T	C/C	T/T	T/T	---	T/T	C/C	T/T	C/C	T/T	C/C	C/C	T/T	C/C	C/C	C/C	C/C	C/C	T/T	C/C	T/T	---	T/T	T/T	T/T	---	C/C	C/C	T/T	T/T
Affx-123347142	CcLG02	38.57	T/T	C/C	C/C	C/C	C/C	C/C	---	C/C	T/T	T/T	C/C	---	T/T	C/C	T/T	C/C	---	T/T	C/C	T/T	T/T	---	T/T	C/C	T/T	C/C	T/T	C/C	C/C	T/T	C/C	C/C	C/C	C/C	C/C	T/T	C/C	T/T	---	T/T	T/T	T/T	---	C/C	C/C	---	T/T
Affx-123305947	CcLG02	38.57	A/A	C/C	C/C	C/C	C/C	C/C	---	C/C	A/A	A/A	C/C	---	A/A	C/C	A/A	C/C	---	A/A	C/C	A/A	A/A	---	A/A	C/C	A/A	C/C	A/A	C/C	C/C	A/A	C/C	C/C	C/C	C/C	C/C	A/A	C/C	A/A	---	A/A	A/A	A/A	---	C/C	C/C	---	A/A
Affx-123323328	CcLG02	39.38	T/T	C/C	C/C	C/C	C/C	C/C	---	C/C	T/T	T/T	C/C	---	T/T	C/C	T/T	C/C	---	T/T	C/C	T/T	T/T	---	T/T	C/C	T/T	C/C	T/T	C/C	C/C	T/T	C/C	C/C	C/C	C/C	C/C	T/T	C/C	T/T	---	T/T	T/T	T/T	---	C/C	C/C	---	T/T
Affx-123311798	CcLG02	39.38	T/T	C/C	C/C	C/C	C/C	C/C	---	C/C	T/T	T/T	C/C	---	T/T	C/C	T/T	C/C	---	T/T	C/C	T/T	T/T	---	T/T	C/C	T/T	C/C	T/T	C/C	C/C	T/T	C/C	C/C	C/C	C/C	C/C	T/T	C/C	T/T	---	T/T	T/T	T/T	---	C/C	C/C	---	T/T
Affx-123356040	CcLG02	41.88	C/C	T/T	T/T	T/T	T/T	T/T	---	T/T	C/C	C/C	T/T	---	C/C	T/T	C/C	T/T	---	C/C	T/T	C/C	T/T	---	C/C	T/T	C/C	T/T	C/C	T/T	T/T	C/C	T/T	T/T	T/T	T/T	T/T	C/C	T/T	C/C	---	T/T	C/C	C/C	---	T/T	T/T	---	C/C
Affx-123354280	CcLG02	41.88	G/G	A/A	A/A	A/A	A/A	A/A	---	A/A	G/G	G/G	A/A	---	G/G	A/A	G/G	A/A	---	G/G	A/A	G/G	A/A	---	G/G	A/A	G/G	A/A	G/G	A/A	A/A	G/G	A/A	A/A	A/A	A/A	A/A	G/G	A/A	G/G	---	A/A	G/G	G/G	---	A/A	A/A	---	G/G
Affx-123332052	CcLG02	45.33	A/A	G/G	G/G	G/G	G/G	G/G	---	G/G	A/A	A/A	G/G	---	G/G	G/G	G/G	G/G	---	A/A	G/G	A/A	G/G	---	A/A	G/G	G/G	G/G	A/A	G/G	G/G	A/A	G/G	G/G	G/G	G/G	G/G	A/A	G/G	A/A	---	G/G	A/A	A/A	---	G/G	G/G	A/A	A/A
Affx-123321523	CcLG02	45.33	A/A	G/G	G/G	G/G	G/G	G/G	---	G/G	A/A	A/A	G/G	---	G/G	G/G	G/G	G/G	---	A/A	G/G	A/A	G/G	---	A/A	G/G	G/G	G/G	A/A	G/G	G/G	A/A	G/G	G/G	G/G	G/G	G/G	A/A	G/G	A/A	---	G/G	A/A	A/A	---	G/G	G/G	A/A	A/A
Affx-123312411	CcLG02	45.33	A/A	G/G	G/G	G/G	G/G	G/G	---	G/G	A/A	A/A	G/G	---	G/G	G/G	G/G	G/G	---	A/A	G/G	A/A	G/G	---	A/A	G/G	G/G	G/G	A/A	G/G	G/G	A/A	G/G	G/G	G/G	G/G	G/G	A/A	G/G	A/A	---	G/G	A/A	A/A	---	G/G	G/G	A/A	A/A
Affx-123353266	CcLG02	45.33	A/A	G/G	G/G	G/G	G/G	G/G	---	G/G	A/A	A/A	G/G	---	G/G	G/G	G/G	G/G	---	A/A	G/G	A/A	G/G	---	A/A	G/G	G/G	G/G	A/A	G/G	G/G	A/A	G/G	G/G	G/G	G/G	G/G	A/A	G/G	A/A	---	G/G	A/A	A/A	---	G/G	G/G	A/A	A/A
Affx-123311371	CcLG02	45.33	A/A	G/G	G/G	G/G	G/G	G/G	---	G/G	A/A	A/A	G/G	---	G/G	G/G	G/G	G/G	---	A/A	G/G	A/A	G/G	---	A/A	G/G	G/G	G/G	A/A	G/G	G/G	A/A	G/G	G/G	G/G	G/G	G/G	A/A	G/G	A/A	---	G/G	A/A	A/A	---	G/G	G/G	A/A	A/A
Affx-123309310	CcLG02	45.33	C/C	A/A	A/A	A/A	A/A	A/A	---	A/A	C/C	C/C	A/A	---	A/A	A/A	A/A	A/A	---	C/C	A/A	C/C	A/A	---	C/C	A/A	A/A	A/A	C/C	A/A	A/A	C/C	A/A	A/A	A/A	A/A	A/A	C/C	A/A	C/C	---	A/A	C/C	C/C	---	A/A	A/A	C/C	C/C
Affx-123310698	CcLG02	45.33	A/A	G/G	G/G	G/G	G/G	G/G	---	G/G	A/A	A/A	G/G	---	G/G	G/G	G/G	G/G	---	A/A	G/G	A/A	G/G	---	A/A	G/G	G/G	G/G	A/A	G/G	G/G	A/A	G/G	G/G	G/G	G/G	G/G	A/A	G/G	A/A	---	G/G	A/A	A/A	---	G/G	G/G	A/A	A/A
Affx-123306009	CcLG02	45.33	T/T	C/C	C/C	C/C	C/C	C/C	---	C/C	T/T	T/T	C/C	---	C/C	C/C	C/C	C/C	---	T/T	C/C	T/T	C/C	---	T/T	C/C	C/C	C/C	T/T	C/C	C/C	T/T	C/C	C/C	C/C	C/C	C/C	T/T	C/C	T/T	---	C/C	T/T	T/T	---	C/C	C/C	T/T	T/T
Affx-123334106	CcLG02	45.33	G/G	A/A	A/A	A/A	A/A	A/A	---	A/A	G/G	G/G	A/A	---	A/A	A/A	A/A	A/A	---	G/G	A/A	G/G	A/A	---	G/G	A/A	A/A	A/A	G/G	A/A	A/A	G/G	A/A	A/A	A/A	A/A	A/A	G/G	A/A	G/G	---	A/A	G/G	G/G	---	A/A	A/A	G/G	G/G
Affx-123323050	CcLG02	48.91	T/T	C/C	C/C	C/C	C/C	C/C	C/C	C/C	T/T	T/T	C/C	---	C/C	C/C	C/C	C/C	T/T	T/T	C/C	T/T	C/C	---	T/T	T/T	C/C	C/C	T/T	C/C	---	T/T	C/C	C/C	C/C	C/C	C/C	T/T	C/C	T/T	---	C/C	T/T	T/T	---	C/C	C/C	---	T/T
Affx-123335099	CcLG02	49.7	A/A	G/G	G/G	G/G	G/G	G/G	G/G	G/G	A/A	A/A	G/G	---	G/G	G/G	G/G	G/G	A/A	A/A	A/A	A/A	G/G	---	A/A	A/A	G/G	G/G	A/A	G/G	G/G	A/A	G/G	G/G	G/G	G/G	G/G	A/A	G/G	A/A	---	G/G	A/A	A/A	---	G/G	G/G	A/A	A/A
Affx-123327963	CcLG02	50.47	T/T	G/G	G/G	G/G	G/G	G/G	G/G	G/G	T/T	T/T	G/G	---	G/G	G/G	G/G	G/G	T/T	T/T	T/T	T/T	G/G	G/G	T/T	T/T	G/G	G/G	T/T	G/G	G/G	T/T	T/T	G/G	G/G	G/G	G/G	T/T	G/G	T/T	---	G/G	T/T	T/T	---	G/G	G/G	T/T	T/T
Affx-123331335	CcLG02	50.47	A/A	G/G	G/G	G/G	G/G	G/G	G/G	G/G	A/A	A/A	G/G	---	G/G	G/G	G/G	G/G	A/A	A/A	A/A	A/A	G/G	---	A/A	A/A	G/G	G/G	A/A	G/G	G/G	A/A	A/A	G/G	G/G	G/G	G/G	A/A	G/G	A/A	---	G/G	A/A	A/A	---	G/G	G/G	A/A	A/A
Affx-123333804	CcLG02	50.47	C/C	T/T	T/T	T/T	T/T	T/T	T/T	T/T	C/C	C/C	T/T	C/C	T/T	T/T	T/T	T/T	C/C	C/C	C/C	C/C	T/T	---	C/C	C/C	T/T	T/T	C/C	T/T	T/T	C/C	C/C	T/T	T/T	T/T	T/T	C/C	T/T	C/C	---	T/T	C/C	C/C	---	T/T	T/T	C/C	C/C
Affx-123305614	CcLG02	50.47	A/A	C/C	C/C	C/C	C/C	C/C	C/C	C/C	A/A	A/A	C/C	A/A	C/C	C/C	C/C	C/C	A/A	A/A	A/A	A/A	C/C	---	A/A	A/A	C/C	C/C	A/A	C/C	C/C	A/A	A/A	---	C/C	C/C	C/C	A/A	C/C	A/A	---	C/C	A/A	A/A	---	C/C	C/C	A/A	A/A
Affx-123346041	CcLG02	50.47	C/C	T/T	T/T	T/T	T/T	T/T	T/T	T/T	C/C	C/C	T/T	C/C	T/T	T/T	T/T	T/T	C/C	C/C	C/C	C/C	T/T	---	C/C	C/C	T/T	T/T	C/C	T/T	T/T	C/C	C/C	T/T	T/T	T/T	T/T	C/C	T/T	C/C	---	T/T	C/C	C/C	---	T/T	T/T	C/C	C/C
Affx-123346783	CcLG02	50.47	A/A	G/G	G/G	G/G	G/G	G/G	G/G	G/G	A/A	A/A	G/G	A/A	G/G	G/G	G/G	G/G	A/A	A/A	A/A	A/A	G/G	---	A/A	A/A	G/G	G/G	A/A	G/G	G/G	A/A	A/A	---	G/G	G/G	G/G	A/A	G/G	A/A	---	G/G	A/A	A/A	---	G/G	G/G	A/A	A/A
Affx-123355300	CcLG02	50.47	T/T	G/G	G/G	G/G	G/G	G/G	G/G	G/G	T/T	T/T	G/G	---	G/G	G/G	G/G	G/G	T/T	T/T	T/T	T/T	G/G	---	T/T	T/T	G/G	G/G	T/T	G/G	G/G	T/T	T/T	G/G	G/G	G/G	G/G	T/T	G/G	T/T	---	G/G	T/T	T/T	---	G/G	G/G	T/T	T/T
Affx-123359165	CcLG02	50.47	C/C	T/T	T/T	T/T	T/T	T/T	T/T	T/T	C/C	C/C	T/T	---	T/T	T/T	T/T	T/T	C/C	C/C	C/C	C/C	T/T	---	C/C	C/C	T/T	T/T	C/C	T/T	T/T	C/C	C/C	T/T	T/T	T/T	T/T	C/C	T/T	C/C	---	T/T	C/C	C/C	---	T/T	T/T	C/C	C/C
Affx-123301475	CcLG02	50.47	G/G	A/A	A/A	A/A	A/A	A/A	A/A	A/A	G/G	G/G	A/A	G/G	A/A	A/A	A/A	A/A	G/G	G/G	G/G	G/G	A/A	---	G/G	G/G	A/A	A/A	G/G	A/A	A/A	G/G	G/G	A/A	A/A	A/A	A/A	G/G	A/A	G/G	---	A/A	G/G	G/G	---	A/A	A/A	G/G	G/G
Affx-123301756	CcLG02	50.47	G/G	A/A	A/A	A/A	A/A	A/A	A/A	A/A	G/G	G/G	A/A	G/G	A/A	A/A	A/A	A/A	G/G	G/G	G/G	G/G	A/A	---	G/G	G/G	A/A	A/A	G/G	A/A	A/A	G/G	G/G	A/A	A/A	A/A	A/A	G/G	A/A	G/G	---	A/A	G/G	G/G	---	A/A	A/A	G/G	G/G
Affx-123308113	CcLG02	50.47	G/G	A/A	A/A	A/A	A/A	A/A	A/A	A/A	G/G	G/G	A/A	G/G	A/A	A/A	A/A	A/A	G/G	G/G	G/G	G/G	A/A	---	G/G	G/G	A/A	A/A	G/G	A/A	A/A	G/G	G/G	A/A	A/A	A/A	A/A	G/G	A/A	G/G	---	A/A	G/G	G/G	---	A/A	A/A	G/G	G/G
Affx-123309713	CcLG02	50.47	G/G	A/A	A/A	A/A	A/A	A/A	A/A	A/A	G/G	G/G	A/A	---	A/A	A/A	A/A	A/A	G/G	G/G	G/G	G/G	A/A	---	G/G	G/G	A/A	A/A	G/G	A/A	A/A	G/G	G/G	A/A	A/A	A/A	A/A	G/G	A/A	G/G	---	A/A	G/G	G/G	---	A/A	A/A	G/G	G/G
Affx-123319838	CcLG02	50.47	G/G	A/A	A/A	A/A	A/A	A/A	A/A	A/A	G/G	G/G	A/A	G/G	A/A	A/A	A/A	A/A	G/G	G/G	G/G	G/G	A/A	---	G/G	G/G	A/A	A/A	G/G	A/A	A/A	G/G	G/G	A/A	A/A	A/A	A/A	G/G	A/A	G/G	---	A/A	G/G	G/G	---	A/A	A/A	G/G	G/G
Affx-123326260	CcLG02	50.47	G/G	A/A	A/A	A/A	A/A	A/A	A/A	A/A	G/G	G/G	A/A	---	A/A	A/A	A/A	A/A	G/G	G/G	G/G	G/G	A/A	---	G/G	G/G	A/A	A/A	G/G	A/A	A/A	G/G	G/G	A/A	A/A	A/A	A/A	G/G	A/A	G/G	---	A/A	G/G	G/G	---	A/A	A/A	G/G	G/G
Affx-123303413	CcLG02	50.47	C/C	T/T	T/T	T/T	T/T	T/T	T/T	T/T	C/C	C/C	T/T	C/C	T/T	T/T	T/T	T/T	C/C	C/C	C/C	C/C	T/T	---	C/C	C/C	T/T	T/T	C/C	T/T	T/T	C/C	C/C	---	T/T	T/T	T/T	C/C	T/T	C/C	---	T/T	C/C	C/C	---	T/T	T/T	C/C	C/C
Affx-123345817	CcLG02	50.47	G/G	A/A	A/A	A/A	A/A	A/A	A/A	A/A	G/G	G/G	A/A	G/G	A/A	A/A	A/A	A/A	G/G	G/G	G/G	G/G	A/A	---	G/G	G/G	A/A	A/A	G/G	A/A	A/A	G/G	G/G	---	A/A	A/A	A/A	G/G	A/A	G/G	---	A/A	G/G	G/G	---	A/A	A/A	G/G	G/G
Affx-123316957	CcLG02	50.47	A/A	G/G	G/G	G/G	G/G	G/G	G/G	G/G	A/A	A/A	G/G	A/A	G/G	G/G	G/G	G/G	A/A	A/A	A/A	A/A	G/G	---	A/A	A/A	G/G	G/G	A/A	G/G	G/G	A/A	A/A	G/G	G/G	G/G	G/G	A/A	G/G	A/A	---	G/G	A/A	A/A	---	G/G	G/G	A/A	A/A
Affx-123349349	CcLG02	51.22	C/C	T/T	T/T	T/T	T/T	T/T	T/T	T/T	C/C	C/C	T/T	C/C	T/T	T/T	T/T	T/T	C/C	C/C	C/C	C/C	T/T	---	C/C	T/T	T/T	T/T	C/C	T/T	T/T	C/C	C/C	T/T	T/T	T/T	T/T	C/C	T/T	C/C	---	T/T	C/C	C/C	---	T/T	T/T	C/C	C/C
Affx-123312038	CcLG02	51.22	T/T	C/C	C/C	C/C	C/C	C/C	C/C	C/C	T/T	T/T	C/C	T/T	C/C	C/C	C/C	C/C	T/T	T/T	T/T	T/T	C/C	---	T/T	C/C	C/C	C/C	T/T	C/C	C/C	T/T	T/T	C/C	C/C	C/C	C/C	T/T	C/C	T/T	---	C/C	T/T	T/T	---	C/C	C/C	T/T	T/T
Affx-123331185	CcLG02	51.22	C/C	T/T	T/T	T/T	T/T	T/T	T/T	T/T	C/C	C/C	T/T	---	T/T	T/T	T/T	T/T	C/C	C/C	C/C	C/C	T/T	---	C/C	T/T	T/T	T/T	C/C	T/T	T/T	C/C	C/C	T/T	T/T	T/T	T/T	C/C	T/T	C/C	---	T/T	C/C	C/C	---	T/T	T/T	C/C	C/C
Affx-123327496	CcLG02	51.22	A/A	G/G	G/G	G/G	G/G	G/G	G/G	G/G	A/A	A/A	G/G	A/A	G/G	G/G	G/G	G/G	A/A	A/A	A/A	A/A	G/G	---	A/A	G/G	G/G	G/G	A/A	G/G	G/G	A/A	A/A	G/G	G/G	G/G	G/G	A/A	G/G	A/A	---	G/G	A/A	A/A	---	G/G	G/G	---	A/A
Affx-123315557	CcLG02	51.22	A/A	G/G	G/G	G/G	G/G	G/G	G/G	G/G	A/A	A/A	G/G	A/A	G/G	G/G	G/G	G/G	A/A	A/A	A/A	A/A	G/G	---	A/A	G/G	G/G	G/G	A/A	G/G	G/G	A/A	A/A	G/G	G/G	G/G	G/G	A/A	G/G	A/A	---	G/G	A/A	A/A	---	G/G	G/G	A/A	A/A
Affx-123304123	CcLG02	51.22	G/G	A/A	A/A	A/A	A/A	A/A	A/A	A/A	G/G	G/G	A/A	---	A/A	A/A	A/A	A/A	G/G	G/G	G/G	G/G	A/A	---	G/G	A/A	A/A	A/A	G/G	A/A	A/A	G/G	G/G	A/A	A/A	A/A	A/A	G/G	A/A	G/G	---	A/A	G/G	G/G	---	A/A	A/A	---	G/G
Affx-123308834	CcLG02	51.22	A/A	C/C	C/C	C/C	C/C	C/C	C/C	C/C	A/A	A/A	C/C	A/A	C/C	C/C	C/C	C/C	A/A	A/A	A/A	A/A	C/C	---	A/A	C/C	C/C	C/C	A/A	C/C	C/C	A/A	A/A	C/C	C/C	C/C	C/C	A/A	C/C	A/A	---	C/C	A/A	A/A	---	C/C	C/C	A/A	A/A
Affx-123306055	CcLG02	51.22	C/C	T/T	T/T	T/T	T/T	T/T	T/T	T/T	C/C	C/C	T/T	---	T/T	T/T	T/T	T/T	C/C	C/C	C/C	C/C	T/T	---	C/C	T/T	T/T	T/T	C/C	T/T	T/T	C/C	C/C	T/T	T/T	T/T	T/T	C/C	T/T	C/C	---	T/T	C/C	C/C	---	T/T	T/T	C/C	C/C
Affx-123315537	CcLG02	51.22	G/G	A/A	A/A	A/A	A/A	A/A	A/A	A/A	G/G	G/G	A/A	G/G	A/A	A/A	A/A	A/A	G/G	G/G	G/G	G/G	A/A	---	G/G	A/A	A/A	A/A	G/G	A/A	A/A	G/G	G/G	A/A	A/A	A/A	A/A	G/G	A/A	G/G	---	A/A	G/G	G/G	---	A/A	A/A	G/G	G/G
Affx-123323642	CcLG02	51.22	G/G	A/A	A/A	A/A	A/A	A/A	A/A	A/A	G/G	G/G	A/A	G/G	A/A	A/A	A/A	A/A	G/G	G/G	G/G	G/G	A/A	---	G/G	A/A	A/A	A/A	G/G	A/A	A/A	G/G	G/G	A/A	A/A	A/A	A/A	G/G	A/A	G/G	---	A/A	G/G	G/G	---	A/A	A/A	G/G	G/G
Affx-123337563	CcLG02	51.22	G/G	A/A	A/A	A/A	A/A	A/A	A/A	A/A	G/G	G/G	A/A	G/G	A/A	A/A	A/A	A/A	G/G	G/G	G/G	G/G	A/A	---	G/G	A/A	A/A	A/A	G/G	A/A	A/A	G/G	G/G	A/A	A/A	A/A	A/A	G/G	A/A	G/G	---	A/A	G/G	G/G	---	A/A	A/A	---	G/G
Affx-123348373	CcLG02	51.22	G/G	A/A	A/A	A/A	A/A	A/A	A/A	A/A	G/G	G/G	A/A	G/G	A/A	A/A	A/A	A/A	G/G	G/G	G/G	G/G	A/A	---	G/G	A/A	A/A	A/A	G/G	A/A	A/A	G/G	G/G	A/A	A/A	A/A	A/A	G/G	A/A	G/G	---	A/A	G/G	G/G	---	A/A	A/A	G/G	G/G
Affx-123336939	CcLG02	51.98	T/T	C/C	C/C	C/C	C/C	C/C	C/C	C/C	T/T	T/T	C/C	T/T	C/C	C/C	C/C	C/C	T/T	T/T	T/T	T/T	C/C	---	T/T	C/C	C/C	C/C	T/T	C/C	C/C	T/T	C/C	C/C	C/C	C/C	C/C	T/T	C/C	T/T	T/T	C/C	T/T	T/T	T/T	C/C	C/C	T/T	T/T
Affx-123335704	CcLG02	51.98	T/T	C/C	C/C	C/C	C/C	C/C	C/C	C/C	T/T	T/T	C/C	T/T	C/C	C/C	C/C	C/C	T/T	T/T	T/T	T/T	C/C	---	T/T	C/C	C/C	C/C	T/T	C/C	C/C	T/T	C/C	C/C	C/C	C/C	---	T/T	C/C	T/T	---	C/C	T/T	T/T	---	C/C	C/C	---	T/T
Affx-123335569	CcLG02	51.98	C/C	T/T	T/T	T/T	T/T	T/T	T/T	T/T	C/C	C/C	T/T	C/C	T/T	T/T	T/T	T/T	C/C	C/C	C/C	C/C	T/T	---	C/C	T/T	T/T	T/T	C/C	T/T	T/T	C/C	T/T	T/T	T/T	T/T	T/T	C/C	T/T	C/C	---	T/T	C/C	C/C	---	T/T	T/T	---	C/C
Affx-123334614	CcLG02	51.98	A/A	C/C	C/C	C/C	C/C	C/C	C/C	C/C	A/A	A/A	C/C	---	C/C	C/C	C/C	C/C	A/A	A/A	A/A	A/A	C/C	---	A/A	C/C	C/C	C/C	A/A	C/C	C/C	A/A	C/C	C/C	C/C	C/C	C/C	A/A	C/C	A/A	---	C/C	A/A	A/A	---	C/C	C/C	---	A/A
Affx-123308678	CcLG02	51.98	T/T	C/C	C/C	C/C	C/C	C/C	C/C	C/C	T/T	T/T	C/C	T/T	C/C	C/C	C/C	C/C	T/T	T/T	T/T	T/T	C/C	---	T/T	C/C	C/C	C/C	T/T	C/C	C/C	T/T	C/C	C/C	C/C	C/C	C/C	T/T	C/C	T/T	---	C/C	T/T	T/T	---	C/C	C/C	---	T/T
Affx-123312773	CcLG02	51.98	C/C	T/T	T/T	T/T	T/T	T/T	T/T	T/T	C/C	C/C	T/T	---	T/T	T/T	T/T	T/T	C/C	C/C	---	C/C	T/T	---	C/C	T/T	T/T	T/T	---	T/T	---	C/C	T/T	---	T/T	T/T	T/T	C/C	T/T	C/C	---	T/T	C/C	C/C	---	T/T	---	---	C/C
Affx-123330465	CcLG02	51.98	T/T	C/C	C/C	C/C	C/C	C/C	C/C	C/C	T/T	T/T	C/C	T/T	C/C	C/C	C/C	C/C	T/T	T/T	T/T	T/T	C/C	---	T/T	C/C	C/C	C/C	T/T	C/C	C/C	T/T	C/C	C/C	C/C	C/C	C/C	T/T	C/C	T/T	---	C/C	T/T	T/T	---	C/C	C/C	---	T/T
Affx-123324001	CcLG02	51.98	T/T	C/C	C/C	C/C	C/C	C/C	C/C	C/C	T/T	T/T	C/C	---	C/C	C/C	C/C	C/C	T/T	T/T	T/T	T/T	C/C	---	T/T	C/C	C/C	C/C	T/T	C/C	C/C	T/T	C/C	C/C	C/C	C/C	C/C	T/T	C/C	T/T	---	C/C	T/T	T/T	---	C/C	C/C	---	T/T
Affx-123307315	CcLG02	51.98	C/C	T/T	T/T	T/T	T/T	T/T	T/T	T/T	C/C	C/C	T/T	---	T/T	T/T	T/T	T/T	C/C	C/C	C/C	C/C	T/T	---	C/C	T/T	T/T	T/T	C/C	T/T	T/T	C/C	T/T	T/T	T/T	T/T	T/T	C/C	T/T	C/C	---	T/T	C/C	C/C	---	T/T	T/T	---	C/C
Affx-123340151	CcLG02	51.98	A/A	G/G	G/G	G/G	G/G	G/G	G/G	G/G	A/A	A/A	G/G	---	G/G	G/G	G/G	G/G	A/A	A/A	A/A	A/A	G/G	---	A/A	G/G	G/G	G/G	A/A	G/G	G/G	A/A	G/G	G/G	G/G	G/G	G/G	A/A	G/G	A/A	---	G/G	A/A	A/A	---	G/G	G/G	---	A/A
Affx-123306890	CcLG02	51.98	C/C	T/T	T/T	T/T	T/T	T/T	T/T	T/T	C/C	C/C	T/T	C/C	T/T	T/T	T/T	T/T	C/C	C/C	C/C	C/C	T/T	---	C/C	T/T	T/T	T/T	C/C	T/T	T/T	C/C	T/T	T/T	T/T	T/T	T/T	C/C	T/T	C/C	---	T/T	C/C	C/C	---	T/T	T/T	---	C/C
Affx-123354355	CcLG02	51.98	A/A	G/G	G/G	G/G	G/G	G/G	G/G	G/G	A/A	A/A	G/G	---	G/G	G/G	G/G	G/G	A/A	A/A	A/A	A/A	G/G	---	A/A	G/G	G/G	G/G	A/A	G/G	G/G	A/A	G/G	G/G	G/G	G/G	G/G	A/A	G/G	A/A	---	G/G	A/A	A/A	---	G/G	G/G	---	A/A
Affx-123359566	CcLG02	51.98	T/T	G/G	G/G	G/G	G/G	G/G	G/G	G/G	T/T	T/T	G/G	---	G/G	G/G	G/G	G/G	T/T	T/T	T/T	T/T	G/G	---	T/T	G/G	G/G	G/G	T/T	G/G	G/G	T/T	G/G	G/G	G/G	G/G	G/G	T/T	G/G	T/T	---	G/G	T/T	T/T	---	G/G	G/G	---	T/T
Affx-123318927	CcLG02	51.98	A/A	G/G	G/G	G/G	G/G	G/G	G/G	G/G	A/A	A/A	G/G	A/A	G/G	G/G	G/G	G/G	A/A	A/A	A/A	A/A	G/G	---	A/A	G/G	G/G	G/G	A/A	G/G	G/G	A/A	G/G	G/G	G/G	G/G	G/G	A/A	G/G	A/A	---	G/G	A/A	A/A	---	G/G	G/G	---	A/A
Affx-123319703	CcLG02	51.98	G/G	A/A	A/A	A/A	A/A	A/A	A/A	A/A	G/G	G/G	A/A	---	A/A	A/A	A/A	A/A	G/G	G/G	G/G	G/G	A/A	---	G/G	A/A	A/A	A/A	G/G	A/A	A/A	G/G	A/A	A/A	A/A	A/A	A/A	G/G	A/A	G/G	---	A/A	G/G	G/G	---	A/A	A/A	---	G/G
Affx-123337161	CcLG02	51.98	C/C	A/A	A/A	A/A	A/A	A/A	A/A	A/A	C/C	C/C	A/A	---	A/A	A/A	A/A	A/A	C/C	C/C	C/C	C/C	A/A	---	C/C	A/A	A/A	A/A	C/C	A/A	A/A	C/C	A/A	A/A	A/A	A/A	A/A	C/C	A/A	C/C	---	A/A	C/C	C/C	---	A/A	A/A	---	C/C
Affx-123343976	CcLG02	51.98	G/G	A/A	A/A	A/A	A/A	A/A	A/A	A/A	G/G	G/G	A/A	---	A/A	A/A	A/A	A/A	G/G	G/G	G/G	G/G	A/A	---	G/G	A/A	A/A	A/A	G/G	A/A	A/A	G/G	A/A	A/A	A/A	A/A	A/A	G/G	A/A	G/G	---	A/A	G/G	G/G	---	A/A	A/A	---	G/G
Affx-123316953	CcLG02	51.98	C/C	T/T	T/T	T/T	T/T	T/T	T/T	T/T	C/C	C/C	T/T	---	T/T	T/T	T/T	T/T	C/C	C/C	C/C	C/C	T/T	---	C/C	T/T	T/T	T/T	C/C	T/T	T/T	C/C	T/T	T/T	T/T	T/T	T/T	C/C	T/T	C/C	---	T/T	C/C	C/C	---	T/T	T/T	---	C/C
Affx-123309950	CcLG02	51.98	A/A	G/G	G/G	G/G	G/G	G/G	G/G	G/G	A/A	A/A	G/G	A/A	G/G	G/G	G/G	G/G	A/A	A/A	A/A	A/A	G/G	---	A/A	G/G	G/G	G/G	A/A	G/G	G/G	A/A	G/G	G/G	G/G	G/G	G/G	A/A	G/G	A/A	---	G/G	A/A	A/A	---	G/G	G/G	---	A/A
Affx-123325734	CcLG02	53.57	C/C	A/A	A/A	A/A	A/A	A/A	A/A	A/A	C/C	C/C	A/A	C/C	A/A	A/A	A/A	A/A	C/C	C/C	C/C	C/C	A/A	---	C/C	A/A	A/A	A/A	C/C	A/A	A/A	C/C	A/A	A/A	A/A	A/A	A/A	C/C	A/A	C/C	---	A/A	C/C	C/C	---	A/A	A/A	---	A/A
Affx-123322358	CcLG02	53.57	T/T	C/C	C/C	C/C	C/C	C/C	C/C	C/C	T/T	T/T	C/C	---	C/C	C/C	C/C	C/C	T/T	T/T	T/T	T/T	C/C	---	T/T	C/C	C/C	C/C	T/T	C/C	C/C	T/T	C/C	C/C	C/C	C/C	C/C	T/T	C/C	T/T	---	C/C	T/T	T/T	---	C/C	C/C	---	C/C
Affx-123360161	CcLG02	53.57	G/G	A/A	A/A	A/A	A/A	A/A	A/A	A/A	G/G	G/G	A/A	---	A/A	A/A	A/A	A/A	G/G	G/G	G/G	G/G	A/A	---	G/G	A/A	A/A	A/A	G/G	A/A	A/A	G/G	A/A	A/A	A/A	A/A	A/A	G/G	A/A	G/G	---	A/A	G/G	G/G	---	A/A	A/A	---	A/A
Affx-123322319	CcLG02	53.57	G/G	A/A	A/A	A/A	A/A	A/A	A/A	A/A	G/G	G/G	A/A	---	A/A	A/A	A/A	A/A	G/G	G/G	G/G	G/G	A/A	---	G/G	A/A	A/A	A/A	G/G	A/A	A/A	G/G	A/A	A/A	A/A	A/A	A/A	G/G	A/A	G/G	---	A/A	G/G	G/G	---	A/A	A/A	---	A/A
Affx-123316933	CcLG02	53.57	C/C	T/T	T/T	T/T	T/T	T/T	T/T	T/T	C/C	C/C	T/T	C/C	T/T	T/T	T/T	T/T	C/C	C/C	C/C	C/C	T/T	T/T	C/C	T/T	T/T	T/T	C/C	T/T	T/T	C/C	T/T	T/T	T/T	T/T	T/T	C/C	T/T	C/C	---	T/T	C/C	C/C	---	T/T	T/T	---	T/T
Affx-123310046	CcLG02	53.57	G/G	A/A	A/A	A/A	A/A	A/A	A/A	A/A	G/G	G/G	A/A	---	A/A	A/A	A/A	A/A	G/G	G/G	G/G	G/G	A/A	---	G/G	A/A	A/A	A/A	G/G	A/A	A/A	G/G	A/A	A/A	A/A	A/A	A/A	G/G	A/A	G/G	---	A/A	G/G	G/G	---	A/A	A/A	---	A/A
Affx-123318391	CcLG02	53.57	T/T	G/G	G/G	G/G	G/G	G/G	G/G	G/G	T/T	T/T	G/G	T/T	G/G	G/G	G/G	G/G	T/T	T/T	T/T	T/T	G/G	---	T/T	G/G	G/G	G/G	T/T	G/G	G/G	T/T	G/G	G/G	G/G	G/G	G/G	T/T	G/G	T/T	---	G/G	T/T	T/T	---	G/G	G/G	---	G/G
Affx-123354977	CcLG02	53.57	A/A	C/C	C/C	C/C	C/C	C/C	C/C	C/C	A/A	A/A	C/C	A/A	C/C	C/C	C/C	C/C	A/A	A/A	A/A	A/A	C/C	---	A/A	C/C	C/C	C/C	A/A	C/C	C/C	A/A	C/C	C/C	C/C	C/C	C/C	A/A	C/C	A/A	---	C/C	A/A	A/A	---	C/C	C/C	---	C/C
Affx-123338854	CcLG02	53.57	T/T	G/G	G/G	G/G	G/G	G/G	G/G	G/G	T/T	T/T	G/G	T/T	G/G	G/G	G/G	G/G	T/T	T/T	T/T	T/T	G/G	---	T/T	G/G	G/G	G/G	T/T	G/G	G/G	T/T	G/G	G/G	G/G	G/G	G/G	T/T	G/G	T/T	---	G/G	T/T	T/T	---	G/G	G/G	---	G/G
Affx-123337556	CcLG02	53.57	G/G	T/T	T/T	T/T	T/T	T/T	T/T	T/T	G/G	G/G	T/T	G/G	T/T	T/T	T/T	T/T	G/G	G/G	G/G	G/G	T/T	---	G/G	T/T	T/T	T/T	G/G	T/T	T/T	G/G	T/T	T/T	T/T	T/T	---	G/G	T/T	G/G	---	T/T	G/G	G/G	---	T/T	T/T	---	T/T
Affx-123334935	CcLG02	53.57	T/T	C/C	C/C	C/C	C/C	C/C	C/C	C/C	T/T	T/T	C/C	T/T	C/C	C/C	C/C	C/C	T/T	T/T	T/T	T/T	C/C	---	T/T	C/C	C/C	C/C	T/T	C/C	C/C	T/T	C/C	C/C	C/C	C/C	C/C	T/T	C/C	T/T	---	C/C	T/T	T/T	---	C/C	C/C	---	C/C
Affx-123332945	CcLG02	53.57	T/T	C/C	C/C	C/C	C/C	C/C	C/C	C/C	T/T	T/T	C/C	---	C/C	C/C	C/C	C/C	T/T	T/T	T/T	T/T	C/C	---	T/T	C/C	C/C	C/C	T/T	C/C	C/C	T/T	C/C	C/C	C/C	C/C	C/C	T/T	C/C	T/T	---	C/C	T/T	T/T	---	C/C	C/C	---	C/C
Affx-123318033	CcLG02	53.57	T/T	G/G	G/G	G/G	G/G	G/G	G/G	G/G	T/T	T/T	G/G	---	G/G	G/G	G/G	G/G	T/T	T/T	T/T	T/T	G/G	---	T/T	G/G	G/G	G/G	T/T	G/G	G/G	T/T	G/G	G/G	G/G	G/G	G/G	T/T	G/G	T/T	---	G/G	T/T	T/T	---	G/G	G/G	---	G/G
Affx-123324764	CcLG02	53.57	T/T	G/G	G/G	G/G	G/G	G/G	G/G	G/G	T/T	T/T	G/G	T/T	G/G	G/G	G/G	G/G	T/T	T/T	T/T	T/T	G/G	---	T/T	G/G	G/G	G/G	T/T	G/G	G/G	T/T	G/G	G/G	G/G	G/G	G/G	T/T	G/G	T/T	---	G/G	T/T	T/T	---	G/G	G/G	---	G/G
Affx-123320607	CcLG02	55.16	T/T	C/C	C/C	C/C	C/C	C/C	C/C	C/C	T/T	T/T	C/C	T/T	C/C	C/C	C/C	C/C	T/T	T/T	---	T/T	C/C	---	T/T	C/C	C/C	C/C	T/T	C/C	C/C	T/T	C/C	C/C	C/C	C/C	C/C	T/T	C/C	T/T	---	C/C	T/T	T/T	C/C	C/C	C/C	---	C/C
Affx-123351422	CcLG02	55.16	T/T	G/G	G/G	G/G	G/G	G/G	G/G	G/G	T/T	T/T	G/G	T/T	G/G	G/G	G/G	G/G	T/T	T/T	---	T/T	G/G	---	T/T	G/G	G/G	G/G	T/T	G/G	G/G	T/T	G/G	G/G	G/G	G/G	G/G	T/T	G/G	T/T	---	G/G	T/T	T/T	G/G	G/G	G/G	---	G/G
Affx-123343923	CcLG02	55.16	T/T	C/C	C/C	C/C	C/C	C/C	C/C	C/C	T/T	T/T	C/C	T/T	C/C	C/C	C/C	C/C	T/T	T/T	T/T	T/T	C/C	---	T/T	C/C	C/C	C/C	T/T	C/C	C/C	T/T	C/C	C/C	C/C	C/C	C/C	T/T	C/C	T/T	---	C/C	T/T	T/T	C/C	C/C	C/C	T/T	C/C
Affx-123357982	CcLG02	55.16	A/A	G/G	G/G	G/G	G/G	G/G	G/G	G/G	A/A	A/A	G/G	A/A	G/G	G/G	G/G	G/G	A/A	A/A	---	A/A	G/G	---	A/A	G/G	G/G	G/G	A/A	G/G	G/G	A/A	G/G	G/G	G/G	G/G	G/G	A/A	G/G	A/A	---	G/G	A/A	A/A	G/G	G/G	G/G	---	G/G
Affx-123352776	CcLG02	55.16	A/A	G/G	G/G	G/G	G/G	G/G	G/G	G/G	A/A	A/A	G/G	A/A	G/G	G/G	G/G	G/G	A/A	A/A	A/A	A/A	G/G	---	A/A	G/G	G/G	G/G	A/A	G/G	G/G	A/A	G/G	G/G	G/G	G/G	G/G	A/A	G/G	A/A	---	G/G	A/A	A/A	G/G	G/G	G/G	A/A	G/G
Affx-123314305	CcLG02	56.7	T/T	C/C	C/C	C/C	C/C	C/C	C/C	C/C	T/T	T/T	C/C	T/T	C/C	C/C	C/C	C/C	T/T	T/T	T/T	T/T	C/C	---	T/T	C/C	C/C	C/C	T/T	T/T	C/C	T/T	C/C	C/C	C/C	C/C	C/C	T/T	T/T	T/T	---	C/C	T/T	T/T	C/C	C/C	C/C	T/T	C/C
Affx-123350444	CcLG02	56.7	T/T	C/C	C/C	C/C	C/C	C/C	C/C	C/C	T/T	T/T	C/C	T/T	C/C	C/C	C/C	C/C	T/T	T/T	T/T	T/T	C/C	---	T/T	C/C	C/C	C/C	T/T	T/T	C/C	T/T	C/C	C/C	C/C	C/C	C/C	T/T	T/T	T/T	---	C/C	T/T	T/T	C/C	C/C	C/C	T/T	C/C
Affx-123335553	CcLG02	56.7	A/A	G/G	G/G	G/G	G/G	G/G	G/G	G/G	A/A	A/A	G/G	A/A	G/G	G/G	G/G	G/G	A/A	A/A	A/A	A/A	G/G	---	A/A	G/G	G/G	G/G	A/A	A/A	G/G	A/A	G/G	G/G	G/G	G/G	G/G	A/A	A/A	A/A	---	G/G	A/A	A/A	G/G	G/G	G/G	A/A	G/G
Affx-123312618	CcLG02	56.7	T/T	C/C	C/C	C/C	C/C	C/C	C/C	C/C	T/T	T/T	C/C	T/T	C/C	C/C	C/C	C/C	T/T	T/T	T/T	T/T	C/C	---	T/T	C/C	C/C	C/C	T/T	T/T	C/C	T/T	C/C	C/C	C/C	C/C	C/C	T/T	T/T	T/T	---	C/C	T/T	T/T	C/C	C/C	C/C	T/T	C/C
Affx-123326409	CcLG02	56.7	C/C	T/T	T/T	T/T	T/T	T/T	T/T	T/T	C/C	C/C	T/T	C/C	T/T	T/T	T/T	T/T	C/C	C/C	C/C	C/C	T/T	---	C/C	T/T	T/T	T/T	C/C	C/C	T/T	C/C	T/T	T/T	T/T	T/T	T/T	C/C	C/C	C/C	---	T/T	C/C	C/C	T/T	T/T	T/T	C/C	T/T
Affx-123350846	CcLG02	56.7	T/T	G/G	G/G	G/G	G/G	G/G	G/G	G/G	T/T	T/T	G/G	---	G/G	G/G	G/G	G/G	T/T	T/T	T/T	T/T	G/G	---	T/T	G/G	G/G	G/G	T/T	T/T	G/G	T/T	G/G	G/G	G/G	G/G	G/G	T/T	T/T	T/T	---	G/G	T/T	T/T	G/G	G/G	G/G	T/T	G/G
Affx-123353441	CcLG02	56.7	C/C	T/T	T/T	T/T	T/T	T/T	T/T	T/T	C/C	C/C	T/T	---	T/T	T/T	T/T	T/T	C/C	C/C	C/C	C/C	T/T	---	C/C	T/T	T/T	T/T	C/C	C/C	T/T	C/C	T/T	T/T	T/T	T/T	T/T	C/C	C/C	C/C	---	T/T	C/C	C/C	T/T	T/T	T/T	C/C	T/T
Affx-123309314	CcLG02	56.7	T/T	G/G	G/G	G/G	G/G	G/G	G/G	G/G	T/T	T/T	G/G	T/T	G/G	G/G	G/G	G/G	T/T	T/T	T/T	T/T	G/G	---	T/T	G/G	G/G	G/G	T/T	T/T	G/G	T/T	G/G	G/G	G/G	G/G	G/G	T/T	T/T	T/T	---	G/G	T/T	T/T	G/G	G/G	G/G	T/T	G/G
Affx-123322657	CcLG02	56.7	A/A	G/G	G/G	G/G	G/G	G/G	G/G	G/G	A/A	A/A	G/G	A/A	G/G	G/G	G/G	G/G	A/A	A/A	A/A	A/A	G/G	---	A/A	G/G	G/G	G/G	A/A	A/A	G/G	A/A	G/G	G/G	G/G	G/G	G/G	A/A	A/A	A/A	---	G/G	A/A	A/A	G/G	G/G	G/G	A/A	G/G
Affx-123345982	CcLG02	56.7	T/T	C/C	C/C	C/C	C/C	C/C	C/C	C/C	T/T	T/T	C/C	T/T	C/C	C/C	C/C	C/C	T/T	T/T	T/T	T/T	C/C	---	T/T	C/C	C/C	C/C	T/T	T/T	C/C	T/T	C/C	C/C	C/C	C/C	C/C	T/T	T/T	T/T	---	C/C	T/T	T/T	C/C	C/C	C/C	T/T	C/C
Affx-123337886	CcLG02	56.7	G/G	A/A	A/A	A/A	A/A	A/A	A/A	A/A	G/G	G/G	A/A	G/G	A/A	A/A	A/A	A/A	G/G	G/G	G/G	G/G	A/A	---	G/G	A/A	A/A	A/A	G/G	G/G	A/A	G/G	A/A	A/A	A/A	A/A	A/A	G/G	G/G	G/G	---	A/A	G/G	G/G	A/A	A/A	A/A	G/G	A/A
Affx-123340921	CcLG02	56.7	G/G	A/A	A/A	A/A	A/A	A/A	A/A	A/A	G/G	G/G	A/A	G/G	A/A	A/A	A/A	A/A	G/G	G/G	G/G	G/G	A/A	A/A	G/G	A/A	A/A	A/A	G/G	G/G	A/A	G/G	A/A	A/A	A/A	A/A	A/A	G/G	G/G	G/G	---	A/A	G/G	G/G	A/A	A/A	A/A	G/G	A/A
Affx-123346199	CcLG02	56.7	G/G	A/A	A/A	A/A	A/A	A/A	A/A	A/A	G/G	G/G	A/A	---	A/A	A/A	A/A	A/A	G/G	G/G	G/G	G/G	A/A	---	G/G	A/A	A/A	A/A	G/G	G/G	A/A	G/G	A/A	A/A	A/A	A/A	A/A	G/G	G/G	G/G	---	A/A	G/G	G/G	A/A	A/A	A/A	G/G	A/A
Affx-123337858	CcLG02	56.7	C/C	T/T	T/T	T/T	T/T	T/T	T/T	T/T	C/C	C/C	T/T	C/C	T/T	T/T	T/T	T/T	C/C	C/C	C/C	C/C	T/T	---	C/C	T/T	T/T	T/T	C/C	C/C	T/T	C/C	T/T	T/T	T/T	T/T	T/T	C/C	C/C	C/C	---	T/T	C/C	C/C	T/T	T/T	T/T	C/C	T/T
Affx-123349133	CcLG02	56.7	C/C	T/T	T/T	T/T	T/T	T/T	T/T	T/T	C/C	C/C	T/T	---	T/T	T/T	T/T	T/T	C/C	C/C	C/C	C/C	T/T	---	C/C	T/T	T/T	T/T	C/C	C/C	T/T	C/C	T/T	T/T	T/T	T/T	T/T	C/C	C/C	C/C	---	T/T	C/C	C/C	T/T	T/T	T/T	C/C	T/T
Affx-123314728	CcLG02	56.7	C/C	T/T	T/T	T/T	T/T	T/T	T/T	T/T	C/C	C/C	T/T	C/C	T/T	T/T	T/T	T/T	C/C	C/C	C/C	C/C	T/T	---	C/C	T/T	T/T	T/T	C/C	C/C	T/T	C/C	T/T	T/T	T/T	T/T	T/T	C/C	C/C	C/C	---	T/T	C/C	C/C	T/T	T/T	T/T	C/C	T/T
Affx-123354831	CcLG02	56.7	T/T	C/C	C/C	C/C	C/C	C/C	C/C	C/C	T/T	T/T	C/C	T/T	C/C	C/C	C/C	C/C	T/T	T/T	T/T	T/T	C/C	---	T/T	C/C	C/C	C/C	T/T	T/T	C/C	T/T	C/C	C/C	C/C	C/C	C/C	T/T	T/T	T/T	---	C/C	T/T	T/T	C/C	C/C	C/C	T/T	C/C
Affx-123347696	CcLG02	56.7	T/T	C/C	C/C	C/C	C/C	C/C	C/C	C/C	T/T	T/T	C/C	T/T	C/C	C/C	C/C	C/C	T/T	T/T	T/T	T/T	C/C	---	T/T	C/C	C/C	C/C	T/T	T/T	C/C	T/T	C/C	C/C	C/C	C/C	C/C	T/T	T/T	T/T	---	C/C	T/T	T/T	C/C	C/C	---	T/T	C/C
Affx-123318226	CcLG02	56.7	G/G	A/A	A/A	A/A	---	A/A	A/A	A/A	G/G	G/G	A/A	---	A/A	A/A	---	A/A	G/G	G/G	G/G	G/G	---	---	G/G	A/A	A/A	A/A	G/G	G/G	---	G/G	A/A	A/A	A/A	A/A	A/A	G/G	G/G	G/G	---	A/A	G/G	G/G	A/A	A/A	A/A	G/G	A/A
Affx-123329644	CcLG02	56.7	A/A	G/G	G/G	G/G	G/G	G/G	G/G	G/G	A/A	A/A	G/G	A/A	G/G	G/G	G/G	G/G	A/A	A/A	A/A	A/A	G/G	---	A/A	G/G	G/G	G/G	A/A	A/A	G/G	A/A	G/G	G/G	G/G	G/G	G/G	A/A	A/A	A/A	---	G/G	A/A	A/A	G/G	G/G	G/G	A/A	G/G
Affx-123309605	CcLG02	56.7	T/T	G/G	G/G	G/G	G/G	G/G	G/G	G/G	T/T	T/T	G/G	---	G/G	G/G	G/G	G/G	T/T	T/T	T/T	T/T	G/G	---	T/T	G/G	G/G	G/G	T/T	T/T	G/G	T/T	G/G	G/G	G/G	G/G	G/G	T/T	T/T	T/T	---	G/G	T/T	T/T	G/G	G/G	G/G	T/T	G/G
Affx-123343492	CcLG02	59.12	G/G	A/A	A/A	A/A	A/A	A/A	A/A	A/A	G/G	G/G	A/A	A/A	A/A	A/A	A/A	A/A	G/G	G/G	A/A	G/G	A/A	---	G/G	G/G	A/A	A/A	G/G	G/G	A/A	G/G	A/A	A/A	A/A	A/A	A/A	G/G	G/G	G/G	---	A/A	G/G	G/G	A/A	A/A	A/A	---	A/A
Affx-123331525	CcLG02	59.12	C/C	T/T	T/T	T/T	T/T	T/T	T/T	T/T	C/C	C/C	T/T	T/T	T/T	T/T	T/T	T/T	C/C	C/C	T/T	C/C	T/T	---	C/C	C/C	T/T	T/T	C/C	C/C	T/T	C/C	T/T	T/T	T/T	T/T	T/T	C/C	C/C	C/C	---	T/T	C/C	C/C	T/T	T/T	T/T	---	T/T
Affx-123355297	CcLG02	64.22	G/G	T/T	T/T	T/T	T/T	T/T	T/T	T/T	G/G	G/G	T/T	---	T/T	T/T	T/T	T/T	G/G	G/G	G/G	G/G	T/T	---	G/G	G/G	T/T	T/T	G/G	T/T	T/T	G/G	T/T	T/T	T/T	T/T	T/T	G/G	T/T	G/G	---	T/T	G/G	G/G	---	T/T	T/T	G/G	T/T
Affx-123315505	CcLG02	64.22	G/G	A/A	A/A	A/A	A/A	A/A	A/A	A/A	G/G	G/G	A/A	G/G	A/A	A/A	A/A	A/A	G/G	G/G	G/G	G/G	A/A	---	G/G	G/G	A/A	A/A	G/G	A/A	A/A	G/G	A/A	A/A	A/A	A/A	A/A	G/G	A/A	G/G	---	A/A	G/G	G/G	---	A/A	A/A	G/G	A/A
Affx-123326806	CcLG02	64.99	C/C	T/T	T/T	T/T	T/T	T/T	T/T	T/T	C/C	C/C	T/T	---	T/T	T/T	T/T	T/T	C/C	C/C	C/C	C/C	T/T	---	C/C	C/C	T/T	T/T	C/C	T/T	T/T	C/C	C/C	T/T	T/T	T/T	T/T	C/C	T/T	C/C	T/T	T/T	C/C	C/C	---	T/T	T/T	C/C	T/T
Affx-123335819	CcLG02	64.99	A/A	G/G	G/G	G/G	G/G	G/G	G/G	G/G	A/A	A/A	G/G	---	G/G	G/G	G/G	G/G	A/A	A/A	A/A	A/A	G/G	---	A/A	A/A	G/G	G/G	A/A	G/G	G/G	A/A	A/A	G/G	G/G	G/G	G/G	A/A	G/G	A/A	---	G/G	A/A	A/A	---	G/G	G/G	A/A	G/G
Affx-123341291	CcLG02	64.99	T/T	C/C	C/C	C/C	C/C	C/C	C/C	C/C	T/T	T/T	C/C	T/T	C/C	C/C	C/C	C/C	T/T	T/T	T/T	T/T	C/C	---	T/T	T/T	C/C	C/C	T/T	C/C	C/C	T/T	T/T	C/C	C/C	C/C	C/C	T/T	C/C	T/T	---	C/C	T/T	T/T	---	C/C	C/C	T/T	C/C
Affx-123355624	CcLG02	64.99	A/A	G/G	G/G	G/G	G/G	G/G	G/G	G/G	A/A	A/A	G/G	A/A	G/G	G/G	G/G	G/G	A/A	A/A	A/A	A/A	G/G	---	A/A	A/A	G/G	G/G	A/A	G/G	G/G	A/A	A/A	G/G	G/G	G/G	G/G	A/A	G/G	A/A	---	G/G	A/A	A/A	---	G/G	G/G	A/A	G/G
Affx-123304246	CcLG02	64.99	T/T	C/C	C/C	C/C	C/C	C/C	C/C	C/C	T/T	T/T	C/C	---	C/C	C/C	C/C	C/C	T/T	T/T	T/T	T/T	C/C	---	T/T	T/T	C/C	C/C	T/T	C/C	C/C	T/T	T/T	C/C	C/C	C/C	C/C	T/T	C/C	T/T	---	C/C	T/T	T/T	---	C/C	C/C	T/T	C/C
Affx-123311903	CcLG02	64.99	G/G	A/A	A/A	A/A	A/A	A/A	A/A	A/A	G/G	G/G	A/A	---	A/A	A/A	A/A	A/A	G/G	G/G	G/G	G/G	A/A	---	G/G	G/G	A/A	A/A	G/G	A/A	A/A	G/G	G/G	A/A	A/A	A/A	A/A	G/G	A/A	G/G	---	A/A	G/G	G/G	---	A/A	A/A	G/G	A/A
Affx-123329543	CcLG02	64.99	G/G	A/A	A/A	A/A	A/A	A/A	A/A	A/A	G/G	G/G	A/A	---	A/A	A/A	A/A	A/A	G/G	G/G	G/G	G/G	A/A	---	G/G	G/G	A/A	A/A	G/G	A/A	A/A	G/G	G/G	A/A	A/A	A/A	A/A	G/G	A/A	G/G	---	A/A	G/G	G/G	---	A/A	A/A	G/G	A/A
Affx-123333556	CcLG02	64.99	C/C	A/A	A/A	A/A	A/A	A/A	A/A	A/A	C/C	C/C	A/A	---	A/A	A/A	A/A	A/A	C/C	C/C	C/C	C/C	A/A	---	C/C	C/C	A/A	A/A	C/C	A/A	A/A	C/C	C/C	A/A	A/A	A/A	A/A	C/C	A/A	C/C	---	A/A	C/C	C/C	---	A/A	A/A	C/C	A/A
Affx-123355930	CcLG02	64.99	G/G	A/A	A/A	A/A	A/A	A/A	A/A	A/A	G/G	G/G	A/A	---	A/A	A/A	A/A	A/A	G/G	G/G	G/G	G/G	A/A	---	G/G	G/G	A/A	A/A	G/G	A/A	A/A	G/G	G/G	A/A	A/A	A/A	A/A	G/G	A/A	G/G	---	A/A	G/G	G/G	---	A/A	A/A	G/G	A/A
Affx-123314562	CcLG02	64.99	G/G	A/A	A/A	A/A	A/A	A/A	A/A	A/A	G/G	G/G	A/A	G/G	A/A	A/A	A/A	A/A	G/G	G/G	G/G	G/G	A/A	---	G/G	G/G	A/A	A/A	G/G	A/A	A/A	G/G	G/G	A/A	A/A	A/A	A/A	G/G	A/A	G/G	---	A/A	G/G	G/G	---	A/A	A/A	G/G	A/A
Affx-123344080	CcLG02	65.76	T/T	C/C	C/C	C/C	C/C	C/C	C/C	C/C	T/T	T/T	C/C	T/T	C/C	C/C	C/C	C/C	T/T	T/T	T/T	T/T	C/C	---	T/T	C/C	C/C	C/C	T/T	C/C	C/C	T/T	T/T	C/C	C/C	C/C	C/C	T/T	C/C	T/T	---	C/C	T/T	T/T	---	C/C	C/C	T/T	C/C
Affx-123337810	CcLG02	76.11	A/A	G/G	G/G	---	G/G	---	G/G	G/G	---	A/A	G/G	---	A/A	G/G	G/G	A/A	A/A	A/A	G/G	G/G	G/G	A/A	A/A	G/G	G/G	G/G	A/A	G/G	---	A/A	A/A	A/A	G/G	G/G	G/G	A/A	G/G	A/A	---	G/G	A/A	A/A	---	A/A	G/G	A/A	G/G
Affx-123353114	CcLG02	76.11	A/A	G/G	G/G	A/A	G/G	---	G/G	G/G	---	A/A	G/G	---	A/A	G/G	G/G	A/A	A/A	A/A	G/G	G/G	G/G	A/A	A/A	G/G	G/G	G/G	A/A	G/G	---	A/A	A/A	A/A	G/G	G/G	G/G	A/A	G/G	A/A	---	G/G	A/A	A/A	---	A/A	G/G	A/A	G/G
Affx-123322885	CcLG02	77.78	C/C	T/T	C/C	C/C	T/T	T/T	T/T	T/T	---	C/C	T/T	T/T	C/C	T/T	T/T	C/C	C/C	C/C	T/T	T/T	T/T	C/C	C/C	T/T	T/T	T/T	C/C	T/T	---	C/C	C/C	C/C	T/T	T/T	T/T	C/C	T/T	C/C	---	T/T	C/C	C/C	---	C/C	T/T	C/C	T/T
Affx-123318634	CcLG02	77.78	A/A	G/G	A/A	---	G/G	---	G/G	G/G	---	A/A	G/G	---	A/A	G/G	G/G	A/A	A/A	A/A	G/G	G/G	G/G	A/A	A/A	G/G	G/G	G/G	A/A	G/G	---	A/A	A/A	A/A	G/G	G/G	G/G	A/A	G/G	A/A	---	G/G	A/A	A/A	---	A/A	G/G	A/A	G/G
Affx-123324848	CcLG02	77.78	C/C	T/T	C/C	---	T/T	---	T/T	T/T	---	C/C	T/T	T/T	C/C	T/T	T/T	C/C	C/C	C/C	T/T	T/T	T/T	C/C	C/C	T/T	T/T	T/T	C/C	T/T	---	C/C	C/C	C/C	T/T	T/T	T/T	C/C	T/T	C/C	---	T/T	C/C	C/C	---	C/C	T/T	C/C	T/T
Affx-123331790	CcLG02	77.78	A/A	G/G	A/A	A/A	G/G	---	G/G	G/G	---	A/A	G/G	G/G	A/A	G/G	G/G	A/A	A/A	A/A	G/G	G/G	G/G	A/A	A/A	G/G	G/G	G/G	A/A	G/G	---	A/A	A/A	A/A	G/G	G/G	G/G	A/A	G/G	A/A	---	G/G	A/A	A/A	---	A/A	G/G	A/A	G/G
Affx-123336197	CcLG02	77.78	T/T	C/C	T/T	---	C/C	---	C/C	C/C	---	T/T	C/C	C/C	T/T	C/C	C/C	T/T	T/T	T/T	C/C	C/C	C/C	T/T	T/T	C/C	C/C	C/C	T/T	C/C	---	T/T	T/T	T/T	C/C	C/C	C/C	T/T	C/C	T/T	---	C/C	T/T	T/T	---	T/T	C/C	T/T	C/C
Affx-123342120	CcLG02	77.78	A/A	G/G	A/A	---	G/G	---	G/G	G/G	---	A/A	G/G	---	A/A	G/G	G/G	A/A	A/A	A/A	G/G	G/G	G/G	A/A	A/A	G/G	G/G	G/G	A/A	G/G	---	A/A	A/A	A/A	G/G	G/G	G/G	A/A	G/G	A/A	---	G/G	A/A	A/A	---	A/A	G/G	A/A	G/G
Affx-123346264	CcLG02	77.78	G/G	T/T	G/G	---	T/T	---	T/T	T/T	---	G/G	T/T	---	G/G	T/T	T/T	G/G	G/G	G/G	T/T	T/T	T/T	G/G	G/G	T/T	T/T	T/T	G/G	T/T	---	G/G	G/G	G/G	T/T	T/T	T/T	G/G	T/T	G/G	---	T/T	G/G	G/G	---	G/G	T/T	G/G	T/T
Affx-123347914	CcLG02	77.78	C/C	T/T	C/C	---	T/T	---	T/T	T/T	---	C/C	T/T	T/T	C/C	T/T	T/T	C/C	C/C	C/C	T/T	T/T	T/T	C/C	C/C	T/T	T/T	T/T	C/C	T/T	---	C/C	C/C	C/C	T/T	T/T	T/T	C/C	T/T	C/C	---	T/T	C/C	C/C	---	C/C	T/T	C/C	T/T
Affx-123348843	CcLG02	77.78	C/C	T/T	C/C	---	T/T	---	T/T	T/T	---	C/C	T/T	T/T	C/C	T/T	T/T	C/C	C/C	C/C	T/T	T/T	T/T	C/C	C/C	T/T	T/T	T/T	C/C	T/T	---	C/C	C/C	C/C	T/T	T/T	T/T	C/C	T/T	C/C	---	T/T	C/C	C/C	---	C/C	T/T	C/C	T/T
Affx-123354892	CcLG02	77.78	T/T	C/C	T/T	---	C/C	---	C/C	C/C	---	T/T	C/C	C/C	T/T	C/C	C/C	T/T	T/T	T/T	C/C	C/C	C/C	T/T	T/T	C/C	C/C	C/C	T/T	C/C	---	T/T	T/T	T/T	C/C	C/C	C/C	T/T	C/C	T/T	---	C/C	T/T	T/T	---	T/T	C/C	T/T	C/C
Affx-123303956	CcLG02	77.78	A/A	C/C	A/A	---	C/C	---	C/C	C/C	---	A/A	C/C	C/C	A/A	C/C	C/C	A/A	A/A	A/A	C/C	C/C	C/C	A/A	A/A	C/C	C/C	C/C	A/A	C/C	---	A/A	A/A	A/A	C/C	C/C	C/C	A/A	C/C	A/A	---	C/C	A/A	A/A	---	A/A	C/C	A/A	C/C
Affx-123357935	CcLG02	77.78	A/A	G/G	A/A	A/A	G/G	---	G/G	G/G	---	A/A	G/G	G/G	A/A	G/G	G/G	A/A	A/A	A/A	G/G	G/G	G/G	A/A	A/A	G/G	G/G	G/G	A/A	G/G	---	A/A	A/A	A/A	G/G	G/G	G/G	A/A	G/G	A/A	---	G/G	A/A	A/A	---	A/A	G/G	A/A	G/G
Affx-123357855	CcLG02	78.59	G/G	A/A	G/G	G/G	A/A	---	A/A	A/A	---	G/G	A/A	A/A	G/G	A/A	A/A	G/G	G/G	G/G	A/A	A/A	A/A	G/G	G/G	G/G	A/A	A/A	G/G	A/A	---	G/G	G/G	G/G	A/A	A/A	A/A	G/G	A/A	G/G	---	A/A	G/G	G/G	---	G/G	A/A	G/G	A/A
Affx-123330077	CcLG02	78.59	G/G	A/A	G/G	G/G	A/A	---	A/A	A/A	---	G/G	A/A	---	G/G	A/A	A/A	G/G	G/G	G/G	A/A	A/A	A/A	G/G	G/G	G/G	A/A	A/A	G/G	A/A	---	G/G	G/G	G/G	A/A	A/A	A/A	G/G	A/A	G/G	---	A/A	G/G	G/G	---	G/G	A/A	G/G	A/A
Affx-123326515	CcLG02	78.59	G/G	A/A	G/G	G/G	A/A	---	A/A	A/A	---	G/G	A/A	A/A	G/G	A/A	A/A	G/G	G/G	G/G	A/A	A/A	A/A	G/G	G/G	G/G	A/A	A/A	G/G	A/A	---	G/G	G/G	G/G	A/A	A/A	A/A	G/G	A/A	G/G	---	A/A	G/G	G/G	---	G/G	A/A	G/G	A/A
Affx-123312329	CcLG02	78.59	T/T	G/G	T/T	---	G/G	---	G/G	G/G	---	T/T	G/G	---	T/T	G/G	G/G	T/T	T/T	T/T	G/G	G/G	G/G	T/T	T/T	T/T	G/G	G/G	T/T	G/G	---	T/T	T/T	T/T	G/G	G/G	G/G	T/T	G/G	T/T	---	G/G	T/T	T/T	---	T/T	G/G	T/T	G/G
Affx-123317186	CcLG02	78.59	A/A	C/C	A/A	---	C/C	---	C/C	C/C	---	A/A	C/C	C/C	A/A	C/C	C/C	A/A	A/A	A/A	C/C	C/C	C/C	A/A	A/A	A/A	C/C	C/C	A/A	C/C	---	A/A	A/A	A/A	C/C	C/C	C/C	A/A	C/C	A/A	---	C/C	A/A	A/A	---	A/A	C/C	A/A	C/C
Affx-123318784	CcLG02	78.59	T/T	C/C	T/T	T/T	C/C	---	C/C	C/C	---	T/T	C/C	C/C	T/T	C/C	C/C	T/T	T/T	T/T	C/C	C/C	C/C	T/T	T/T	T/T	C/C	C/C	T/T	C/C	---	T/T	T/T	T/T	C/C	C/C	C/C	T/T	C/C	T/T	---	C/C	T/T	T/T	---	T/T	C/C	T/T	C/C
Affx-123322543	CcLG02	78.59	G/G	T/T	G/G	G/G	T/T	---	T/T	T/T	---	G/G	T/T	T/T	G/G	T/T	T/T	G/G	G/G	G/G	T/T	T/T	T/T	G/G	G/G	G/G	T/T	T/T	G/G	T/T	---	G/G	G/G	G/G	T/T	T/T	T/T	G/G	T/T	G/G	---	T/T	G/G	G/G	---	G/G	T/T	G/G	T/T
Affx-123332023	CcLG02	78.59	G/G	T/T	G/G	G/G	T/T	---	T/T	T/T	---	G/G	T/T	---	G/G	T/T	T/T	G/G	G/G	G/G	T/T	T/T	T/T	G/G	G/G	G/G	T/T	T/T	G/G	T/T	---	G/G	G/G	G/G	T/T	T/T	T/T	G/G	T/T	G/G	---	T/T	G/G	G/G	---	G/G	T/T	G/G	T/T
Affx-123333088	CcLG02	78.59	C/C	T/T	C/C	C/C	T/T	---	T/T	T/T	---	C/C	T/T	T/T	C/C	T/T	T/T	C/C	C/C	C/C	T/T	T/T	T/T	C/C	C/C	C/C	T/T	T/T	C/C	T/T	---	C/C	C/C	C/C	T/T	T/T	T/T	C/C	T/T	C/C	---	T/T	C/C	C/C	---	C/C	T/T	C/C	T/T
Affx-123333245	CcLG02	78.59	C/C	T/T	C/C	C/C	T/T	---	T/T	T/T	---	C/C	T/T	---	C/C	T/T	T/T	C/C	C/C	C/C	T/T	T/T	T/T	C/C	C/C	C/C	T/T	T/T	C/C	T/T	---	C/C	C/C	C/C	T/T	T/T	T/T	C/C	T/T	C/C	---	T/T	C/C	C/C	---	C/C	T/T	---	T/T
Affx-123334368	CcLG02	78.59	A/A	G/G	A/A	A/A	G/G	---	G/G	G/G	---	A/A	G/G	G/G	A/A	G/G	G/G	A/A	A/A	A/A	G/G	G/G	G/G	A/A	A/A	A/A	G/G	G/G	A/A	G/G	---	A/A	A/A	A/A	G/G	G/G	G/G	A/A	G/G	A/A	---	G/G	A/A	A/A	---	A/A	G/G	A/A	G/G
Affx-123337285	CcLG02	78.59	A/A	G/G	A/A	---	G/G	---	G/G	G/G	---	A/A	G/G	G/G	A/A	G/G	G/G	A/A	A/A	A/A	G/G	G/G	G/G	A/A	A/A	A/A	G/G	G/G	A/A	G/G	---	A/A	A/A	A/A	G/G	G/G	G/G	A/A	G/G	A/A	---	G/G	A/A	A/A	---	A/A	G/G	A/A	G/G
Affx-123350334	CcLG02	78.59	C/C	T/T	C/C	C/C	T/T	---	T/T	T/T	---	C/C	T/T	T/T	C/C	T/T	T/T	C/C	C/C	---	T/T	T/T	T/T	C/C	C/C	C/C	T/T	T/T	C/C	---	---	C/C	C/C	C/C	T/T	T/T	T/T	C/C	T/T	C/C	---	T/T	C/C	C/C	---	C/C	T/T	C/C	T/T
Affx-123352411	CcLG02	78.59	T/T	G/G	T/T	---	G/G	---	G/G	G/G	---	T/T	G/G	G/G	T/T	G/G	G/G	T/T	T/T	T/T	G/G	G/G	G/G	T/T	T/T	T/T	G/G	G/G	T/T	G/G	---	T/T	T/T	T/T	G/G	G/G	G/G	T/T	G/G	T/T	---	G/G	T/T	T/T	---	T/T	G/G	T/T	G/G
Affx-123302786	CcLG02	78.59	T/T	C/C	T/T	T/T	C/C	---	C/C	C/C	---	T/T	C/C	---	T/T	C/C	C/C	T/T	T/T	T/T	C/C	C/C	C/C	T/T	T/T	T/T	C/C	C/C	T/T	C/C	---	T/T	T/T	T/T	C/C	C/C	C/C	T/T	C/C	T/T	---	C/C	T/T	T/T	---	T/T	C/C	T/T	C/C
Affx-123355221	CcLG02	78.59	T/T	G/G	T/T	T/T	G/G	---	G/G	G/G	---	T/T	G/G	---	T/T	G/G	G/G	T/T	T/T	T/T	G/G	G/G	G/G	T/T	T/T	T/T	G/G	G/G	T/T	G/G	---	T/T	T/T	T/T	G/G	G/G	G/G	T/T	G/G	T/T	---	G/G	T/T	T/T	---	T/T	G/G	T/T	G/G
Affx-123306478	CcLG02	78.59	A/A	C/C	A/A	---	C/C	---	C/C	C/C	---	A/A	C/C	C/C	A/A	C/C	C/C	A/A	A/A	A/A	C/C	C/C	C/C	A/A	A/A	A/A	C/C	C/C	A/A	C/C	---	A/A	A/A	A/A	C/C	C/C	C/C	A/A	C/C	A/A	---	C/C	A/A	A/A	---	A/A	C/C	A/A	C/C
Affx-123313369	CcLG02	78.59	G/G	A/A	G/G	---	A/A	---	A/A	A/A	---	G/G	A/A	A/A	G/G	A/A	A/A	G/G	G/G	G/G	A/A	A/A	A/A	G/G	G/G	G/G	A/A	A/A	G/G	A/A	---	G/G	G/G	G/G	A/A	A/A	A/A	G/G	A/A	G/G	---	A/A	G/G	G/G	---	G/G	A/A	G/G	A/A
Affx-123305324	CcLG02	78.59	T/T	C/C	T/T	T/T	C/C	---	C/C	C/C	---	T/T	C/C	C/C	T/T	C/C	C/C	T/T	T/T	T/T	C/C	C/C	C/C	T/T	T/T	T/T	C/C	C/C	T/T	C/C	---	T/T	T/T	T/T	C/C	C/C	C/C	T/T	C/C	T/T	---	C/C	T/T	T/T	---	T/T	C/C	T/T	C/C
Affx-123305201	CcLG02	79.4	T/T	G/G	T/T	T/T	G/G	---	G/G	G/G	---	T/T	G/G	G/G	T/T	G/G	G/G	T/T	T/T	T/T	G/G	G/G	G/G	T/T	T/T	T/T	G/G	G/G	T/T	G/G	T/T	T/T	T/T	T/T	G/G	G/G	G/G	T/T	G/G	T/T	---	G/G	T/T	T/T	---	T/T	G/G	T/T	G/G
Affx-123345809	CcLG02	79.4	A/A	G/G	A/A	A/A	G/G	---	G/G	G/G	---	A/A	G/G	G/G	A/A	G/G	G/G	A/A	A/A	A/A	G/G	G/G	G/G	A/A	A/A	A/A	G/G	G/G	A/A	G/G	A/A	A/A	A/A	A/A	G/G	G/G	G/G	A/A	G/G	A/A	---	G/G	A/A	A/A	---	A/A	G/G	A/A	G/G
Affx-123324974	CcLG02	79.4	C/C	T/T	C/C	C/C	T/T	---	T/T	T/T	---	C/C	T/T	---	C/C	T/T	T/T	C/C	C/C	C/C	T/T	T/T	T/T	C/C	C/C	C/C	T/T	T/T	C/C	T/T	C/C	C/C	C/C	C/C	T/T	T/T	T/T	C/C	T/T	C/C	---	T/T	C/C	C/C	---	C/C	T/T	C/C	T/T
Affx-123316171	CcLG02	79.4	T/T	C/C	T/T	---	C/C	---	C/C	C/C	---	T/T	C/C	---	T/T	C/C	C/C	T/T	T/T	T/T	C/C	C/C	C/C	T/T	T/T	T/T	C/C	C/C	T/T	C/C	T/T	T/T	T/T	T/T	C/C	C/C	C/C	T/T	C/C	T/T	---	C/C	T/T	T/T	---	T/T	C/C	T/T	C/C
Affx-123313122	CcLG02	79.4	A/A	G/G	A/A	A/A	G/G	---	G/G	G/G	---	A/A	G/G	G/G	A/A	G/G	G/G	A/A	A/A	A/A	G/G	G/G	G/G	A/A	A/A	A/A	G/G	G/G	A/A	G/G	A/A	A/A	A/A	A/A	G/G	G/G	G/G	A/A	G/G	A/A	---	G/G	A/A	A/A	---	A/A	G/G	A/A	G/G
Affx-123310271	CcLG02	80.34	G/G	A/A	G/G	G/G	---	---	A/A	---	G/G	G/G	A/A	---	G/G	A/A	---	---	G/G	G/G	A/A	A/A	A/A	---	G/G	G/G	A/A	---	G/G	A/A	G/G	G/G	G/G	G/G	A/A	---	A/A	G/G	A/A	---	---	---	G/G	G/G	---	A/A	---	G/G	A/A
Affx-123357832	CcLG02	80.34	G/G	A/A	G/G	---	A/A	---	A/A	A/A	---	G/G	A/A	---	G/G	A/A	A/A	A/A	G/G	G/G	A/A	A/A	A/A	---	G/G	G/G	A/A	A/A	G/G	A/A	G/G	G/G	G/G	G/G	A/A	A/A	A/A	G/G	A/A	---	---	A/A	G/G	G/G	---	A/A	A/A	G/G	A/A
Affx-123352891	CcLG02	80.34	T/T	A/A	T/T	---	A/A	---	A/A	A/A	---	T/T	A/A	---	T/T	A/A	A/A	A/A	T/T	T/T	A/A	A/A	A/A	---	T/T	T/T	A/A	A/A	T/T	A/A	T/T	T/T	T/T	T/T	A/A	A/A	A/A	T/T	A/A	---	---	A/A	T/T	T/T	---	A/A	A/A	T/T	A/A
Affx-123303317	CcLG02	80.34	T/T	C/C	T/T	T/T	C/C	---	C/C	C/C	---	T/T	C/C	C/C	T/T	C/C	C/C	C/C	T/T	T/T	C/C	C/C	C/C	---	T/T	T/T	C/C	C/C	T/T	C/C	T/T	T/T	T/T	T/T	C/C	C/C	C/C	T/T	C/C	---	---	C/C	T/T	T/T	---	C/C	C/C	T/T	C/C
Affx-123337227	CcLG02	80.34	T/T	A/A	T/T	T/T	A/A	---	A/A	A/A	---	T/T	A/A	A/A	T/T	A/A	A/A	A/A	T/T	T/T	A/A	A/A	A/A	---	T/T	T/T	A/A	A/A	T/T	A/A	T/T	T/T	T/T	T/T	A/A	A/A	A/A	T/T	A/A	---	---	A/A	T/T	T/T	---	A/A	A/A	T/T	A/A
Affx-123323209	CcLG02	80.34	G/G	A/A	G/G	G/G	A/A	---	A/A	A/A	---	G/G	A/A	---	G/G	A/A	A/A	A/A	G/G	G/G	A/A	A/A	A/A	---	G/G	---	A/A	A/A	G/G	A/A	G/G	G/G	G/G	G/G	A/A	A/A	A/A	G/G	A/A	---	---	A/A	G/G	G/G	---	A/A	A/A	G/G	A/A
Affx-123358103	CcLG02	80.34	C/C	A/A	C/C	---	A/A	---	A/A	A/A	---	C/C	A/A	A/A	C/C	A/A	A/A	A/A	C/C	C/C	A/A	A/A	A/A	---	C/C	A/A	A/A	A/A	C/C	A/A	C/C	C/C	C/C	C/C	A/A	A/A	A/A	C/C	A/A	---	---	A/A	C/C	C/C	---	A/A	A/A	C/C	A/A
Affx-123349641	CcLG02	80.34	G/G	A/A	G/G	G/G	A/A	---	A/A	A/A	---	G/G	A/A	A/A	G/G	A/A	A/A	A/A	G/G	G/G	A/A	A/A	A/A	---	G/G	A/A	A/A	A/A	G/G	A/A	G/G	G/G	G/G	G/G	A/A	A/A	A/A	G/G	A/A	---	---	A/A	G/G	G/G	---	A/A	A/A	G/G	A/A
Affx-123344855	CcLG02	80.34	C/C	A/A	C/C	---	A/A	---	A/A	A/A	---	C/C	A/A	A/A	C/C	A/A	A/A	A/A	C/C	C/C	A/A	A/A	A/A	---	C/C	A/A	A/A	A/A	C/C	A/A	C/C	C/C	C/C	C/C	A/A	A/A	A/A	C/C	A/A	---	---	A/A	C/C	C/C	---	A/A	A/A	C/C	A/A
Affx-123339420	CcLG02	80.34	G/G	A/A	G/G	---	A/A	---	A/A	A/A	---	G/G	A/A	A/A	G/G	A/A	A/A	A/A	G/G	G/G	A/A	A/A	A/A	---	G/G	A/A	A/A	A/A	G/G	A/A	G/G	G/G	G/G	G/G	A/A	A/A	A/A	G/G	A/A	---	---	A/A	G/G	G/G	---	A/A	A/A	G/G	A/A
Affx-123304947	CcLG02	80.34	C/C	T/T	C/C	C/C	T/T	---	T/T	T/T	---	C/C	T/T	---	C/C	T/T	T/T	T/T	C/C	C/C	T/T	T/T	T/T	---	C/C	T/T	T/T	T/T	C/C	T/T	C/C	C/C	C/C	C/C	T/T	T/T	T/T	C/C	T/T	---	---	T/T	C/C	C/C	---	T/T	T/T	C/C	T/T
Affx-123319092	CcLG02	80.34	G/G	A/A	G/G	---	A/A	---	A/A	A/A	---	G/G	A/A	A/A	G/G	A/A	A/A	A/A	G/G	G/G	A/A	A/A	A/A	---	G/G	A/A	A/A	A/A	G/G	A/A	G/G	G/G	G/G	G/G	A/A	A/A	A/A	G/G	A/A	---	---	A/A	G/G	G/G	---	A/A	A/A	G/G	A/A
Affx-123316836	CcLG02	80.34	G/G	A/A	G/G	---	A/A	---	A/A	A/A	---	G/G	A/A	---	G/G	A/A	A/A	A/A	G/G	G/G	A/A	A/A	A/A	---	G/G	A/A	A/A	A/A	G/G	A/A	G/G	G/G	G/G	G/G	A/A	A/A	A/A	G/G	A/A	---	---	A/A	G/G	G/G	---	A/A	A/A	G/G	A/A
Affx-123315218	CcLG02	80.34	C/C	A/A	C/C	---	A/A	---	A/A	A/A	---	C/C	A/A	A/A	C/C	A/A	A/A	A/A	C/C	C/C	A/A	A/A	A/A	---	C/C	A/A	A/A	A/A	C/C	A/A	C/C	C/C	C/C	C/C	A/A	A/A	A/A	C/C	A/A	---	---	A/A	C/C	C/C	---	A/A	A/A	C/C	A/A
Affx-123314287	CcLG02	80.34	G/G	A/A	G/G	---	A/A	---	A/A	A/A	---	G/G	A/A	A/A	G/G	A/A	A/A	A/A	G/G	G/G	A/A	A/A	A/A	---	G/G	A/A	A/A	A/A	G/G	A/A	G/G	G/G	G/G	G/G	A/A	A/A	A/A	G/G	A/A	---	---	A/A	G/G	G/G	---	A/A	A/A	G/G	A/A
Affx-123312763	CcLG02	80.34	G/G	A/A	G/G	---	A/A	---	A/A	A/A	---	G/G	A/A	---	G/G	A/A	A/A	A/A	G/G	G/G	A/A	A/A	A/A	---	G/G	A/A	A/A	A/A	G/G	A/A	G/G	G/G	G/G	G/G	A/A	A/A	A/A	G/G	A/A	---	---	A/A	G/G	G/G	---	A/A	A/A	G/G	A/A
Affx-123304933	CcLG02	80.34	G/G	A/A	G/G	---	A/A	---	A/A	A/A	---	G/G	A/A	A/A	G/G	A/A	A/A	A/A	G/G	G/G	A/A	A/A	A/A	---	G/G	A/A	A/A	A/A	G/G	A/A	G/G	G/G	G/G	G/G	A/A	A/A	A/A	G/G	A/A	---	---	A/A	G/G	G/G	---	A/A	A/A	G/G	A/A
Affx-123304128	CcLG02	80.34	G/G	A/A	G/G	---	A/A	---	A/A	A/A	---	G/G	A/A	A/A	G/G	A/A	A/A	A/A	G/G	G/G	A/A	A/A	A/A	---	G/G	A/A	A/A	A/A	G/G	A/A	G/G	G/G	G/G	G/G	A/A	A/A	A/A	G/G	A/A	---	---	A/A	G/G	G/G	---	A/A	A/A	G/G	A/A
Affx-123357106	CcLG02	80.34	C/C	T/T	C/C	---	T/T	---	T/T	T/T	---	C/C	T/T	T/T	C/C	T/T	T/T	T/T	C/C	C/C	T/T	T/T	T/T	---	C/C	T/T	T/T	T/T	C/C	T/T	C/C	C/C	C/C	C/C	T/T	T/T	T/T	C/C	T/T	---	---	T/T	C/C	C/C	---	T/T	T/T	C/C	T/T
Affx-123356183	CcLG02	80.34	C/C	T/T	C/C	C/C	T/T	---	T/T	T/T	---	C/C	T/T	T/T	C/C	T/T	T/T	T/T	C/C	C/C	T/T	T/T	T/T	---	C/C	T/T	T/T	T/T	C/C	T/T	C/C	C/C	C/C	C/C	T/T	T/T	T/T	C/C	T/T	---	---	T/T	C/C	C/C	---	T/T	T/T	C/C	T/T
Affx-123355805	CcLG02	80.34	A/A	T/T	A/A	---	T/T	---	T/T	T/T	---	A/A	T/T	T/T	A/A	T/T	T/T	T/T	A/A	A/A	T/T	T/T	T/T	---	A/A	T/T	T/T	T/T	A/A	T/T	A/A	A/A	A/A	A/A	T/T	T/T	T/T	A/A	T/T	---	---	T/T	A/A	A/A	---	T/T	T/T	---	T/T
Affx-123321993	CcLG02	80.34	T/T	A/A	T/T	T/T	A/A	---	A/A	A/A	---	T/T	A/A	---	T/T	A/A	A/A	A/A	T/T	T/T	A/A	A/A	A/A	---	T/T	A/A	A/A	A/A	T/T	A/A	T/T	T/T	T/T	T/T	A/A	A/A	A/A	T/T	A/A	---	---	A/A	T/T	T/T	---	A/A	A/A	A/A	A/A
Affx-123346255	CcLG02	80.34	A/A	G/G	A/A	A/A	G/G	---	G/G	G/G	---	A/A	G/G	---	A/A	G/G	G/G	G/G	A/A	A/A	G/G	G/G	G/G	---	A/A	G/G	G/G	G/G	A/A	G/G	A/A	A/A	A/A	A/A	G/G	G/G	G/G	A/A	G/G	---	---	G/G	A/A	A/A	---	G/G	G/G	---	G/G
Affx-123355315	CcLG02	80.34	A/A	T/T	A/A	---	T/T	---	T/T	T/T	---	A/A	T/T	T/T	A/A	T/T	T/T	T/T	A/A	A/A	T/T	T/T	T/T	---	A/A	T/T	T/T	T/T	A/A	T/T	A/A	A/A	A/A	A/A	T/T	T/T	T/T	A/A	T/T	---	---	T/T	A/A	A/A	---	T/T	T/T	A/A	T/T
Affx-123354092	CcLG02	80.34	A/A	G/G	A/A	---	G/G	---	G/G	G/G	---	A/A	G/G	G/G	A/A	G/G	G/G	G/G	A/A	A/A	G/G	G/G	G/G	---	A/A	G/G	G/G	G/G	A/A	G/G	A/A	A/A	A/A	A/A	G/G	G/G	G/G	A/A	G/G	---	---	G/G	A/A	A/A	---	G/G	G/G	A/A	G/G
Affx-123352017	CcLG02	80.34	T/T	C/C	T/T	T/T	C/C	---	C/C	C/C	---	T/T	C/C	C/C	T/T	C/C	C/C	C/C	T/T	T/T	C/C	C/C	C/C	---	T/T	C/C	C/C	C/C	T/T	C/C	T/T	T/T	T/T	T/T	C/C	C/C	C/C	T/T	C/C	---	---	C/C	T/T	T/T	---	C/C	C/C	T/T	C/C
Affx-123345219	CcLG02	80.34	T/T	G/G	T/T	---	G/G	---	G/G	G/G	---	T/T	G/G	G/G	T/T	G/G	G/G	G/G	T/T	T/T	G/G	G/G	G/G	---	T/T	G/G	G/G	G/G	T/T	G/G	T/T	T/T	T/T	T/T	G/G	G/G	G/G	T/T	G/G	---	---	G/G	T/T	T/T	---	G/G	G/G	T/T	G/G
Affx-123340506	CcLG02	80.34	C/C	T/T	C/C	---	T/T	---	T/T	T/T	---	C/C	T/T	T/T	C/C	T/T	T/T	T/T	C/C	C/C	T/T	T/T	T/T	---	C/C	T/T	T/T	T/T	C/C	T/T	C/C	C/C	C/C	C/C	T/T	T/T	T/T	C/C	T/T	---	---	T/T	C/C	C/C	---	T/T	T/T	C/C	T/T
Affx-123337694	CcLG02	80.34	A/A	G/G	A/A	A/A	G/G	---	G/G	G/G	---	A/A	G/G	---	A/A	G/G	G/G	G/G	A/A	A/A	G/G	G/G	G/G	---	A/A	G/G	G/G	G/G	A/A	G/G	A/A	A/A	A/A	A/A	G/G	G/G	G/G	A/A	G/G	---	---	G/G	A/A	A/A	---	G/G	G/G	A/A	G/G
Affx-123307038	CcLG02	80.34	C/C	T/T	C/C	---	T/T	---	T/T	T/T	---	C/C	T/T	T/T	C/C	T/T	T/T	T/T	C/C	C/C	T/T	T/T	T/T	---	C/C	T/T	T/T	T/T	C/C	T/T	C/C	C/C	C/C	C/C	T/T	T/T	T/T	C/C	T/T	---	---	T/T	C/C	C/C	---	T/T	T/T	---	T/T
Affx-123302255	CcLG02	80.34	A/A	C/C	A/A	---	C/C	---	C/C	C/C	---	A/A	C/C	---	A/A	C/C	C/C	C/C	A/A	A/A	C/C	C/C	C/C	---	A/A	C/C	C/C	C/C	A/A	C/C	A/A	A/A	A/A	A/A	C/C	C/C	C/C	A/A	C/C	---	---	C/C	A/A	A/A	---	C/C	C/C	---	C/C
Affx-123332134	CcLG02	80.34	T/T	C/C	T/T	---	C/C	---	C/C	C/C	---	T/T	C/C	C/C	T/T	C/C	C/C	C/C	T/T	T/T	C/C	C/C	C/C	---	T/T	C/C	C/C	C/C	T/T	C/C	T/T	T/T	T/T	T/T	C/C	C/C	C/C	T/T	C/C	---	---	C/C	T/T	T/T	---	C/C	C/C	T/T	C/C
Affx-123307267	CcLG02	80.34	C/C	T/T	C/C	---	T/T	---	T/T	T/T	---	C/C	T/T	---	C/C	T/T	T/T	T/T	C/C	C/C	T/T	T/T	T/T	---	C/C	T/T	T/T	T/T	C/C	T/T	C/C	C/C	C/C	C/C	T/T	T/T	T/T	C/C	T/T	---	---	T/T	C/C	C/C	---	T/T	T/T	---	T/T
Affx-123330168	CcLG02	80.34	T/T	C/C	T/T	---	C/C	---	C/C	C/C	---	T/T	C/C	C/C	T/T	C/C	C/C	C/C	T/T	T/T	C/C	C/C	C/C	---	T/T	C/C	C/C	C/C	T/T	C/C	T/T	T/T	T/T	T/T	C/C	C/C	C/C	T/T	C/C	---	---	C/C	T/T	T/T	---	C/C	C/C	T/T	C/C
Affx-123330152	CcLG02	80.34	G/G	T/T	G/G	G/G	T/T	---	T/T	T/T	---	G/G	T/T	T/T	G/G	T/T	T/T	T/T	G/G	G/G	T/T	T/T	T/T	---	G/G	T/T	T/T	T/T	G/G	T/T	G/G	G/G	G/G	G/G	T/T	T/T	T/T	G/G	T/T	---	---	T/T	G/G	G/G	---	T/T	T/T	G/G	T/T
Affx-123321287	CcLG02	80.34	C/C	T/T	C/C	---	T/T	---	T/T	T/T	---	C/C	T/T	T/T	C/C	T/T	T/T	T/T	C/C	C/C	T/T	T/T	T/T	---	C/C	T/T	T/T	T/T	C/C	T/T	C/C	C/C	C/C	C/C	T/T	T/T	T/T	C/C	T/T	---	---	T/T	C/C	C/C	---	T/T	T/T	C/C	T/T
Affx-123317391	CcLG02	80.34	T/T	C/C	T/T	T/T	C/C	---	C/C	C/C	---	T/T	C/C	C/C	T/T	C/C	C/C	C/C	T/T	T/T	C/C	C/C	C/C	---	T/T	C/C	C/C	C/C	T/T	C/C	T/T	T/T	T/T	T/T	C/C	C/C	C/C	T/T	C/C	---	---	C/C	T/T	T/T	---	C/C	C/C	---	C/C
Affx-123315315	CcLG02	80.34	A/A	C/C	A/A	---	C/C	---	C/C	C/C	---	A/A	C/C	C/C	A/A	C/C	C/C	C/C	A/A	A/A	C/C	C/C	C/C	C/C	A/A	C/C	C/C	C/C	A/A	C/C	A/A	A/A	A/A	A/A	C/C	C/C	C/C	A/A	C/C	---	---	C/C	A/A	A/A	---	C/C	C/C	A/A	C/C
Affx-123305132	CcLG02	81.16	A/A	G/G	A/A	G/G	G/G	---	G/G	G/G	---	A/A	G/G	G/G	A/A	G/G	G/G	G/G	A/A	A/A	G/G	A/A	G/G	---	A/A	G/G	G/G	G/G	A/A	G/G	A/A	A/A	A/A	A/A	G/G	G/G	G/G	A/A	G/G	---	---	G/G	A/A	A/A	---	G/G	G/G	A/A	G/G
Affx-123314216	CcLG02	81.99	T/T	C/C	T/T	---	C/C	---	---	C/C	---	T/T	C/C	C/C	T/T	C/C	C/C	C/C	T/T	T/T	C/C	T/T	C/C	---	T/T	T/T	C/C	C/C	T/T	C/C	T/T	T/T	T/T	T/T	C/C	C/C	C/C	---	C/C	---	---	C/C	T/T	T/T	---	C/C	C/C	T/T	C/C
Affx-123306173	CcLG02	82.82	G/G	A/A	G/G	G/G	A/A	---	A/A	A/A	---	G/G	A/A	A/A	G/G	A/A	A/A	A/A	G/G	G/G	A/A	A/A	A/A	---	G/G	G/G	A/A	A/A	G/G	A/A	G/G	G/G	G/G	G/G	A/A	A/A	A/A	G/G	A/A	---	---	A/A	G/G	G/G	---	A/A	A/A	G/G	A/A
Affx-123308836	CcLG02	82.82	G/G	A/A	G/G	G/G	A/A	---	A/A	A/A	---	G/G	A/A	---	G/G	A/A	A/A	A/A	G/G	G/G	A/A	A/A	A/A	---	G/G	G/G	A/A	A/A	G/G	A/A	G/G	G/G	G/G	G/G	A/A	A/A	A/A	G/G	A/A	---	---	A/A	G/G	G/G	---	A/A	A/A	G/G	A/A
Affx-123352412	CcLG02	82.82	A/A	C/C	A/A	---	C/C	---	C/C	C/C	---	A/A	C/C	C/C	A/A	C/C	C/C	C/C	A/A	A/A	C/C	C/C	C/C	---	A/A	A/A	C/C	C/C	A/A	C/C	A/A	A/A	A/A	A/A	C/C	C/C	C/C	A/A	C/C	---	---	C/C	A/A	A/A	---	C/C	C/C	A/A	C/C
Affx-123327572	CcLG02	82.82	A/A	G/G	A/A	A/A	G/G	---	G/G	G/G	---	A/A	G/G	G/G	A/A	G/G	G/G	G/G	A/A	A/A	G/G	G/G	G/G	---	A/A	A/A	G/G	G/G	A/A	G/G	A/A	A/A	A/A	A/A	G/G	G/G	G/G	A/A	G/G	---	---	G/G	A/A	A/A	---	G/G	G/G	A/A	G/G
Affx-123330027	CcLG02	82.82	T/T	C/C	T/T	T/T	C/C	---	C/C	C/C	---	T/T	C/C	C/C	T/T	C/C	C/C	C/C	T/T	T/T	C/C	C/C	C/C	---	T/T	T/T	C/C	C/C	T/T	C/C	T/T	T/T	T/T	T/T	C/C	C/C	C/C	T/T	C/C	---	---	C/C	T/T	T/T	---	C/C	C/C	T/T	C/C
Affx-123312759	CcLG02	82.82	C/C	T/T	C/C	C/C	T/T	---	T/T	T/T	---	C/C	T/T	---	C/C	T/T	T/T	T/T	C/C	C/C	T/T	T/T	T/T	---	C/C	C/C	T/T	T/T	C/C	T/T	C/C	C/C	C/C	C/C	T/T	T/T	T/T	C/C	T/T	---	---	T/T	C/C	C/C	---	T/T	T/T	---	T/T
Affx-123302361	CcLG02	82.82	A/A	G/G	A/A	---	G/G	---	G/G	G/G	---	A/A	G/G	---	A/A	G/G	G/G	G/G	A/A	A/A	G/G	G/G	G/G	---	A/A	A/A	G/G	G/G	A/A	G/G	A/A	A/A	A/A	A/A	G/G	G/G	G/G	A/A	G/G	---	---	G/G	A/A	A/A	---	G/G	G/G	A/A	G/G
Affx-123334879	CcLG02	82.82	T/T	C/C	T/T	---	C/C	---	C/C	C/C	---	T/T	C/C	C/C	T/T	C/C	C/C	C/C	T/T	T/T	C/C	C/C	C/C	---	T/T	T/T	C/C	C/C	T/T	C/C	T/T	T/T	T/T	T/T	C/C	C/C	C/C	T/T	C/C	---	---	C/C	T/T	T/T	---	C/C	C/C	T/T	C/C
Affx-123344429	CcLG02	82.82	A/A	G/G	A/A	A/A	G/G	---	G/G	G/G	---	A/A	G/G	G/G	A/A	G/G	G/G	G/G	A/A	A/A	G/G	G/G	G/G	---	A/A	A/A	G/G	G/G	A/A	G/G	A/A	A/A	A/A	A/A	G/G	G/G	G/G	A/A	G/G	---	---	G/G	A/A	A/A	---	G/G	G/G	A/A	G/G
Affx-123351310	CcLG02	82.82	T/T	C/C	T/T	---	C/C	---	C/C	C/C	---	T/T	C/C	C/C	T/T	C/C	C/C	C/C	T/T	T/T	C/C	C/C	C/C	---	T/T	T/T	C/C	C/C	T/T	C/C	T/T	T/T	T/T	T/T	C/C	C/C	C/C	T/T	C/C	---	---	C/C	T/T	T/T	---	C/C	C/C	T/T	C/C
Affx-123352142	CcLG02	82.82	A/A	G/G	A/A	A/A	G/G	---	G/G	G/G	---	A/A	G/G	G/G	A/A	G/G	G/G	G/G	A/A	A/A	G/G	G/G	G/G	---	A/A	A/A	G/G	G/G	A/A	G/G	A/A	A/A	A/A	A/A	G/G	G/G	G/G	A/A	G/G	---	---	G/G	A/A	A/A	---	G/G	G/G	A/A	G/G
Affx-123335937	CcLG02	91.92	G/G	T/T	G/G	G/G	G/G	---	T/T	T/T	---	G/G	G/G	T/T	T/T	T/T	T/T	T/T	---	G/G	---	T/T	T/T	T/T	T/T	G/G	T/T	T/T	G/G	T/T	T/T	G/G	G/G	G/G	T/T	T/T	T/T	G/G	T/T	G/G	---	T/T	G/G	G/G	---	T/T	T/T	G/G	T/T
Affx-123316921	CcLG02	91.92	A/A	G/G	A/A	A/A	A/A	---	G/G	G/G	---	A/A	A/A	G/G	G/G	G/G	G/G	G/G	---	A/A	---	G/G	G/G	G/G	G/G	A/A	G/G	G/G	A/A	G/G	G/G	A/A	A/A	A/A	G/G	G/G	G/G	A/A	G/G	A/A	---	G/G	A/A	A/A	---	G/G	G/G	A/A	G/G
Affx-123315866	CcLG02	91.92	A/A	G/G	A/A	A/A	A/A	---	G/G	G/G	---	A/A	A/A	G/G	G/G	G/G	G/G	G/G	---	A/A	---	G/G	G/G	G/G	G/G	A/A	G/G	G/G	A/A	G/G	G/G	A/A	A/A	A/A	G/G	G/G	G/G	A/A	G/G	A/A	---	G/G	A/A	A/A	---	G/G	G/G	A/A	G/G
Affx-123349436	CcLG02	91.92	A/A	C/C	A/A	A/A	A/A	---	C/C	C/C	---	A/A	A/A	C/C	C/C	C/C	C/C	C/C	---	A/A	---	C/C	C/C	C/C	C/C	A/A	C/C	C/C	A/A	C/C	C/C	A/A	A/A	A/A	C/C	C/C	C/C	A/A	C/C	A/A	---	C/C	A/A	A/A	---	C/C	C/C	A/A	C/C
Affx-123314470	CcLG02	91.92	G/G	A/A	G/G	G/G	G/G	---	A/A	---	---	G/G	G/G	A/A	A/A	A/A	A/A	A/A	---	G/G	---	A/A	A/A	A/A	A/A	G/G	A/A	A/A	G/G	A/A	A/A	G/G	G/G	G/G	A/A	A/A	A/A	G/G	A/A	G/G	---	A/A	G/G	G/G	---	A/A	A/A	G/G	A/A
Affx-123321534	CcLG02	91.92	C/C	A/A	C/C	C/C	C/C	---	A/A	A/A	---	C/C	C/C	A/A	A/A	A/A	A/A	A/A	---	C/C	---	A/A	A/A	A/A	A/A	C/C	A/A	A/A	C/C	A/A	A/A	C/C	C/C	C/C	A/A	A/A	A/A	C/C	A/A	C/C	---	A/A	C/C	C/C	---	A/A	A/A	C/C	A/A
Affx-123301744	CcLG02	91.92	G/G	T/T	G/G	G/G	G/G	---	T/T	T/T	---	G/G	G/G	T/T	T/T	T/T	T/T	T/T	---	G/G	---	T/T	T/T	T/T	T/T	G/G	T/T	T/T	G/G	T/T	T/T	G/G	G/G	G/G	T/T	T/T	T/T	G/G	T/T	G/G	---	T/T	G/G	G/G	---	T/T	T/T	G/G	T/T
Affx-123302971	CcLG02	91.92	A/A	G/G	A/A	A/A	A/A	---	G/G	G/G	---	A/A	A/A	G/G	G/G	G/G	G/G	G/G	---	A/A	---	G/G	G/G	G/G	G/G	A/A	G/G	G/G	A/A	G/G	G/G	A/A	A/A	A/A	G/G	G/G	G/G	A/A	G/G	A/A	---	G/G	A/A	A/A	---	G/G	G/G	A/A	G/G
Affx-123314369	CcLG02	99.83	G/G	A/A	G/G	G/G	G/G	A/A	A/A	A/A	---	G/G	G/G	A/A	A/A	A/A	A/A	A/A	A/A	G/G	---	A/A	A/A	---	A/A	A/A	A/A	A/A	G/G	G/G	A/A	A/A	G/G	---	A/A	G/G	---	G/G	G/G	G/G	---	A/A	G/G	G/G	---	G/G	A/A	---	A/A
Affx-123358282	CcLG02	99.83	C/C	T/T	C/C	C/C	C/C	T/T	T/T	T/T	---	C/C	C/C	T/T	T/T	T/T	T/T	T/T	T/T	C/C	---	T/T	T/T	T/T	T/T	T/T	T/T	T/T	C/C	C/C	T/T	T/T	C/C	T/T	T/T	C/C	T/T	C/C	C/C	C/C	---	T/T	C/C	C/C	---	C/C	T/T	C/C	T/T
Affx-123358025	CcLG02	99.83	T/T	C/C	T/T	T/T	T/T	C/C	C/C	C/C	---	T/T	T/T	C/C	C/C	C/C	C/C	C/C	C/C	T/T	---	C/C	C/C	C/C	C/C	C/C	C/C	C/C	T/T	T/T	C/C	C/C	T/T	C/C	C/C	T/T	C/C	T/T	T/T	T/T	---	C/C	T/T	T/T	---	T/T	C/C	T/T	C/C
Affx-123356056	CcLG02	99.83	C/C	T/T	C/C	C/C	C/C	T/T	T/T	T/T	---	C/C	C/C	T/T	T/T	T/T	T/T	T/T	T/T	C/C	---	T/T	T/T	T/T	T/T	T/T	T/T	T/T	C/C	C/C	T/T	T/T	C/C	T/T	T/T	C/C	T/T	C/C	C/C	C/C	---	T/T	C/C	C/C	---	C/C	T/T	C/C	T/T
Affx-123355698	CcLG02	99.83	A/A	G/G	A/A	A/A	A/A	G/G	G/G	G/G	---	A/A	A/A	G/G	G/G	G/G	G/G	G/G	G/G	A/A	---	G/G	G/G	G/G	G/G	G/G	G/G	G/G	A/A	A/A	G/G	G/G	A/A	G/G	G/G	A/A	G/G	A/A	A/A	A/A	---	G/G	A/A	A/A	---	A/A	G/G	A/A	G/G
Affx-123301908	CcLG02	99.83	T/T	C/C	T/T	T/T	T/T	C/C	C/C	C/C	---	T/T	T/T	C/C	C/C	C/C	C/C	C/C	C/C	T/T	---	C/C	C/C	C/C	C/C	C/C	C/C	C/C	T/T	T/T	C/C	C/C	T/T	C/C	C/C	T/T	C/C	T/T	T/T	T/T	---	C/C	T/T	T/T	---	T/T	C/C	T/T	C/C
Affx-123334613	CcLG02	99.83	C/C	T/T	C/C	C/C	C/C	T/T	T/T	T/T	---	C/C	C/C	T/T	T/T	T/T	T/T	T/T	T/T	C/C	---	T/T	T/T	T/T	T/T	T/T	T/T	T/T	C/C	C/C	T/T	T/T	C/C	T/T	T/T	C/C	T/T	C/C	C/C	C/C	---	T/T	C/C	C/C	---	C/C	T/T	C/C	T/T
Affx-123331631	CcLG02	99.83	C/C	T/T	C/C	C/C	C/C	T/T	T/T	T/T	---	C/C	C/C	T/T	T/T	T/T	T/T	T/T	T/T	C/C	---	T/T	T/T	T/T	T/T	T/T	T/T	T/T	C/C	C/C	T/T	T/T	C/C	T/T	T/T	C/C	T/T	C/C	C/C	C/C	---	T/T	C/C	C/C	---	C/C	T/T	C/C	T/T
Affx-123311688	CcLG02	99.83	T/T	C/C	T/T	T/T	T/T	C/C	C/C	C/C	---	T/T	T/T	C/C	C/C	C/C	C/C	C/C	C/C	T/T	---	C/C	C/C	C/C	C/C	C/C	C/C	C/C	T/T	T/T	C/C	C/C	T/T	C/C	C/C	T/T	C/C	T/T	T/T	T/T	---	C/C	T/T	T/T	---	T/T	C/C	T/T	C/C
Affx-123310135	CcLG02	99.83	T/T	C/C	T/T	T/T	T/T	C/C	C/C	C/C	---	T/T	T/T	C/C	C/C	C/C	C/C	C/C	C/C	T/T	---	C/C	C/C	C/C	C/C	C/C	C/C	C/C	T/T	T/T	C/C	C/C	T/T	C/C	C/C	T/T	C/C	T/T	T/T	T/T	---	C/C	T/T	T/T	---	T/T	C/C	T/T	C/C
Affx-123342192	CcLG02	99.83	G/G	A/A	G/G	G/G	G/G	A/A	A/A	A/A	---	G/G	G/G	A/A	A/A	A/A	A/A	A/A	A/A	G/G	---	A/A	A/A	A/A	A/A	A/A	A/A	A/A	G/G	G/G	A/A	A/A	G/G	A/A	A/A	G/G	A/A	G/G	G/G	G/G	---	A/A	G/G	G/G	---	G/G	A/A	G/G	A/A
Affx-123344307	CcLG02	99.83	G/G	A/A	G/G	G/G	G/G	A/A	A/A	A/A	---	G/G	G/G	A/A	A/A	A/A	A/A	A/A	A/A	G/G	---	A/A	A/A	A/A	A/A	A/A	A/A	A/A	G/G	G/G	A/A	A/A	G/G	A/A	A/A	G/G	A/A	G/G	G/G	G/G	---	A/A	G/G	G/G	---	G/G	A/A	G/G	A/A
Affx-123348359	CcLG02	99.83	C/C	A/A	C/C	C/C	C/C	A/A	A/A	A/A	---	C/C	C/C	A/A	A/A	A/A	A/A	A/A	A/A	C/C	---	A/A	A/A	A/A	A/A	A/A	A/A	A/A	C/C	C/C	A/A	A/A	C/C	A/A	A/A	C/C	A/A	C/C	C/C	C/C	---	A/A	C/C	C/C	---	C/C	A/A	C/C	A/A
Affx-123355353	CcLG02	99.83	G/G	A/A	G/G	G/G	G/G	A/A	A/A	A/A	---	G/G	G/G	A/A	A/A	A/A	A/A	A/A	A/A	G/G	---	A/A	A/A	A/A	A/A	A/A	A/A	A/A	G/G	G/G	A/A	A/A	G/G	A/A	A/A	G/G	A/A	G/G	G/G	G/G	---	A/A	G/G	G/G	---	G/G	A/A	G/G	A/A
Affx-123358644	CcLG02	99.83	C/C	A/A	C/C	C/C	C/C	A/A	A/A	A/A	---	C/C	C/C	A/A	A/A	A/A	A/A	A/A	A/A	C/C	---	A/A	A/A	A/A	A/A	A/A	A/A	A/A	C/C	C/C	A/A	A/A	C/C	A/A	A/A	C/C	A/A	C/C	C/C	C/C	---	A/A	C/C	C/C	---	C/C	A/A	C/C	A/A
Affx-123324662	CcLG02	101.42	A/A	G/G	A/A	A/A	A/A	G/G	G/G	G/G	---	A/A	A/A	G/G	G/G	G/G	G/G	G/G	G/G	A/A	---	G/G	G/G	G/G	G/G	G/G	G/G	G/G	A/A	A/A	G/G	G/G	A/A	G/G	G/G	A/A	G/G	A/A	A/A	A/A	---	G/G	A/A	A/A	---	A/A	G/G	A/A	G/G
Affx-123342094	CcLG02	101.42	T/T	C/C	T/T	T/T	T/T	C/C	C/C	C/C	---	T/T	T/T	C/C	C/C	C/C	C/C	C/C	C/C	T/T	---	C/C	C/C	C/C	C/C	C/C	C/C	C/C	T/T	T/T	C/C	C/C	T/T	C/C	C/C	T/T	C/C	T/T	T/T	T/T	---	C/C	T/T	T/T	---	T/T	C/C	T/T	C/C
Affx-123306682	CcLG02	102.2	C/C	T/T	C/C	C/C	C/C	T/T	T/T	T/T	---	C/C	C/C	T/T	T/T	T/T	T/T	T/T	T/T	C/C	---	T/T	T/T	T/T	T/T	C/C	T/T	T/T	C/C	C/C	T/T	T/T	C/C	T/T	T/T	C/C	T/T	C/C	C/C	C/C	---	T/T	C/C	C/C	---	C/C	T/T	C/C	T/T
Affx-123310747	CcLG02	102.2	T/T	C/C	T/T	T/T	T/T	C/C	C/C	C/C	---	T/T	T/T	C/C	C/C	C/C	C/C	C/C	C/C	T/T	---	C/C	C/C	C/C	C/C	T/T	C/C	C/C	T/T	T/T	C/C	C/C	T/T	---	C/C	T/T	C/C	T/T	T/T	T/T	---	C/C	T/T	T/T	---	T/T	C/C	T/T	C/C
Affx-123322894	CcLG02	102.2	T/T	C/C	T/T	T/T	T/T	C/C	C/C	C/C	---	T/T	T/T	C/C	C/C	C/C	C/C	C/C	C/C	T/T	---	C/C	C/C	C/C	C/C	T/T	C/C	C/C	T/T	T/T	C/C	C/C	T/T	---	C/C	T/T	C/C	T/T	T/T	T/T	---	C/C	T/T	T/T	---	T/T	C/C	T/T	C/C
Affx-123328335	CcLG02	102.2	C/C	T/T	C/C	C/C	C/C	T/T	T/T	T/T	---	C/C	C/C	T/T	T/T	T/T	T/T	T/T	T/T	C/C	---	T/T	T/T	T/T	T/T	C/C	T/T	T/T	C/C	C/C	T/T	T/T	C/C	T/T	T/T	C/C	T/T	C/C	C/C	C/C	---	T/T	C/C	C/C	---	C/C	T/T	C/C	T/T
Affx-123333463	CcLG02	102.2	C/C	T/T	C/C	C/C	C/C	T/T	T/T	T/T	---	C/C	C/C	T/T	T/T	T/T	T/T	T/T	T/T	C/C	---	T/T	T/T	T/T	T/T	C/C	T/T	T/T	C/C	C/C	T/T	T/T	C/C	T/T	T/T	C/C	T/T	C/C	C/C	C/C	---	T/T	C/C	C/C	---	C/C	T/T	C/C	T/T
Affx-123336893	CcLG02	102.2	T/T	C/C	T/T	T/T	T/T	C/C	C/C	C/C	---	T/T	T/T	C/C	C/C	C/C	C/C	C/C	C/C	T/T	---	C/C	C/C	C/C	C/C	T/T	C/C	C/C	T/T	T/T	C/C	C/C	T/T	C/C	C/C	T/T	---	T/T	T/T	T/T	---	C/C	T/T	T/T	---	T/T	C/C	T/T	C/C
Affx-123339295	CcLG02	102.2	C/C	T/T	C/C	C/C	C/C	T/T	T/T	T/T	---	C/C	C/C	T/T	T/T	T/T	T/T	T/T	T/T	C/C	---	T/T	T/T	T/T	T/T	C/C	T/T	T/T	C/C	C/C	T/T	T/T	C/C	T/T	T/T	C/C	T/T	C/C	C/C	C/C	---	T/T	C/C	C/C	---	C/C	T/T	C/C	T/T
Affx-123343175	CcLG02	102.2	A/A	G/G	A/A	A/A	A/A	G/G	G/G	G/G	---	A/A	A/A	G/G	G/G	G/G	G/G	G/G	G/G	A/A	---	G/G	G/G	G/G	G/G	A/A	G/G	G/G	A/A	A/A	G/G	G/G	A/A	G/G	G/G	A/A	G/G	A/A	A/A	A/A	---	G/G	A/A	A/A	---	A/A	G/G	A/A	G/G
Affx-123349906	CcLG02	102.2	C/C	T/T	C/C	C/C	C/C	T/T	T/T	T/T	---	C/C	C/C	T/T	T/T	T/T	T/T	T/T	T/T	C/C	---	T/T	T/T	T/T	T/T	C/C	T/T	T/T	C/C	C/C	T/T	T/T	C/C	T/T	T/T	C/C	T/T	C/C	C/C	C/C	---	T/T	C/C	C/C	---	C/C	T/T	C/C	T/T
Affx-123354060	CcLG02	102.2	A/A	C/C	A/A	A/A	A/A	C/C	C/C	C/C	---	A/A	A/A	C/C	C/C	C/C	C/C	C/C	C/C	A/A	---	C/C	C/C	C/C	C/C	A/A	C/C	C/C	A/A	A/A	C/C	C/C	A/A	C/C	C/C	A/A	C/C	A/A	A/A	A/A	---	C/C	A/A	A/A	---	A/A	C/C	A/A	C/C
Affx-123304998	CcLG02	102.2	C/C	A/A	C/C	C/C	C/C	A/A	A/A	A/A	---	C/C	C/C	A/A	A/A	A/A	A/A	A/A	A/A	C/C	---	A/A	A/A	A/A	A/A	C/C	A/A	A/A	C/C	C/C	A/A	A/A	C/C	---	A/A	C/C	A/A	C/C	C/C	C/C	---	A/A	C/C	C/C	---	C/C	A/A	C/C	A/A
Affx-123334393	CcLG02	102.2	G/G	A/A	G/G	G/G	G/G	A/A	A/A	A/A	---	G/G	G/G	A/A	A/A	A/A	A/A	A/A	A/A	G/G	---	A/A	A/A	A/A	A/A	G/G	A/A	A/A	G/G	G/G	A/A	A/A	G/G	---	A/A	G/G	A/A	G/G	G/G	G/G	---	A/A	G/G	G/G	---	G/G	A/A	G/G	A/A
Affx-123355622	CcLG02	102.2	A/A	C/C	A/A	A/A	A/A	C/C	C/C	C/C	---	A/A	A/A	C/C	C/C	C/C	C/C	C/C	C/C	A/A	---	C/C	C/C	C/C	C/C	A/A	C/C	C/C	A/A	A/A	C/C	C/C	A/A	C/C	C/C	A/A	C/C	A/A	A/A	A/A	---	C/C	A/A	A/A	---	A/A	C/C	A/A	C/C
Affx-123319543	CcLG02	103.9	T/T	C/C	T/T	---	T/T	C/C	C/C	C/C	---	T/T	T/T	C/C	C/C	C/C	C/C	C/C	C/C	T/T	---	C/C	C/C	C/C	C/C	T/T	C/C	C/C	T/T	T/T	C/C	C/C	C/C	C/C	C/C	T/T	C/C	T/T	T/T	T/T	---	C/C	T/T	T/T	---	T/T	C/C	---	C/C
Affx-123330700	CcLG02	113.83	T/T	C/C	T/T	T/T	T/T	T/T	C/C	C/C	---	T/T	T/T	C/C	T/T	T/T	C/C	C/C	C/C	T/T	---	C/C	T/T	C/C	C/C	T/T	C/C	C/C	T/T	T/T	C/C	T/T	C/C	C/C	---	T/T	C/C	T/T	T/T	C/C	T/T	T/T	C/C	C/C	---	T/T	C/C	T/T	C/C
Affx-123355598	CcLG02	113.83	A/A	G/G	A/A	A/A	A/A	A/A	G/G	G/G	---	A/A	A/A	G/G	A/A	A/A	G/G	G/G	G/G	A/A	---	G/G	A/A	G/G	G/G	A/A	G/G	G/G	A/A	A/A	G/G	A/A	G/G	G/G	---	A/A	G/G	A/A	A/A	G/G	A/A	A/A	G/G	G/G	---	A/A	G/G	A/A	G/G
Affx-123315771	CcLG02	113.83	A/A	G/G	A/A	A/A	A/A	A/A	G/G	G/G	---	A/A	A/A	G/G	A/A	A/A	G/G	G/G	G/G	A/A	---	G/G	A/A	G/G	G/G	A/A	G/G	G/G	A/A	A/A	G/G	A/A	G/G	G/G	---	A/A	G/G	A/A	A/A	G/G	A/A	A/A	G/G	G/G	---	A/A	G/G	A/A	G/G
Affx-123307397	CcLG02	113.83	C/C	T/T	C/C	C/C	C/C	C/C	T/T	T/T	---	C/C	C/C	T/T	C/C	C/C	T/T	T/T	T/T	C/C	---	T/T	C/C	T/T	T/T	C/C	T/T	T/T	C/C	C/C	T/T	C/C	T/T	T/T	---	C/C	T/T	C/C	C/C	T/T	C/C	C/C	T/T	T/T	---	C/C	T/T	C/C	T/T
Affx-123309209	CcLG02	113.83	A/A	G/G	A/A	A/A	A/A	A/A	G/G	G/G	---	A/A	A/A	G/G	A/A	A/A	G/G	G/G	G/G	A/A	---	G/G	A/A	G/G	G/G	A/A	G/G	G/G	A/A	A/A	G/G	A/A	G/G	G/G	---	A/A	G/G	A/A	A/A	G/G	A/A	A/A	G/G	G/G	---	A/A	G/G	A/A	G/G
Affx-123348585	CcLG02	113.83	C/C	T/T	C/C	C/C	C/C	C/C	T/T	T/T	---	C/C	C/C	T/T	C/C	C/C	T/T	T/T	T/T	C/C	---	T/T	C/C	T/T	T/T	C/C	T/T	T/T	C/C	C/C	T/T	C/C	T/T	T/T	---	C/C	T/T	C/C	C/C	T/T	C/C	C/C	T/T	T/T	---	C/C	T/T	C/C	T/T
Affx-123353618	CcLG02	113.83	T/T	C/C	T/T	T/T	T/T	T/T	C/C	C/C	---	T/T	T/T	C/C	T/T	T/T	C/C	C/C	C/C	T/T	---	C/C	T/T	C/C	C/C	T/T	C/C	C/C	T/T	T/T	C/C	T/T	C/C	C/C	---	T/T	C/C	T/T	T/T	C/C	T/T	T/T	C/C	C/C	---	T/T	C/C	T/T	C/C
Affx-123302209	CcLG02	113.83	T/T	C/C	T/T	T/T	T/T	T/T	C/C	C/C	---	T/T	T/T	C/C	T/T	T/T	C/C	C/C	C/C	T/T	---	C/C	T/T	C/C	C/C	T/T	C/C	C/C	T/T	T/T	C/C	T/T	C/C	C/C	---	T/T	C/C	T/T	T/T	C/C	T/T	T/T	C/C	C/C	---	T/T	C/C	T/T	C/C
Affx-123311441	CcLG02	113.83	G/G	A/A	G/G	G/G	G/G	G/G	A/A	A/A	---	G/G	G/G	A/A	G/G	G/G	A/A	A/A	A/A	G/G	---	A/A	G/G	A/A	A/A	G/G	A/A	A/A	G/G	G/G	A/A	G/G	A/A	A/A	---	G/G	A/A	G/G	G/G	A/A	G/G	G/G	A/A	A/A	---	G/G	A/A	G/G	A/A
Affx-123307166	CcLG02	113.83	C/C	T/T	C/C	C/C	C/C	C/C	T/T	T/T	---	C/C	C/C	T/T	C/C	C/C	T/T	T/T	T/T	C/C	---	T/T	C/C	T/T	T/T	C/C	T/T	T/T	C/C	C/C	T/T	C/C	T/T	T/T	---	C/C	T/T	C/C	C/C	T/T	C/C	C/C	T/T	T/T	---	C/C	T/T	C/C	T/T
Affx-123332517	CcLG02	113.83	G/G	A/A	G/G	G/G	G/G	G/G	A/A	A/A	---	G/G	G/G	A/A	G/G	G/G	A/A	A/A	A/A	G/G	---	A/A	G/G	A/A	A/A	G/G	A/A	A/A	G/G	G/G	A/A	G/G	A/A	A/A	---	G/G	A/A	G/G	G/G	A/A	G/G	G/G	A/A	A/A	---	G/G	A/A	G/G	A/A
Affx-123352173	CcLG02	113.83	A/A	C/C	A/A	A/A	A/A	A/A	C/C	C/C	---	A/A	A/A	C/C	A/A	A/A	C/C	C/C	C/C	A/A	---	C/C	A/A	C/C	C/C	A/A	C/C	C/C	A/A	A/A	C/C	A/A	C/C	C/C	---	A/A	C/C	A/A	A/A	C/C	A/A	A/A	C/C	C/C	---	A/A	C/C	A/A	C/C
Affx-123314595	CcLG02	113.83	G/G	A/A	G/G	G/G	G/G	G/G	A/A	A/A	---	G/G	G/G	A/A	G/G	G/G	A/A	A/A	A/A	G/G	---	A/A	G/G	A/A	A/A	G/G	A/A	A/A	G/G	G/G	A/A	G/G	A/A	A/A	---	G/G	A/A	G/G	G/G	A/A	G/G	G/G	A/A	A/A	---	G/G	A/A	G/G	A/A
Affx-123355908	CcLG02	114.61	G/G	A/A	G/G	G/G	G/G	G/G	A/A	A/A	---	G/G	G/G	A/A	G/G	G/G	A/A	A/A	A/A	G/G	---	A/A	G/G	A/A	A/A	G/G	A/A	A/A	G/G	G/G	A/A	G/G	G/G	A/A	---	G/G	A/A	G/G	G/G	A/A	G/G	G/G	A/A	A/A	---	G/G	A/A	G/G	A/A
Affx-123327867	CcLG02	114.61	G/G	A/A	G/G	G/G	G/G	G/G	A/A	A/A	---	G/G	G/G	---	G/G	G/G	A/A	A/A	A/A	G/G	---	A/A	G/G	A/A	A/A	G/G	A/A	A/A	G/G	G/G	A/A	G/G	G/G	A/A	---	G/G	A/A	G/G	G/G	A/A	G/G	G/G	A/A	A/A	---	G/G	A/A	G/G	A/A
Affx-123346629	CcLG02	114.61	G/G	A/A	G/G	G/G	G/G	G/G	A/A	A/A	---	G/G	G/G	A/A	G/G	G/G	A/A	A/A	A/A	G/G	---	A/A	G/G	A/A	A/A	G/G	A/A	A/A	G/G	G/G	A/A	G/G	G/G	A/A	---	G/G	A/A	G/G	G/G	A/A	G/G	G/G	A/A	A/A	---	G/G	A/A	G/G	A/A
Affx-123327105	CcLG02	114.61	T/T	C/C	T/T	T/T	T/T	T/T	C/C	C/C	---	T/T	T/T	C/C	T/T	T/T	C/C	C/C	C/C	T/T	---	C/C	T/T	C/C	C/C	T/T	C/C	C/C	T/T	T/T	C/C	T/T	T/T	C/C	---	T/T	C/C	T/T	T/T	C/C	T/T	T/T	C/C	C/C	---	T/T	C/C	T/T	C/C
Affx-123316058	CcLG02	114.61	C/C	T/T	C/C	C/C	C/C	C/C	T/T	T/T	---	C/C	C/C	T/T	C/C	C/C	T/T	T/T	T/T	C/C	---	T/T	C/C	T/T	T/T	C/C	T/T	T/T	C/C	C/C	T/T	C/C	C/C	T/T	---	C/C	T/T	C/C	C/C	T/T	C/C	C/C	T/T	T/T	---	C/C	T/T	C/C	T/T
Affx-123320565	CcLG02	115.4	C/C	T/T	C/C	C/C	C/C	C/C	T/T	T/T	---	C/C	C/C	T/T	C/C	C/C	T/T	T/T	T/T	C/C	T/T	T/T	C/C	T/T	T/T	T/T	T/T	T/T	C/C	C/C	T/T	C/C	C/C	T/T	---	C/C	T/T	C/C	C/C	T/T	C/C	C/C	T/T	T/T	---	C/C	T/T	---	T/T
Affx-123356085	CcLG02	115.4	A/A	G/G	A/A	A/A	A/A	A/A	G/G	G/G	---	A/A	A/A	---	A/A	A/A	G/G	G/G	G/G	A/A	G/G	G/G	A/A	G/G	G/G	G/G	G/G	G/G	A/A	A/A	G/G	A/A	A/A	G/G	---	A/A	G/G	A/A	A/A	G/G	A/A	A/A	G/G	G/G	---	A/A	G/G	---	G/G
Affx-123315604	CcLG02	115.4	C/C	T/T	C/C	C/C	C/C	C/C	T/T	T/T	---	C/C	C/C	---	C/C	C/C	T/T	T/T	T/T	C/C	T/T	T/T	C/C	T/T	T/T	T/T	T/T	T/T	C/C	C/C	T/T	C/C	C/C	T/T	---	C/C	T/T	C/C	C/C	T/T	C/C	C/C	T/T	T/T	---	C/C	T/T	---	T/T
Affx-123311364	CcLG02	115.4	G/G	T/T	G/G	G/G	G/G	G/G	T/T	T/T	---	G/G	G/G	T/T	G/G	G/G	T/T	T/T	T/T	G/G	T/T	T/T	G/G	T/T	T/T	T/T	T/T	T/T	G/G	G/G	T/T	G/G	G/G	T/T	---	G/G	T/T	G/G	G/G	T/T	G/G	G/G	T/T	T/T	---	G/G	T/T	---	T/T
Affx-123336857	CcLG02	115.4	T/T	G/G	T/T	T/T	T/T	T/T	G/G	G/G	---	T/T	T/T	G/G	T/T	T/T	G/G	G/G	G/G	T/T	G/G	G/G	T/T	G/G	G/G	G/G	G/G	G/G	T/T	T/T	G/G	T/T	T/T	G/G	---	T/T	G/G	T/T	T/T	G/G	T/T	T/T	G/G	G/G	---	T/T	G/G	---	G/G
Affx-123352193	CcLG02	115.4	T/T	C/C	T/T	T/T	T/T	T/T	C/C	C/C	---	T/T	T/T	C/C	T/T	T/T	C/C	C/C	C/C	T/T	C/C	C/C	T/T	C/C	C/C	C/C	C/C	C/C	T/T	T/T	C/C	T/T	T/T	C/C	---	T/T	C/C	T/T	T/T	C/C	T/T	T/T	C/C	C/C	---	T/T	C/C	---	C/C
Affx-123322739	CcLG02	115.4	T/T	G/G	T/T	T/T	T/T	T/T	G/G	G/G	---	T/T	T/T	G/G	T/T	T/T	G/G	G/G	G/G	T/T	G/G	G/G	T/T	G/G	G/G	G/G	G/G	G/G	T/T	T/T	G/G	T/T	T/T	G/G	---	T/T	G/G	T/T	T/T	G/G	T/T	T/T	G/G	G/G	---	T/T	G/G	---	G/G
Affx-123303277	CcLG02	115.4	T/T	C/C	T/T	T/T	T/T	T/T	C/C	C/C	---	T/T	T/T	C/C	T/T	T/T	C/C	C/C	C/C	T/T	C/C	C/C	T/T	C/C	C/C	C/C	C/C	C/C	T/T	T/T	C/C	T/T	T/T	C/C	---	T/T	C/C	T/T	T/T	C/C	T/T	T/T	C/C	C/C	---	T/T	C/C	---	C/C
Affx-123346641	CcLG02	115.4	C/C	A/A	C/C	C/C	C/C	C/C	A/A	A/A	---	C/C	C/C	A/A	C/C	C/C	A/A	A/A	A/A	C/C	A/A	A/A	C/C	A/A	A/A	A/A	A/A	A/A	C/C	C/C	A/A	C/C	C/C	A/A	---	C/C	A/A	C/C	C/C	A/A	C/C	C/C	A/A	A/A	---	C/C	A/A	---	A/A
Affx-123318235	CcLG02	115.4	A/A	G/G	A/A	A/A	A/A	A/A	G/G	G/G	---	A/A	A/A	G/G	---	A/A	G/G	G/G	G/G	---	G/G	G/G	A/A	G/G	G/G	G/G	G/G	G/G	A/A	---	G/G	---	A/A	G/G	---	---	G/G	A/A	---	G/G	A/A	A/A	G/G	G/G	---	---	G/G	---	G/G
Affx-123356376	CcLG02	115.4	C/C	T/T	C/C	C/C	C/C	C/C	T/T	T/T	---	C/C	C/C	T/T	C/C	C/C	T/T	T/T	T/T	C/C	T/T	T/T	C/C	T/T	T/T	T/T	T/T	T/T	C/C	C/C	T/T	C/C	C/C	T/T	---	C/C	T/T	C/C	C/C	T/T	C/C	C/C	T/T	T/T	---	C/C	T/T	---	T/T
Affx-123360862	CcLG02	115.4	C/C	T/T	C/C	C/C	C/C	C/C	T/T	T/T	---	C/C	C/C	T/T	C/C	C/C	T/T	T/T	T/T	C/C	T/T	T/T	C/C	T/T	T/T	T/T	T/T	T/T	C/C	C/C	T/T	C/C	C/C	T/T	---	C/C	T/T	C/C	C/C	T/T	C/C	C/C	T/T	T/T	---	C/C	T/T	---	T/T
Affx-123320831	CcLG02	115.4	T/T	C/C	T/T	T/T	T/T	T/T	C/C	C/C	---	T/T	T/T	C/C	T/T	T/T	C/C	C/C	C/C	T/T	C/C	C/C	T/T	C/C	C/C	C/C	C/C	C/C	T/T	T/T	C/C	T/T	T/T	C/C	---	T/T	C/C	T/T	T/T	C/C	T/T	T/T	C/C	C/C	---	T/T	C/C	---	C/C
Affx-123358265	CcLG02	115.4	A/A	G/G	A/A	A/A	A/A	A/A	G/G	G/G	---	A/A	A/A	G/G	A/A	A/A	G/G	G/G	G/G	A/A	G/G	G/G	A/A	G/G	G/G	G/G	G/G	G/G	A/A	A/A	G/G	A/A	A/A	G/G	---	A/A	G/G	A/A	A/A	G/G	A/A	A/A	G/G	G/G	---	A/A	G/G	---	G/G
Affx-123302930	CcLG02	115.4	A/A	C/C	A/A	A/A	A/A	A/A	C/C	C/C	---	A/A	A/A	C/C	A/A	A/A	C/C	C/C	C/C	A/A	C/C	C/C	A/A	C/C	C/C	C/C	C/C	C/C	A/A	A/A	C/C	A/A	A/A	C/C	---	A/A	C/C	A/A	A/A	C/C	A/A	A/A	C/C	C/C	---	A/A	C/C	---	C/C
Affx-123340211	CcLG02	115.4	T/T	C/C	T/T	T/T	T/T	T/T	C/C	C/C	---	T/T	T/T	C/C	T/T	T/T	C/C	C/C	C/C	T/T	C/C	C/C	T/T	C/C	C/C	C/C	C/C	C/C	T/T	T/T	C/C	T/T	T/T	C/C	---	T/T	C/C	T/T	T/T	C/C	T/T	T/T	C/C	C/C	---	T/T	C/C	---	C/C
Affx-123345492	CcLG02	115.4	T/T	G/G	T/T	T/T	T/T	T/T	G/G	G/G	---	T/T	T/T	G/G	T/T	T/T	G/G	G/G	G/G	T/T	G/G	G/G	T/T	G/G	G/G	G/G	G/G	G/G	T/T	T/T	G/G	T/T	T/T	G/G	---	T/T	G/G	T/T	T/T	G/G	T/T	T/T	G/G	G/G	---	T/T	G/G	---	G/G
Affx-123316230	CcLG02	115.4	A/A	G/G	A/A	A/A	A/A	A/A	G/G	G/G	---	A/A	A/A	---	A/A	A/A	G/G	G/G	G/G	A/A	G/G	G/G	A/A	G/G	G/G	G/G	G/G	G/G	A/A	A/A	G/G	A/A	A/A	G/G	---	A/A	G/G	A/A	A/A	G/G	A/A	A/A	G/G	G/G	---	A/A	G/G	---	G/G
Affx-123353834	CcLG02	115.4	C/C	T/T	C/C	C/C	C/C	C/C	T/T	T/T	---	C/C	C/C	T/T	C/C	C/C	T/T	T/T	T/T	C/C	T/T	T/T	C/C	T/T	T/T	T/T	T/T	T/T	C/C	C/C	T/T	C/C	C/C	T/T	---	C/C	T/T	C/C	C/C	T/T	C/C	C/C	T/T	T/T	---	C/C	T/T	---	T/T
Affx-123357085	CcLG02	115.4	C/C	A/A	C/C	C/C	C/C	C/C	A/A	A/A	---	C/C	C/C	A/A	C/C	C/C	A/A	A/A	A/A	C/C	A/A	A/A	C/C	A/A	A/A	A/A	A/A	A/A	C/C	C/C	A/A	C/C	C/C	A/A	---	C/C	A/A	C/C	C/C	A/A	C/C	C/C	A/A	A/A	---	C/C	A/A	---	A/A
Affx-123309305	CcLG02	115.4	C/C	T/T	C/C	C/C	C/C	C/C	T/T	T/T	---	C/C	C/C	T/T	C/C	C/C	T/T	T/T	T/T	C/C	T/T	T/T	C/C	T/T	T/T	T/T	T/T	T/T	C/C	C/C	T/T	C/C	C/C	T/T	---	C/C	T/T	C/C	C/C	T/T	C/C	C/C	T/T	T/T	---	C/C	T/T	---	T/T
Affx-123343131	CcLG02	115.4	G/G	A/A	G/G	G/G	G/G	G/G	A/A	A/A	---	G/G	G/G	A/A	G/G	G/G	A/A	A/A	A/A	G/G	A/A	A/A	G/G	A/A	A/A	A/A	A/A	A/A	G/G	G/G	A/A	G/G	G/G	A/A	---	G/G	A/A	G/G	G/G	A/A	G/G	G/G	A/A	A/A	---	G/G	A/A	---	A/A
Affx-123310125	CcLG02	115.4	G/G	A/A	G/G	G/G	G/G	G/G	A/A	A/A	---	G/G	G/G	---	G/G	G/G	A/A	A/A	A/A	G/G	A/A	A/A	G/G	A/A	A/A	A/A	A/A	A/A	G/G	G/G	A/A	G/G	G/G	A/A	---	G/G	A/A	G/G	G/G	A/A	G/G	G/G	A/A	A/A	---	G/G	A/A	---	A/A
Affx-123315410	CcLG02	115.4	T/T	C/C	T/T	T/T	T/T	T/T	C/C	C/C	---	T/T	T/T	C/C	T/T	T/T	C/C	C/C	C/C	T/T	C/C	C/C	T/T	C/C	C/C	C/C	C/C	C/C	T/T	T/T	C/C	T/T	T/T	C/C	---	T/T	C/C	T/T	T/T	C/C	T/T	T/T	C/C	C/C	---	T/T	C/C	---	C/C
Affx-123328040	CcLG02	115.4	C/C	T/T	C/C	C/C	C/C	C/C	T/T	T/T	---	C/C	C/C	---	C/C	C/C	T/T	T/T	T/T	C/C	T/T	T/T	C/C	T/T	T/T	T/T	T/T	T/T	C/C	C/C	T/T	C/C	C/C	T/T	---	C/C	T/T	C/C	C/C	T/T	C/C	C/C	T/T	T/T	---	C/C	T/T	---	T/T
Affx-123336797	CcLG02	115.4	A/A	G/G	A/A	A/A	A/A	A/A	G/G	G/G	A/A	A/A	A/A	A/A	A/A	A/A	G/G	G/G	G/G	A/A	G/G	G/G	A/A	G/G	G/G	G/G	G/G	G/G	A/A	A/A	G/G	A/A	A/A	G/G	A/A	A/A	G/G	A/A	A/A	G/G	A/A	A/A	G/G	G/G	A/A	A/A	G/G	A/A	G/G
Affx-123349502	CcLG02	115.4	C/C	T/T	C/C	C/C	C/C	C/C	T/T	T/T	---	C/C	C/C	---	C/C	C/C	T/T	T/T	T/T	C/C	T/T	T/T	C/C	T/T	T/T	T/T	T/T	T/T	C/C	C/C	T/T	C/C	C/C	T/T	---	C/C	T/T	C/C	C/C	T/T	C/C	C/C	T/T	T/T	---	C/C	T/T	---	T/T
Affx-123308149	CcLG02	115.4	A/A	G/G	A/A	A/A	A/A	A/A	G/G	G/G	---	A/A	A/A	---	A/A	A/A	G/G	G/G	G/G	A/A	G/G	G/G	A/A	G/G	G/G	G/G	G/G	G/G	A/A	A/A	G/G	A/A	A/A	G/G	---	A/A	G/G	A/A	A/A	G/G	A/A	A/A	G/G	G/G	---	A/A	G/G	---	G/G
Affx-123314672	CcLG02	115.4	T/T	C/C	T/T	T/T	T/T	T/T	C/C	C/C	---	T/T	T/T	C/C	T/T	T/T	C/C	C/C	C/C	T/T	C/C	C/C	T/T	C/C	C/C	C/C	C/C	C/C	T/T	T/T	C/C	T/T	T/T	C/C	---	T/T	C/C	T/T	T/T	C/C	T/T	T/T	C/C	C/C	---	T/T	C/C	---	C/C
Affx-123341192	CcLG02	115.4	C/C	T/T	C/C	C/C	C/C	C/C	T/T	T/T	---	C/C	C/C	T/T	C/C	C/C	T/T	T/T	T/T	C/C	T/T	T/T	C/C	T/T	T/T	T/T	T/T	T/T	C/C	C/C	T/T	C/C	C/C	T/T	---	C/C	T/T	C/C	C/C	T/T	C/C	C/C	T/T	T/T	---	C/C	T/T	---	T/T
Affx-123349473	CcLG02	115.4	C/C	T/T	C/C	C/C	C/C	C/C	T/T	T/T	---	C/C	C/C	T/T	C/C	C/C	T/T	T/T	T/T	C/C	T/T	T/T	C/C	T/T	T/T	T/T	T/T	T/T	C/C	C/C	T/T	C/C	C/C	T/T	---	C/C	T/T	C/C	C/C	T/T	C/C	C/C	T/T	T/T	---	C/C	T/T	---	T/T
Affx-123302685	CcLG02	115.4	T/T	C/C	T/T	T/T	T/T	T/T	C/C	C/C	---	T/T	T/T	C/C	T/T	T/T	C/C	C/C	C/C	T/T	C/C	C/C	T/T	C/C	C/C	C/C	C/C	C/C	T/T	T/T	C/C	T/T	T/T	C/C	---	T/T	C/C	T/T	T/T	C/C	T/T	T/T	C/C	C/C	---	T/T	C/C	---	C/C
Affx-123342692	CcLG02	115.4	A/A	T/T	A/A	A/A	A/A	A/A	T/T	T/T	---	A/A	A/A	---	A/A	A/A	T/T	T/T	T/T	A/A	T/T	T/T	A/A	T/T	T/T	T/T	T/T	T/T	A/A	A/A	T/T	A/A	A/A	T/T	---	A/A	T/T	A/A	A/A	T/T	A/A	A/A	T/T	T/T	---	A/A	T/T	---	T/T
Affx-123319423	CcLG02	115.4	C/C	T/T	C/C	C/C	C/C	C/C	T/T	T/T	---	C/C	C/C	T/T	C/C	C/C	T/T	T/T	T/T	C/C	T/T	T/T	C/C	T/T	T/T	T/T	T/T	T/T	C/C	C/C	T/T	C/C	C/C	T/T	---	C/C	T/T	C/C	C/C	T/T	C/C	C/C	T/T	T/T	---	C/C	T/T	---	T/T
Affx-123320835	CcLG02	115.4	A/A	G/G	A/A	A/A	A/A	A/A	G/G	G/G	---	A/A	A/A	G/G	A/A	A/A	G/G	G/G	G/G	A/A	G/G	G/G	A/A	G/G	G/G	G/G	G/G	G/G	A/A	A/A	G/G	A/A	A/A	G/G	---	A/A	G/G	A/A	A/A	G/G	A/A	A/A	G/G	G/G	---	A/A	G/G	---	G/G
Affx-123358645	CcLG02	115.4	G/G	T/T	G/G	G/G	G/G	G/G	T/T	T/T	---	G/G	G/G	---	G/G	G/G	T/T	T/T	T/T	G/G	T/T	T/T	G/G	T/T	T/T	T/T	T/T	T/T	G/G	G/G	T/T	G/G	G/G	T/T	---	G/G	T/T	G/G	G/G	T/T	G/G	G/G	T/T	T/T	---	G/G	T/T	---	T/T
Affx-123316246	CcLG02	115.4	T/T	C/C	T/T	T/T	T/T	T/T	C/C	C/C	---	T/T	T/T	C/C	T/T	T/T	C/C	C/C	C/C	T/T	C/C	C/C	T/T	C/C	C/C	C/C	C/C	C/C	T/T	T/T	C/C	T/T	T/T	C/C	---	T/T	C/C	T/T	T/T	C/C	T/T	T/T	C/C	C/C	---	T/T	C/C	---	C/C
Affx-123346429	CcLG02	115.4	A/A	G/G	A/A	A/A	A/A	A/A	G/G	G/G	---	A/A	A/A	G/G	A/A	A/A	G/G	G/G	G/G	A/A	G/G	G/G	A/A	G/G	G/G	G/G	G/G	G/G	A/A	A/A	G/G	A/A	A/A	G/G	---	A/A	G/G	A/A	A/A	G/G	A/A	A/A	G/G	G/G	---	A/A	G/G	---	G/G
Affx-123351962	CcLG02	115.4	C/C	T/T	C/C	C/C	C/C	C/C	T/T	T/T	---	C/C	C/C	T/T	C/C	C/C	T/T	T/T	T/T	C/C	T/T	T/T	C/C	T/T	T/T	T/T	T/T	T/T	C/C	C/C	T/T	C/C	C/C	T/T	---	C/C	T/T	C/C	C/C	T/T	C/C	C/C	T/T	T/T	---	C/C	T/T	---	T/T
Affx-123307319	CcLG02	115.4	G/G	A/A	G/G	G/G	G/G	G/G	A/A	A/A	---	G/G	G/G	---	G/G	G/G	---	A/A	A/A	G/G	A/A	A/A	G/G	A/A	A/A	A/A	A/A	A/A	G/G	G/G	A/A	G/G	G/G	A/A	---	G/G	A/A	G/G	G/G	A/A	G/G	G/G	A/A	A/A	---	G/G	A/A	---	A/A
Affx-123349553	CcLG02	115.4	T/T	G/G	T/T	T/T	T/T	T/T	G/G	G/G	---	T/T	T/T	---	T/T	T/T	G/G	G/G	G/G	T/T	G/G	G/G	T/T	G/G	G/G	G/G	G/G	G/G	T/T	T/T	G/G	T/T	T/T	G/G	---	T/T	G/G	T/T	T/T	G/G	T/T	T/T	G/G	G/G	---	T/T	G/G	---	G/G
Affx-123360620	CcLG02	115.4	T/T	C/C	T/T	T/T	T/T	T/T	C/C	C/C	---	T/T	T/T	---	T/T	T/T	C/C	C/C	C/C	T/T	C/C	C/C	T/T	C/C	C/C	C/C	C/C	C/C	T/T	T/T	C/C	T/T	T/T	C/C	---	T/T	C/C	T/T	T/T	C/C	T/T	T/T	C/C	C/C	---	T/T	C/C	---	C/C
Affx-123345838	CcLG02	115.4	T/T	C/C	T/T	T/T	T/T	T/T	C/C	C/C	---	T/T	T/T	C/C	T/T	T/T	C/C	C/C	C/C	T/T	C/C	C/C	T/T	C/C	C/C	C/C	C/C	C/C	T/T	T/T	C/C	T/T	T/T	C/C	---	T/T	C/C	T/T	T/T	C/C	T/T	T/T	C/C	C/C	---	T/T	C/C	---	C/C
Affx-123351837	CcLG02	115.4	A/A	G/G	A/A	A/A	A/A	A/A	G/G	G/G	---	A/A	A/A	G/G	A/A	A/A	G/G	G/G	G/G	A/A	G/G	G/G	A/A	G/G	G/G	G/G	G/G	G/G	A/A	A/A	G/G	A/A	A/A	G/G	---	A/A	G/G	A/A	A/A	G/G	A/A	A/A	G/G	G/G	---	A/A	G/G	---	G/G
Affx-123327441	CcLG02	115.4	C/C	T/T	C/C	C/C	C/C	C/C	T/T	T/T	---	C/C	C/C	---	C/C	C/C	T/T	T/T	T/T	C/C	T/T	T/T	C/C	T/T	T/T	T/T	T/T	T/T	C/C	C/C	T/T	C/C	C/C	T/T	---	C/C	T/T	C/C	C/C	T/T	C/C	C/C	T/T	T/T	---	C/C	T/T	---	T/T
Affx-123335621	CcLG02	115.4	G/G	A/A	G/G	G/G	G/G	G/G	A/A	A/A	---	G/G	G/G	---	G/G	G/G	A/A	A/A	A/A	G/G	A/A	A/A	G/G	A/A	A/A	A/A	A/A	A/A	G/G	G/G	A/A	G/G	G/G	A/A	---	G/G	A/A	G/G	G/G	A/A	G/G	G/G	A/A	A/A	---	G/G	A/A	---	A/A
Affx-123328842	CcLG02	115.4	C/C	T/T	C/C	C/C	C/C	C/C	T/T	T/T	---	C/C	C/C	T/T	C/C	C/C	T/T	T/T	T/T	C/C	T/T	T/T	C/C	T/T	T/T	T/T	T/T	T/T	C/C	C/C	T/T	C/C	C/C	T/T	---	C/C	T/T	C/C	C/C	T/T	C/C	C/C	T/T	T/T	---	C/C	T/T	---	T/T
Affx-123338990	CcLG02	115.4	T/T	C/C	T/T	T/T	T/T	T/T	C/C	C/C	---	T/T	T/T	C/C	T/T	T/T	C/C	C/C	C/C	T/T	C/C	C/C	T/T	C/C	C/C	C/C	C/C	C/C	T/T	T/T	C/C	T/T	T/T	C/C	---	T/T	C/C	T/T	T/T	C/C	T/T	T/T	C/C	C/C	---	T/T	C/C	---	C/C
Affx-123343719	CcLG02	115.4	C/C	G/G	C/C	C/C	C/C	C/C	G/G	G/G	---	C/C	C/C	G/G	C/C	C/C	G/G	G/G	G/G	C/C	G/G	G/G	C/C	G/G	G/G	G/G	G/G	G/G	C/C	C/C	G/G	C/C	C/C	G/G	---	C/C	G/G	C/C	C/C	G/G	C/C	C/C	G/G	G/G	---	C/C	G/G	---	G/G
Affx-123318476	CcLG02	115.4	A/A	G/G	A/A	A/A	A/A	A/A	G/G	G/G	---	A/A	A/A	G/G	A/A	A/A	G/G	G/G	G/G	A/A	G/G	G/G	A/A	G/G	G/G	G/G	G/G	G/G	A/A	A/A	G/G	A/A	A/A	G/G	---	A/A	G/G	A/A	A/A	G/G	A/A	A/A	G/G	G/G	---	A/A	G/G	---	G/G
Affx-123331139	CcLG02	115.4	C/C	T/T	C/C	C/C	C/C	C/C	T/T	T/T	---	C/C	C/C	T/T	C/C	C/C	T/T	T/T	T/T	C/C	T/T	T/T	C/C	T/T	T/T	T/T	T/T	T/T	C/C	C/C	T/T	C/C	C/C	T/T	---	C/C	T/T	C/C	C/C	T/T	C/C	C/C	T/T	T/T	---	C/C	T/T	---	T/T
Affx-123332585	CcLG02	116.17	A/A	G/G	A/A	A/A	A/A	A/A	G/G	G/G	---	A/A	A/A	G/G	A/A	A/A	G/G	G/G	G/G	A/A	G/G	G/G	A/A	G/G	G/G	G/G	G/G	G/G	A/A	A/A	G/G	A/A	G/G	G/G	---	A/A	G/G	A/A	A/A	G/G	A/A	A/A	G/G	G/G	---	A/A	G/G	---	G/G
Affx-123338889	CcLG02	116.17	G/G	T/T	G/G	G/G	G/G	G/G	T/T	T/T	---	G/G	G/G	---	G/G	G/G	T/T	T/T	T/T	G/G	T/T	T/T	G/G	T/T	T/T	T/T	T/T	T/T	G/G	G/G	T/T	G/G	T/T	T/T	---	G/G	T/T	G/G	G/G	T/T	G/G	G/G	T/T	T/T	---	G/G	T/T	---	T/T
Affx-123356683	CcLG02	116.17	A/A	C/C	A/A	A/A	A/A	A/A	C/C	C/C	---	A/A	A/A	C/C	A/A	A/A	C/C	C/C	C/C	A/A	C/C	C/C	A/A	C/C	C/C	C/C	C/C	C/C	A/A	A/A	C/C	A/A	C/C	C/C	---	A/A	C/C	A/A	A/A	C/C	A/A	A/A	C/C	C/C	---	A/A	C/C	---	C/C
Affx-123330101	CcLG02	116.17	C/C	T/T	C/C	C/C	C/C	C/C	T/T	T/T	---	C/C	C/C	---	C/C	C/C	T/T	T/T	T/T	C/C	T/T	T/T	C/C	T/T	T/T	T/T	T/T	T/T	C/C	C/C	T/T	C/C	T/T	T/T	---	C/C	T/T	C/C	C/C	T/T	C/C	C/C	T/T	T/T	---	C/C	T/T	---	T/T
Affx-123320269	CcLG02	116.17	A/A	G/G	A/A	A/A	A/A	A/A	G/G	G/G	---	A/A	A/A	---	A/A	A/A	G/G	G/G	G/G	A/A	G/G	G/G	A/A	G/G	G/G	G/G	G/G	G/G	A/A	A/A	G/G	A/A	G/G	G/G	---	A/A	G/G	A/A	A/A	G/G	A/A	A/A	G/G	G/G	---	A/A	G/G	---	G/G
Affx-123338213	CcLG02	116.17	C/C	T/T	C/C	C/C	C/C	C/C	T/T	T/T	---	C/C	C/C	T/T	C/C	C/C	T/T	T/T	T/T	C/C	T/T	T/T	C/C	T/T	T/T	T/T	T/T	T/T	C/C	C/C	T/T	C/C	T/T	T/T	---	C/C	T/T	C/C	C/C	T/T	C/C	C/C	T/T	T/T	---	C/C	T/T	---	T/T
Affx-123351495	CcLG02	116.17	T/T	C/C	T/T	T/T	T/T	T/T	C/C	C/C	---	T/T	T/T	C/C	T/T	T/T	C/C	C/C	C/C	T/T	C/C	C/C	T/T	C/C	C/C	C/C	C/C	C/C	T/T	T/T	C/C	T/T	C/C	C/C	---	T/T	C/C	T/T	T/T	C/C	T/T	T/T	C/C	C/C	---	T/T	C/C	---	C/C
Affx-123307256	CcLG02	116.17	G/G	C/C	G/G	G/G	G/G	G/G	C/C	C/C	G/G	G/G	G/G	---	G/G	G/G	C/C	C/C	C/C	G/G	C/C	C/C	G/G	C/C	C/C	C/C	C/C	C/C	G/G	G/G	C/C	G/G	C/C	C/C	G/G	G/G	C/C	G/G	G/G	C/C	G/G	G/G	C/C	C/C	---	G/G	C/C	---	C/C
Affx-123314857	CcLG02	118.52	C/C	T/T	C/C	C/C	C/C	C/C	T/T	T/T	---	C/C	C/C	T/T	C/C	C/C	T/T	T/T	T/T	C/C	T/T	T/T	C/C	T/T	T/T	T/T	T/T	T/T	C/C	C/C	T/T	C/C	T/T	C/C	C/C	C/C	T/T	C/C	C/C	T/T	C/C	C/C	T/T	T/T	C/C	C/C	T/T	---	T/T
Affx-123359099	CcLG02	126.48	T/T	C/C	C/C	T/T	T/T	T/T	C/C	T/T	---	T/T	T/T	C/C	T/T	T/T	C/C	T/T	C/C	T/T	---	C/C	T/T	---	C/C	C/C	C/C	T/T	T/T	T/T	C/C	T/T	T/T	T/T	T/T	T/T	T/T	T/T	T/T	C/C	T/T	T/T	C/C	C/C	T/T	T/T	T/T	T/T	C/C
Affx-123360614	CcLG02	129.16	G/G	A/A	G/G	A/A	A/A	A/A	---	A/A	---	A/A	A/A	---	G/G	A/A	G/G	A/A	---	A/A	---	G/G	A/A	---	G/G	G/G	G/G	A/A	A/A	A/A	G/G	A/A	A/A	A/A	A/A	---	---	---	A/A	G/G	---	A/A	G/G	G/G	A/A	A/A	A/A	A/A	G/G
Affx-123331170	CcLG02	131.89	C/C	T/T	T/T	C/C	C/C	C/C	T/T	C/C	---	C/C	C/C	---	C/C	C/C	T/T	C/C	T/T	C/C	T/T	T/T	C/C	---	T/T	T/T	T/T	C/C	C/C	C/C	T/T	C/C	T/T	C/C	C/C	C/C	C/C	C/C	C/C	T/T	C/C	C/C	T/T	T/T	C/C	C/C	C/C	---	T/T
Affx-123326253	CcLG02	138.95	A/A	G/G	G/G	A/A	A/A	A/A	---	A/A	G/G	A/A	A/A	A/A	A/A	A/A	G/G	A/A	G/G	A/A	G/G	G/G	A/A	A/A	A/A	G/G	G/G	A/A	A/A	A/A	G/G	A/A	G/G	G/G	A/A	A/A	A/A	A/A	A/A	G/G	---	A/A	A/A	A/A	A/A	A/A	A/A	---	G/G
Affx-123345111	CcLG02	138.95	C/C	T/T	T/T	C/C	C/C	C/C	---	C/C	T/T	C/C	C/C	C/C	C/C	C/C	T/T	C/C	T/T	C/C	T/T	T/T	C/C	C/C	C/C	T/T	T/T	C/C	C/C	C/C	T/T	C/C	T/T	T/T	C/C	C/C	C/C	C/C	C/C	T/T	---	C/C	C/C	C/C	C/C	C/C	C/C	---	T/T
Affx-123352445	CcLG02	138.95	T/T	C/C	C/C	T/T	T/T	T/T	---	T/T	C/C	T/T	T/T	T/T	T/T	T/T	C/C	T/T	C/C	T/T	C/C	C/C	T/T	T/T	T/T	C/C	C/C	T/T	T/T	T/T	C/C	T/T	C/C	C/C	T/T	T/T	T/T	T/T	T/T	C/C	---	T/T	T/T	T/T	T/T	T/T	T/T	---	C/C
Affx-123332504	CcLG02	138.95	T/T	C/C	C/C	T/T	T/T	T/T	---	T/T	C/C	T/T	T/T	T/T	T/T	T/T	C/C	T/T	C/C	T/T	C/C	C/C	---	T/T	T/T	C/C	C/C	T/T	T/T	T/T	C/C	T/T	C/C	C/C	T/T	T/T	T/T	T/T	T/T	C/C	---	T/T	T/T	T/T	T/T	T/T	T/T	---	C/C
Affx-123304896	CcLG02	138.95	T/T	C/C	C/C	T/T	T/T	T/T	---	T/T	C/C	T/T	T/T	T/T	T/T	T/T	C/C	T/T	C/C	T/T	C/C	C/C	T/T	---	T/T	C/C	C/C	T/T	T/T	T/T	C/C	T/T	C/C	C/C	T/T	T/T	T/T	T/T	T/T	C/C	---	T/T	T/T	T/T	T/T	T/T	T/T	---	C/C
Affx-123350040	CcLG02	138.95	A/A	G/G	G/G	A/A	A/A	A/A	---	A/A	G/G	A/A	A/A	A/A	A/A	A/A	G/G	A/A	G/G	A/A	G/G	G/G	A/A	A/A	A/A	G/G	G/G	A/A	A/A	A/A	G/G	A/A	G/G	G/G	A/A	A/A	A/A	A/A	A/A	G/G	---	A/A	A/A	A/A	A/A	A/A	A/A	---	G/G
Affx-123318620	CcLG02	138.95	T/T	C/C	C/C	T/T	T/T	T/T	---	T/T	C/C	T/T	T/T	T/T	T/T	T/T	C/C	T/T	C/C	T/T	C/C	C/C	T/T	T/T	T/T	C/C	C/C	T/T	T/T	T/T	C/C	T/T	C/C	C/C	T/T	T/T	T/T	T/T	T/T	C/C	---	T/T	T/T	T/T	T/T	T/T	T/T	---	C/C
Affx-123360691	CcLG02	138.95	A/A	G/G	G/G	A/A	A/A	A/A	---	A/A	G/G	A/A	A/A	A/A	A/A	A/A	G/G	A/A	G/G	A/A	G/G	G/G	A/A	A/A	A/A	G/G	G/G	A/A	A/A	A/A	G/G	A/A	G/G	G/G	A/A	A/A	A/A	A/A	A/A	G/G	---	A/A	A/A	A/A	A/A	A/A	A/A	---	G/G
Affx-123341716	CcLG02	138.95	G/G	A/A	A/A	G/G	G/G	G/G	---	G/G	A/A	G/G	G/G	G/G	G/G	G/G	A/A	G/G	A/A	G/G	A/A	A/A	G/G	G/G	G/G	A/A	A/A	G/G	G/G	G/G	A/A	G/G	A/A	A/A	G/G	G/G	G/G	G/G	G/G	A/A	---	G/G	G/G	G/G	G/G	G/G	G/G	---	A/A
Affx-123342566	CcLG02	138.95	G/G	A/A	A/A	G/G	G/G	G/G	---	G/G	A/A	G/G	G/G	G/G	G/G	G/G	A/A	G/G	A/A	G/G	A/A	A/A	G/G	G/G	G/G	A/A	A/A	G/G	G/G	G/G	A/A	G/G	A/A	A/A	G/G	G/G	G/G	G/G	G/G	A/A	---	G/G	G/G	G/G	G/G	G/G	G/G	---	A/A
Affx-123331162	CcLG02	138.95	T/T	C/C	C/C	T/T	T/T	T/T	---	T/T	C/C	T/T	T/T	T/T	T/T	T/T	C/C	T/T	C/C	T/T	C/C	C/C	T/T	T/T	T/T	C/C	C/C	T/T	T/T	T/T	C/C	T/T	C/C	C/C	T/T	T/T	T/T	T/T	T/T	C/C	---	T/T	T/T	T/T	T/T	T/T	T/T	---	C/C
Affx-123323936	CcLG02	138.95	G/G	A/A	A/A	G/G	G/G	G/G	---	G/G	A/A	G/G	G/G	G/G	G/G	G/G	A/A	G/G	A/A	G/G	A/A	A/A	G/G	G/G	G/G	A/A	A/A	G/G	G/G	G/G	A/A	G/G	A/A	A/A	G/G	G/G	G/G	G/G	G/G	A/A	---	G/G	G/G	G/G	G/G	G/G	G/G	---	A/A
Affx-123335850	CcLG02	138.95	T/T	C/C	C/C	T/T	T/T	T/T	---	T/T	C/C	T/T	T/T	T/T	T/T	T/T	C/C	T/T	C/C	T/T	C/C	C/C	T/T	T/T	T/T	C/C	C/C	T/T	T/T	T/T	C/C	T/T	C/C	C/C	T/T	T/T	T/T	T/T	T/T	C/C	---	T/T	T/T	T/T	T/T	T/T	T/T	---	C/C
Affx-123357163	CcLG02	138.95	T/T	C/C	C/C	T/T	T/T	T/T	---	T/T	C/C	T/T	T/T	T/T	T/T	T/T	C/C	T/T	C/C	T/T	C/C	C/C	T/T	T/T	T/T	C/C	C/C	T/T	T/T	T/T	C/C	T/T	C/C	C/C	T/T	T/T	T/T	T/T	T/T	C/C	---	T/T	T/T	T/T	T/T	T/T	T/T	---	C/C
Affx-123315894	CcLG02	138.95	A/A	G/G	G/G	A/A	A/A	A/A	---	A/A	G/G	A/A	A/A	A/A	A/A	A/A	G/G	A/A	G/G	A/A	G/G	G/G	A/A	A/A	A/A	G/G	G/G	A/A	A/A	A/A	G/G	A/A	G/G	G/G	A/A	A/A	---	A/A	A/A	G/G	---	A/A	A/A	A/A	A/A	A/A	A/A	---	G/G
Affx-123351906	CcLG02	138.95	A/A	G/G	G/G	A/A	A/A	A/A	---	A/A	G/G	A/A	A/A	A/A	A/A	A/A	G/G	A/A	G/G	A/A	G/G	G/G	A/A	A/A	A/A	G/G	G/G	A/A	A/A	A/A	G/G	A/A	G/G	G/G	A/A	A/A	A/A	A/A	A/A	G/G	---	A/A	A/A	A/A	A/A	A/A	A/A	---	G/G
Affx-123353472	CcLG02	138.95	A/A	G/G	G/G	A/A	A/A	A/A	---	A/A	G/G	A/A	A/A	A/A	A/A	A/A	G/G	A/A	G/G	A/A	G/G	G/G	A/A	A/A	A/A	G/G	G/G	A/A	A/A	A/A	G/G	A/A	G/G	G/G	A/A	A/A	A/A	A/A	A/A	G/G	---	A/A	A/A	A/A	A/A	A/A	A/A	---	G/G
Affx-123315710	CcLG02	138.95	T/T	C/C	C/C	T/T	T/T	T/T	---	T/T	C/C	T/T	T/T	T/T	T/T	T/T	C/C	T/T	C/C	T/T	C/C	C/C	T/T	T/T	T/T	C/C	C/C	T/T	---	T/T	C/C	T/T	C/C	C/C	T/T	T/T	T/T	T/T	T/T	C/C	---	T/T	T/T	T/T	T/T	T/T	T/T	---	C/C
Affx-123346688	CcLG02	138.95	A/A	G/G	G/G	A/A	A/A	A/A	---	A/A	G/G	A/A	A/A	A/A	A/A	A/A	G/G	A/A	G/G	A/A	G/G	G/G	A/A	A/A	A/A	G/G	G/G	A/A	A/A	A/A	G/G	A/A	G/G	G/G	A/A	A/A	A/A	A/A	A/A	G/G	---	A/A	A/A	A/A	A/A	A/A	A/A	---	G/G
Affx-123326640	CcLG02	140.49	G/G	A/A	A/A	G/G	G/G	G/G	---	G/G	A/A	G/G	G/G	G/G	G/G	G/G	A/A	G/G	A/A	G/G	A/A	A/A	G/G	G/G	G/G	A/A	A/A	G/G	G/G	G/G	A/A	G/G	A/A	A/A	G/G	G/G	G/G	G/G	G/G	A/A	---	G/G	G/G	G/G	G/G	G/G	G/G	---	A/A
Affx-123352129	CcLG02	141.25	A/A	C/C	C/C	A/A	A/A	A/A	---	A/A	C/C	A/A	A/A	A/A	A/A	A/A	C/C	A/A	C/C	A/A	C/C	C/C	A/A	A/A	A/A	C/C	C/C	A/A	A/A	A/A	C/C	A/A	C/C	C/C	A/A	A/A	A/A	A/A	A/A	C/C	---	A/A	A/A	A/A	A/A	A/A	A/A	---	C/C
Affx-123321535	CcLG02	141.25	T/T	C/C	C/C	T/T	T/T	T/T	---	T/T	C/C	T/T	T/T	T/T	T/T	T/T	C/C	T/T	C/C	T/T	C/C	C/C	T/T	T/T	T/T	C/C	C/C	T/T	T/T	T/T	C/C	T/T	C/C	C/C	T/T	T/T	T/T	T/T	T/T	C/C	---	T/T	T/T	T/T	T/T	T/T	T/T	---	C/C
Affx-123345117	CcLG02	141.25	G/G	A/A	A/A	G/G	G/G	G/G	A/A	G/G	A/A	G/G	G/G	G/G	G/G	G/G	A/A	G/G	A/A	G/G	A/A	A/A	G/G	G/G	G/G	---	A/A	G/G	G/G	G/G	A/A	G/G	A/A	A/A	G/G	G/G	G/G	G/G	G/G	A/A	A/A	G/G	---	G/G	G/G	G/G	G/G	A/A	A/A
Affx-123308359	CcLG02	141.25	C/C	T/T	T/T	C/C	C/C	C/C	---	C/C	T/T	C/C	C/C	C/C	C/C	C/C	T/T	C/C	T/T	C/C	T/T	T/T	C/C	C/C	C/C	T/T	T/T	C/C	C/C	C/C	T/T	C/C	T/T	T/T	C/C	C/C	C/C	C/C	C/C	T/T	---	C/C	C/C	C/C	C/C	C/C	C/C	---	T/T
Affx-123357990	CcLG02	142.01	C/C	T/T	T/T	C/C	C/C	C/C	---	C/C	T/T	C/C	C/C	C/C	C/C	C/C	T/T	C/C	T/T	C/C	T/T	T/T	C/C	C/C	C/C	T/T	T/T	C/C	C/C	C/C	T/T	C/C	T/T	T/T	C/C	C/C	C/C	C/C	C/C	T/T	---	C/C	C/C	C/C	C/C	C/C	C/C	---	T/T
Affx-123312184	CcLG02	142.01	T/T	G/G	G/G	T/T	T/T	T/T	---	T/T	G/G	T/T	T/T	T/T	T/T	T/T	G/G	T/T	G/G	T/T	G/G	G/G	T/T	T/T	T/T	G/G	G/G	T/T	T/T	T/T	G/G	T/T	G/G	G/G	T/T	T/T	T/T	T/T	T/T	G/G	---	T/T	T/T	T/T	T/T	T/T	T/T	---	G/G
Affx-123351293	CcLG02	142.01	G/G	A/A	A/A	G/G	G/G	G/G	---	G/G	A/A	G/G	G/G	G/G	G/G	G/G	A/A	G/G	A/A	G/G	A/A	A/A	G/G	G/G	G/G	A/A	A/A	G/G	G/G	G/G	A/A	G/G	A/A	A/A	G/G	G/G	G/G	G/G	G/G	A/A	---	G/G	G/G	G/G	G/G	G/G	G/G	---	A/A
Affx-123321855	CcLG02	142.77	G/G	A/A	A/A	G/G	G/G	G/G	---	G/G	A/A	G/G	G/G	G/G	G/G	G/G	A/A	G/G	A/A	G/G	A/A	A/A	G/G	G/G	G/G	G/G	A/A	G/G	G/G	G/G	A/A	G/G	A/A	A/A	G/G	G/G	G/G	G/G	G/G	A/A	---	G/G	G/G	G/G	G/G	G/G	G/G	---	A/A
Affx-123331681	CcLG02	142.77	T/T	C/C	C/C	T/T	T/T	T/T	---	T/T	C/C	T/T	T/T	T/T	T/T	T/T	C/C	T/T	C/C	T/T	C/C	C/C	T/T	---	T/T	T/T	C/C	T/T	T/T	T/T	C/C	T/T	C/C	C/C	T/T	T/T	T/T	T/T	T/T	C/C	---	T/T	T/T	T/T	T/T	T/T	T/T	---	C/C
Affx-123358088	CcLG02	142.77	T/T	C/C	C/C	T/T	T/T	T/T	---	T/T	C/C	T/T	T/T	T/T	T/T	T/T	C/C	T/T	C/C	T/T	C/C	C/C	T/T	T/T	T/T	T/T	C/C	T/T	T/T	T/T	C/C	T/T	C/C	C/C	T/T	T/T	T/T	T/T	T/T	C/C	---	T/T	T/T	T/T	T/T	T/T	T/T	---	C/C
Affx-123331431	CcLG02	142.77	T/T	G/G	G/G	T/T	T/T	T/T	---	T/T	G/G	T/T	T/T	T/T	T/T	T/T	G/G	T/T	G/G	T/T	G/G	G/G	T/T	T/T	T/T	T/T	G/G	T/T	T/T	T/T	G/G	T/T	G/G	G/G	T/T	T/T	T/T	T/T	T/T	G/G	---	T/T	T/T	T/T	T/T	T/T	T/T	---	G/G
Affx-123349967	CcLG02	142.77	A/A	G/G	G/G	A/A	A/A	A/A	---	A/A	G/G	A/A	A/A	A/A	A/A	A/A	G/G	A/A	G/G	A/A	G/G	G/G	A/A	A/A	A/A	A/A	G/G	A/A	A/A	A/A	G/G	A/A	G/G	G/G	A/A	A/A	A/A	A/A	A/A	G/G	---	A/A	A/A	A/A	A/A	A/A	A/A	---	G/G
Affx-123305630	CcLG02	143.55	C/C	T/T	T/T	C/C	C/C	C/C	---	C/C	T/T	C/C	C/C	C/C	C/C	C/C	T/T	C/C	T/T	C/C	---	T/T	C/C	C/C	C/C	C/C	T/T	C/C	C/C	C/C	T/T	C/C	C/C	T/T	C/C	C/C	C/C	C/C	C/C	T/T	---	C/C	C/C	C/C	C/C	C/C	C/C	C/C	T/T
Affx-123340946	CcLG02	143.55	C/C	T/T	T/T	C/C	C/C	C/C	---	C/C	T/T	C/C	C/C	C/C	C/C	C/C	T/T	C/C	T/T	C/C	---	T/T	C/C	---	C/C	C/C	T/T	C/C	C/C	C/C	T/T	C/C	C/C	---	C/C	C/C	C/C	C/C	C/C	T/T	---	C/C	C/C	C/C	C/C	C/C	C/C	C/C	T/T
Affx-123333337	CcLG02	143.55	G/G	A/A	A/A	G/G	G/G	G/G	---	G/G	A/A	G/G	G/G	G/G	G/G	G/G	A/A	G/G	A/A	G/G	---	A/A	G/G	G/G	G/G	G/G	A/A	G/G	G/G	G/G	A/A	G/G	G/G	A/A	G/G	G/G	G/G	G/G	G/G	A/A	---	G/G	G/G	G/G	G/G	G/G	G/G	G/G	A/A
Affx-123351217	CcLG02	144.32	G/G	A/A	A/A	G/G	G/G	G/G	---	G/G	A/A	G/G	G/G	G/G	G/G	G/G	A/A	G/G	A/A	G/G	---	A/A	G/G	G/G	G/G	G/G	A/A	G/G	G/G	G/G	A/A	G/G	G/G	A/A	G/G	G/G	G/G	G/G	G/G	A/A	---	G/G	G/G	G/G	G/G	G/G	G/G	G/G	A/A
Affx-123303609	CcLG02	144.32	G/G	A/A	A/A	G/G	G/G	G/G	---	G/G	A/A	G/G	G/G	G/G	G/G	G/G	A/A	G/G	A/A	G/G	---	A/A	G/G	G/G	G/G	G/G	A/A	G/G	G/G	G/G	A/A	G/G	G/G	A/A	G/G	G/G	G/G	G/G	G/G	A/A	---	G/G	G/G	G/G	G/G	G/G	G/G	G/G	A/A
Affx-123333153	CcLG02	144.32	T/T	G/G	G/G	T/T	T/T	T/T	---	T/T	G/G	T/T	T/T	T/T	T/T	T/T	G/G	T/T	G/G	T/T	---	G/G	T/T	T/T	T/T	T/T	G/G	T/T	T/T	T/T	G/G	T/T	T/T	G/G	T/T	T/T	T/T	T/T	T/T	G/G	---	T/T	T/T	T/T	T/T	T/T	T/T	T/T	G/G
Affx-123316715	CcLG02	145.09	T/T	C/C	C/C	T/T	T/T	T/T	---	T/T	C/C	T/T	T/T	T/T	T/T	T/T	C/C	T/T	C/C	T/T	---	C/C	T/T	T/T	T/T	C/C	C/C	T/T	T/T	T/T	C/C	T/T	T/T	C/C	T/T	T/T	T/T	T/T	T/T	C/C	---	T/T	T/T	T/T	T/T	T/T	T/T	T/T	C/C
Affx-123326672	CcLG02	145.09	C/C	A/A	A/A	C/C	C/C	C/C	---	C/C	A/A	C/C	C/C	C/C	C/C	C/C	A/A	C/C	A/A	C/C	---	A/A	C/C	C/C	C/C	A/A	A/A	C/C	C/C	C/C	A/A	C/C	C/C	---	C/C	C/C	C/C	C/C	C/C	A/A	---	C/C	C/C	C/C	C/C	C/C	C/C	C/C	A/A
Affx-123336527	CcLG02	145.09	T/T	C/C	C/C	T/T	T/T	T/T	---	T/T	C/C	T/T	T/T	T/T	T/T	T/T	C/C	T/T	C/C	T/T	---	C/C	T/T	T/T	T/T	C/C	C/C	T/T	T/T	T/T	C/C	T/T	T/T	C/C	T/T	T/T	T/T	T/T	T/T	C/C	---	T/T	T/T	T/T	T/T	T/T	T/T	T/T	C/C
Affx-123342182	CcLG02	145.09	T/T	C/C	C/C	T/T	T/T	T/T	---	T/T	C/C	T/T	T/T	T/T	T/T	T/T	C/C	T/T	C/C	T/T	---	C/C	T/T	T/T	T/T	C/C	C/C	T/T	T/T	T/T	C/C	T/T	T/T	C/C	T/T	T/T	T/T	T/T	T/T	C/C	---	T/T	T/T	T/T	T/T	T/T	T/T	T/T	C/C
Affx-123355020	CcLG02	145.09	T/T	C/C	C/C	T/T	T/T	T/T	---	T/T	C/C	T/T	T/T	T/T	T/T	T/T	C/C	T/T	C/C	T/T	---	C/C	T/T	T/T	T/T	C/C	C/C	T/T	T/T	T/T	C/C	T/T	T/T	---	T/T	T/T	T/T	T/T	T/T	C/C	---	T/T	T/T	T/T	T/T	T/T	T/T	T/T	C/C
Affx-123345248	CcLG03	0	T/T	C/C	T/T	---	C/C	---	T/T	T/T	C/C	T/T	C/C	---	C/C	T/T	C/C	T/T	C/C	C/C	---	T/T	T/T	T/T	T/T	C/C	C/C	T/T	T/T	C/C	C/C	C/C	T/T	C/C	T/T	C/C	T/T	T/T	C/C	C/C	---	T/T	T/T	T/T	---	T/T	T/T	---	T/T
Affx-123340034	CcLG03	0	G/G	A/A	A/A	A/A	A/A	A/A	A/A	A/A	A/A	A/A	A/A	A/A	A/A	A/A	A/A	A/A	A/A	A/A	---	A/A	A/A	A/A	A/A	A/A	A/A	A/A	A/A	A/A	A/A	A/A	G/G	---	A/A	A/A	A/A	---	A/A	A/A	A/A	A/A	A/A	A/A	A/A	A/A	A/A	---	A/A
Affx-123342321	CcLG03	0	C/C	T/T	T/T	T/T	T/T	T/T	T/T	T/T	T/T	T/T	T/T	T/T	T/T	T/T	T/T	T/T	T/T	T/T	---	T/T	T/T	T/T	T/T	T/T	T/T	T/T	T/T	T/T	T/T	T/T	C/C	T/T	T/T	T/T	T/T	---	T/T	T/T	T/T	T/T	T/T	T/T	T/T	T/T	T/T	---	T/T
Affx-123332386	CcLG03	0	C/C	T/T	---	---	T/T	T/T	T/T	---	---	---	T/T	---	T/T	---	T/T	T/T	T/T	T/T	---	---	---	---	---	T/T	T/T	---	---	T/T	T/T	T/T	---	T/T	---	---	T/T	C/C	T/T	T/T	---	---	---	---	---	---	T/T	---	---
Affx-123353125	CcLG03	0	C/C	T/T	T/T	T/T	T/T	T/T	T/T	T/T	T/T	T/T	T/T	T/T	T/T	T/T	T/T	T/T	T/T	T/T	T/T	T/T	T/T	T/T	T/T	T/T	T/T	T/T	T/T	T/T	T/T	T/T	T/T	T/T	T/T	T/T	T/T	---	T/T	T/T	T/T	T/T	T/T	T/T	T/T	T/T	T/T	T/T	T/T
Affx-123301374	CcLG03	0	T/T	G/G	G/G	G/G	G/G	G/G	G/G	G/G	G/G	G/G	G/G	G/G	G/G	G/G	G/G	G/G	G/G	G/G	G/G	G/G	G/G	G/G	G/G	G/G	G/G	G/G	G/G	G/G	G/G	G/G	G/G	G/G	G/G	G/G	G/G	---	G/G	G/G	G/G	G/G	G/G	G/G	G/G	G/G	G/G	G/G	G/G
Affx-123313231	CcLG03	0	A/A	C/C	C/C	C/C	C/C	C/C	C/C	C/C	C/C	C/C	C/C	C/C	C/C	C/C	C/C	C/C	C/C	C/C	C/C	C/C	C/C	C/C	C/C	C/C	C/C	C/C	C/C	C/C	C/C	C/C	C/C	C/C	C/C	C/C	C/C	---	C/C	C/C	C/C	C/C	C/C	C/C	C/C	C/C	C/C	C/C	C/C
Affx-123313404	CcLG03	0	C/C	T/T	T/T	T/T	T/T	T/T	T/T	T/T	T/T	T/T	T/T	T/T	T/T	T/T	T/T	T/T	T/T	T/T	T/T	T/T	T/T	T/T	T/T	T/T	T/T	T/T	T/T	T/T	T/T	T/T	T/T	T/T	T/T	T/T	T/T	---	T/T	T/T	T/T	T/T	T/T	T/T	T/T	T/T	T/T	T/T	T/T
Affx-123355394	CcLG03	0	C/C	A/A	A/A	A/A	A/A	A/A	A/A	A/A	A/A	A/A	A/A	A/A	A/A	A/A	A/A	A/A	A/A	A/A	A/A	A/A	A/A	A/A	A/A	A/A	A/A	A/A	A/A	A/A	A/A	A/A	A/A	A/A	A/A	A/A	A/A	---	A/A	A/A	A/A	A/A	A/A	A/A	A/A	A/A	A/A	A/A	A/A
Affx-123303440	CcLG03	0	T/T	G/G	G/G	G/G	G/G	G/G	G/G	G/G	G/G	G/G	G/G	G/G	G/G	G/G	G/G	G/G	G/G	G/G	G/G	G/G	G/G	G/G	G/G	G/G	G/G	G/G	G/G	G/G	G/G	G/G	G/G	G/G	G/G	G/G	G/G	---	G/G	G/G	G/G	G/G	G/G	G/G	G/G	G/G	G/G	G/G	G/G
Affx-123304043	CcLG03	0	A/A	C/C	C/C	C/C	C/C	C/C	C/C	C/C	C/C	C/C	C/C	C/C	C/C	C/C	C/C	C/C	C/C	C/C	C/C	C/C	C/C	C/C	C/C	C/C	C/C	C/C	C/C	C/C	C/C	C/C	C/C	C/C	C/C	C/C	C/C	---	C/C	C/C	C/C	C/C	C/C	C/C	C/C	C/C	C/C	C/C	C/C
Affx-123312104	CcLG03	0	T/T	C/C	C/C	C/C	C/C	C/C	C/C	C/C	C/C	C/C	C/C	C/C	C/C	C/C	C/C	C/C	C/C	C/C	C/C	C/C	C/C	C/C	C/C	C/C	C/C	C/C	C/C	C/C	C/C	C/C	C/C	C/C	C/C	C/C	C/C	---	C/C	C/C	C/C	C/C	C/C	C/C	C/C	C/C	C/C	C/C	C/C
Affx-123349674	CcLG03	0	G/G	A/A	A/A	A/A	A/A	A/A	A/A	A/A	A/A	A/A	A/A	A/A	A/A	A/A	A/A	A/A	A/A	A/A	A/A	A/A	A/A	A/A	A/A	A/A	A/A	A/A	A/A	A/A	A/A	A/A	A/A	A/A	A/A	A/A	A/A	---	A/A	A/A	A/A	A/A	A/A	A/A	A/A	A/A	A/A	A/A	A/A
Affx-123348438	CcLG03	0	C/C	A/A	A/A	A/A	A/A	A/A	A/A	A/A	A/A	A/A	A/A	A/A	A/A	A/A	A/A	A/A	A/A	A/A	A/A	A/A	A/A	A/A	A/A	A/A	A/A	A/A	A/A	A/A	A/A	A/A	A/A	A/A	A/A	A/A	A/A	---	A/A	A/A	A/A	A/A	A/A	A/A	A/A	A/A	A/A	A/A	A/A
Affx-123321393	CcLG03	0	G/G	A/A	A/A	A/A	A/A	A/A	A/A	A/A	A/A	A/A	A/A	A/A	A/A	A/A	A/A	A/A	A/A	A/A	A/A	A/A	A/A	A/A	A/A	A/A	A/A	A/A	A/A	A/A	A/A	A/A	A/A	A/A	A/A	A/A	A/A	---	A/A	A/A	A/A	A/A	A/A	A/A	A/A	A/A	A/A	A/A	A/A
Affx-123321858	CcLG03	0	C/C	A/A	A/A	A/A	A/A	A/A	A/A	A/A	A/A	A/A	A/A	A/A	A/A	A/A	A/A	A/A	A/A	A/A	A/A	A/A	A/A	A/A	A/A	A/A	A/A	A/A	A/A	A/A	A/A	A/A	A/A	A/A	A/A	A/A	A/A	---	A/A	A/A	A/A	A/A	A/A	A/A	A/A	A/A	A/A	A/A	A/A
Affx-123343290	CcLG03	0	G/G	A/A	A/A	A/A	A/A	A/A	A/A	A/A	A/A	A/A	A/A	A/A	A/A	A/A	A/A	A/A	A/A	A/A	A/A	A/A	A/A	A/A	A/A	A/A	A/A	A/A	A/A	A/A	A/A	A/A	A/A	A/A	A/A	A/A	A/A	---	A/A	A/A	A/A	A/A	A/A	A/A	A/A	A/A	A/A	---	A/A
Affx-123304748	CcLG03	0	T/T	C/C	C/C	C/C	C/C	C/C	C/C	C/C	C/C	C/C	C/C	C/C	C/C	C/C	C/C	C/C	C/C	C/C	C/C	C/C	C/C	C/C	C/C	C/C	C/C	C/C	C/C	C/C	C/C	C/C	C/C	C/C	C/C	C/C	C/C	---	C/C	C/C	C/C	C/C	C/C	C/C	C/C	C/C	C/C	C/C	C/C
Affx-123312683	CcLG03	0	A/A	G/G	G/G	G/G	G/G	G/G	G/G	G/G	G/G	G/G	G/G	G/G	G/G	G/G	G/G	G/G	G/G	G/G	G/G	G/G	G/G	G/G	G/G	G/G	G/G	G/G	G/G	G/G	G/G	G/G	G/G	G/G	G/G	G/G	G/G	---	G/G	G/G	G/G	G/G	G/G	G/G	G/G	G/G	G/G	---	G/G
Affx-123321135	CcLG03	0	G/G	A/A	A/A	A/A	A/A	A/A	A/A	A/A	A/A	A/A	A/A	A/A	A/A	A/A	A/A	A/A	A/A	A/A	A/A	A/A	A/A	A/A	A/A	A/A	A/A	A/A	A/A	A/A	A/A	A/A	A/A	A/A	A/A	A/A	A/A	---	A/A	A/A	A/A	A/A	A/A	A/A	A/A	A/A	A/A	A/A	A/A
Affx-123306302	CcLG03	0	A/A	G/G	G/G	G/G	G/G	G/G	G/G	G/G	G/G	G/G	G/G	G/G	G/G	G/G	G/G	G/G	G/G	G/G	G/G	G/G	G/G	G/G	G/G	G/G	G/G	G/G	G/G	G/G	G/G	G/G	G/G	G/G	G/G	G/G	G/G	---	G/G	G/G	G/G	G/G	G/G	G/G	G/G	G/G	G/G	G/G	G/G
Affx-123306522	CcLG03	0	T/T	G/G	G/G	G/G	G/G	G/G	G/G	G/G	G/G	G/G	G/G	G/G	G/G	G/G	G/G	G/G	G/G	G/G	G/G	G/G	G/G	G/G	G/G	G/G	G/G	G/G	G/G	G/G	G/G	G/G	G/G	---	G/G	G/G	G/G	---	G/G	G/G	G/G	G/G	G/G	G/G	G/G	G/G	G/G	G/G	G/G
Affx-123306795	CcLG03	0	C/C	T/T	T/T	T/T	T/T	T/T	T/T	T/T	T/T	T/T	T/T	T/T	T/T	T/T	T/T	T/T	T/T	T/T	T/T	T/T	T/T	T/T	T/T	T/T	T/T	T/T	T/T	T/T	T/T	T/T	T/T	T/T	T/T	T/T	T/T	---	T/T	T/T	T/T	T/T	T/T	T/T	T/T	T/T	T/T	T/T	T/T
Affx-123337109	CcLG03	0	G/G	A/A	A/A	A/A	A/A	A/A	A/A	A/A	A/A	A/A	A/A	A/A	A/A	A/A	A/A	A/A	A/A	A/A	A/A	A/A	A/A	A/A	A/A	A/A	A/A	A/A	A/A	A/A	A/A	A/A	A/A	A/A	A/A	A/A	A/A	---	A/A	A/A	A/A	A/A	A/A	A/A	A/A	A/A	A/A	A/A	A/A
Affx-123307897	CcLG03	0	C/C	T/T	T/T	T/T	T/T	T/T	T/T	T/T	T/T	T/T	T/T	T/T	T/T	T/T	T/T	T/T	T/T	T/T	T/T	T/T	T/T	T/T	T/T	T/T	T/T	T/T	T/T	T/T	T/T	T/T	T/T	T/T	T/T	T/T	T/T	---	T/T	T/T	T/T	T/T	T/T	T/T	T/T	T/T	T/T	T/T	T/T
Affx-123307920	CcLG03	0	A/A	C/C	C/C	C/C	C/C	C/C	C/C	C/C	C/C	C/C	C/C	C/C	C/C	C/C	C/C	C/C	C/C	C/C	C/C	C/C	C/C	C/C	C/C	C/C	C/C	C/C	C/C	C/C	C/C	C/C	C/C	C/C	C/C	C/C	C/C	---	C/C	C/C	C/C	C/C	C/C	C/C	C/C	C/C	C/C	C/C	C/C
Affx-123308197	CcLG03	0	A/A	G/G	G/G	G/G	G/G	G/G	G/G	G/G	G/G	G/G	G/G	G/G	G/G	G/G	G/G	G/G	G/G	G/G	G/G	G/G	G/G	G/G	G/G	G/G	G/G	G/G	G/G	G/G	G/G	G/G	G/G	G/G	G/G	G/G	G/G	---	G/G	G/G	G/G	G/G	G/G	G/G	G/G	G/G	G/G	G/G	G/G
Affx-123334198	CcLG03	0	C/C	A/A	A/A	A/A	A/A	A/A	A/A	A/A	A/A	A/A	A/A	A/A	A/A	A/A	A/A	A/A	A/A	A/A	A/A	A/A	A/A	A/A	A/A	A/A	A/A	A/A	A/A	A/A	A/A	A/A	A/A	A/A	A/A	A/A	A/A	---	A/A	A/A	A/A	A/A	A/A	A/A	A/A	A/A	A/A	A/A	A/A
Affx-123308593	CcLG03	0	A/A	C/C	C/C	C/C	C/C	C/C	C/C	C/C	C/C	C/C	C/C	C/C	C/C	C/C	C/C	C/C	C/C	C/C	C/C	C/C	C/C	C/C	C/C	C/C	C/C	C/C	C/C	C/C	C/C	C/C	C/C	C/C	C/C	C/C	C/C	---	C/C	C/C	C/C	C/C	C/C	C/C	C/C	C/C	C/C	C/C	C/C
Affx-123332592	CcLG03	0	G/G	A/A	A/A	A/A	A/A	A/A	A/A	A/A	A/A	A/A	A/A	A/A	A/A	A/A	A/A	A/A	A/A	A/A	A/A	A/A	A/A	A/A	A/A	A/A	A/A	A/A	A/A	A/A	A/A	A/A	A/A	A/A	A/A	A/A	A/A	---	A/A	A/A	A/A	A/A	A/A	A/A	A/A	A/A	A/A	A/A	A/A
Affx-123330602	CcLG03	0	G/G	A/A	A/A	A/A	A/A	A/A	A/A	A/A	A/A	A/A	A/A	A/A	A/A	A/A	A/A	A/A	A/A	A/A	A/A	A/A	A/A	A/A	A/A	A/A	A/A	A/A	A/A	A/A	A/A	A/A	A/A	A/A	A/A	A/A	A/A	---	A/A	A/A	A/A	A/A	A/A	A/A	A/A	A/A	A/A	A/A	A/A
Affx-123309223	CcLG03	0	T/T	C/C	C/C	C/C	C/C	C/C	C/C	C/C	C/C	C/C	C/C	C/C	C/C	C/C	C/C	C/C	C/C	C/C	C/C	C/C	C/C	C/C	C/C	C/C	C/C	C/C	C/C	C/C	C/C	C/C	C/C	C/C	C/C	C/C	C/C	---	C/C	C/C	C/C	C/C	C/C	C/C	C/C	C/C	C/C	C/C	C/C
Affx-123310356	CcLG03	0	C/C	T/T	T/T	T/T	T/T	T/T	T/T	T/T	T/T	T/T	T/T	T/T	T/T	T/T	T/T	T/T	T/T	T/T	T/T	T/T	T/T	T/T	T/T	T/T	T/T	T/T	T/T	T/T	T/T	T/T	T/T	T/T	T/T	T/T	T/T	---	T/T	T/T	T/T	T/T	T/T	T/T	T/T	T/T	T/T	---	T/T
Affx-123311728	CcLG03	0	A/A	G/G	G/G	G/G	G/G	G/G	G/G	G/G	G/G	G/G	G/G	G/G	G/G	G/G	G/G	G/G	G/G	G/G	G/G	G/G	G/G	G/G	G/G	G/G	G/G	G/G	G/G	G/G	G/G	G/G	G/G	G/G	G/G	G/G	G/G	---	G/G	G/G	G/G	G/G	G/G	G/G	G/G	G/G	G/G	G/G	G/G
Affx-123323453	CcLG03	0	G/G	A/A	A/A	A/A	A/A	A/A	A/A	A/A	A/A	A/A	A/A	A/A	A/A	A/A	A/A	A/A	A/A	A/A	A/A	A/A	A/A	A/A	A/A	A/A	A/A	A/A	A/A	A/A	A/A	A/A	A/A	A/A	A/A	A/A	A/A	---	A/A	A/A	A/A	A/A	A/A	A/A	A/A	A/A	A/A	A/A	A/A
Affx-123310921	CcLG03	0	T/T	C/C	C/C	C/C	C/C	C/C	C/C	C/C	C/C	C/C	C/C	C/C	C/C	C/C	C/C	C/C	C/C	C/C	C/C	C/C	C/C	C/C	C/C	C/C	C/C	C/C	C/C	C/C	C/C	C/C	C/C	C/C	C/C	C/C	C/C	---	C/C	C/C	C/C	C/C	C/C	C/C	C/C	C/C	C/C	C/C	C/C
Affx-123318520	CcLG03	0	C/C	A/A	A/A	A/A	A/A	A/A	A/A	A/A	A/A	A/A	A/A	A/A	A/A	A/A	A/A	A/A	A/A	A/A	A/A	A/A	A/A	A/A	A/A	A/A	A/A	A/A	A/A	A/A	A/A	A/A	A/A	A/A	A/A	A/A	A/A	---	A/A	A/A	A/A	A/A	A/A	A/A	A/A	A/A	A/A	A/A	A/A
Affx-123305572	CcLG03	0	T/T	C/C	C/C	C/C	C/C	C/C	C/C	C/C	C/C	C/C	C/C	C/C	C/C	C/C	C/C	C/C	C/C	C/C	C/C	C/C	C/C	C/C	C/C	C/C	C/C	C/C	C/C	C/C	C/C	C/C	---	C/C	C/C	C/C	C/C	---	C/C	C/C	C/C	C/C	C/C	C/C	C/C	C/C	C/C	---	C/C
Affx-123345900	CcLG03	0	G/G	A/A	A/A	A/A	A/A	A/A	A/A	A/A	A/A	A/A	A/A	A/A	A/A	A/A	A/A	A/A	A/A	A/A	A/A	A/A	A/A	A/A	A/A	A/A	A/A	A/A	A/A	A/A	A/A	A/A	G/G	A/A	A/A	A/A	A/A	---	A/A	A/A	A/A	A/A	A/A	A/A	A/A	A/A	A/A	A/A	A/A
Affx-123315128	CcLG03	0	C/C	T/T	T/T	T/T	T/T	T/T	T/T	T/T	T/T	T/T	T/T	T/T	T/T	T/T	T/T	T/T	T/T	T/T	---	T/T	T/T	T/T	T/T	T/T	T/T	T/T	T/T	T/T	T/T	T/T	C/C	T/T	T/T	T/T	T/T	---	T/T	T/T	T/T	T/T	T/T	T/T	T/T	T/T	T/T	T/T	T/T
Affx-123351907	CcLG03	0	A/A	C/C	C/C	C/C	C/C	C/C	C/C	C/C	C/C	C/C	C/C	C/C	C/C	C/C	C/C	C/C	C/C	C/C	---	C/C	C/C	C/C	C/C	C/C	C/C	C/C	C/C	C/C	C/C	C/C	A/A	---	C/C	C/C	C/C	---	C/C	C/C	C/C	C/C	C/C	C/C	C/C	C/C	C/C	---	C/C
Affx-123339536	CcLG03	0	A/A	G/G	G/G	G/G	G/G	G/G	G/G	G/G	G/G	G/G	G/G	G/G	G/G	G/G	G/G	G/G	G/G	G/G	G/G	G/G	G/G	G/G	G/G	G/G	G/G	G/G	G/G	G/G	G/G	G/G	A/A	G/G	G/G	G/G	G/G	---	G/G	G/G	G/G	G/G	G/G	G/G	G/G	G/G	G/G	G/G	G/G
Affx-123356144	CcLG03	0	T/T	G/G	G/G	G/G	G/G	G/G	G/G	G/G	G/G	G/G	G/G	G/G	G/G	G/G	G/G	G/G	G/G	G/G	---	G/G	G/G	G/G	G/G	G/G	G/G	G/G	G/G	G/G	G/G	G/G	T/T	---	G/G	G/G	G/G	---	G/G	G/G	G/G	G/G	G/G	G/G	G/G	G/G	G/G	---	G/G
Affx-123315938	CcLG03	0	C/C	A/A	A/A	A/A	A/A	A/A	---	A/A	A/A	---	A/A	A/A	A/A	A/A	A/A	A/A	A/A	A/A	A/A	A/A	A/A	A/A	A/A	A/A	A/A	A/A	A/A	A/A	A/A	A/A	---	A/A	A/A	A/A	A/A	---	A/A	A/A	A/A	A/A	A/A	A/A	A/A	A/A	A/A	A/A	A/A
Affx-123313431	CcLG03	0	A/A	G/G	G/G	G/G	G/G	G/G	G/G	G/G	G/G	G/G	G/G	G/G	G/G	G/G	G/G	G/G	G/G	G/G	G/G	G/G	G/G	G/G	G/G	G/G	G/G	G/G	G/G	G/G	G/G	G/G	G/G	G/G	G/G	---	---	---	G/G	G/G	G/G	G/G	G/G	G/G	G/G	G/G	G/G	G/G	G/G
Affx-123314363	CcLG03	0	T/T	C/C	C/C	C/C	C/C	C/C	C/C	C/C	C/C	C/C	C/C	C/C	C/C	C/C	C/C	C/C	C/C	C/C	C/C	C/C	C/C	C/C	C/C	C/C	C/C	C/C	C/C	C/C	C/C	C/C	C/C	C/C	C/C	C/C	C/C	---	C/C	C/C	C/C	C/C	C/C	C/C	C/C	C/C	C/C	---	C/C
Affx-123312234	CcLG03	0	G/G	A/A	A/A	A/A	A/A	A/A	A/A	A/A	A/A	A/A	A/A	A/A	A/A	A/A	A/A	A/A	A/A	A/A	A/A	A/A	A/A	A/A	A/A	A/A	A/A	A/A	A/A	A/A	A/A	A/A	A/A	A/A	A/A	A/A	A/A	---	A/A	A/A	A/A	A/A	A/A	A/A	A/A	A/A	A/A	---	A/A
Affx-123343665	CcLG03	0	A/A	G/G	G/G	G/G	G/G	G/G	G/G	G/G	G/G	G/G	G/G	G/G	G/G	G/G	G/G	G/G	G/G	G/G	G/G	G/G	G/G	G/G	G/G	G/G	G/G	G/G	G/G	G/G	G/G	G/G	G/G	G/G	G/G	G/G	G/G	---	G/G	G/G	G/G	G/G	G/G	G/G	G/G	G/G	G/G	G/G	G/G
Affx-123302645	CcLG03	0	T/T	C/C	C/C	C/C	C/C	C/C	C/C	C/C	C/C	C/C	C/C	C/C	C/C	C/C	C/C	C/C	C/C	C/C	C/C	C/C	C/C	C/C	C/C	C/C	C/C	C/C	C/C	C/C	C/C	C/C	C/C	C/C	C/C	C/C	C/C	---	C/C	C/C	C/C	C/C	C/C	C/C	C/C	C/C	C/C	C/C	C/C
Affx-123311171	CcLG03	0	C/C	A/A	A/A	A/A	A/A	A/A	A/A	A/A	A/A	A/A	A/A	A/A	A/A	A/A	A/A	A/A	A/A	A/A	A/A	A/A	A/A	A/A	A/A	A/A	A/A	A/A	A/A	A/A	A/A	A/A	A/A	A/A	A/A	A/A	A/A	---	A/A	A/A	A/A	A/A	A/A	A/A	A/A	A/A	A/A	---	A/A
Affx-123316893	CcLG03	0	C/C	T/T	T/T	T/T	T/T	T/T	T/T	T/T	T/T	T/T	T/T	T/T	T/T	T/T	T/T	T/T	T/T	T/T	T/T	T/T	T/T	T/T	T/T	T/T	T/T	T/T	T/T	T/T	T/T	T/T	T/T	T/T	T/T	T/T	T/T	---	T/T	T/T	T/T	T/T	T/T	T/T	T/T	T/T	T/T	T/T	T/T
Affx-123309463	CcLG03	0	G/G	A/A	A/A	A/A	A/A	A/A	A/A	A/A	A/A	A/A	A/A	A/A	A/A	A/A	A/A	A/A	A/A	A/A	A/A	A/A	A/A	A/A	A/A	A/A	A/A	A/A	A/A	A/A	A/A	A/A	A/A	A/A	A/A	A/A	A/A	---	A/A	A/A	A/A	A/A	A/A	A/A	A/A	A/A	A/A	A/A	A/A
Affx-123308348	CcLG03	0	G/G	A/A	G/G	G/G	G/G	G/G	G/G	G/G	G/G	G/G	G/G	G/G	G/G	G/G	G/G	G/G	G/G	G/G	G/G	G/G	G/G	G/G	G/G	G/G	G/G	G/G	G/G	G/G	G/G	G/G	G/G	G/G	G/G	G/G	G/G	G/G	G/G	G/G	G/G	G/G	G/G	G/G	G/G	G/G	G/G	G/G	G/G
Affx-123307903	CcLG03	0	G/G	A/A	A/A	A/A	A/A	A/A	A/A	A/A	A/A	A/A	A/A	A/A	A/A	A/A	A/A	A/A	A/A	A/A	A/A	A/A	A/A	A/A	A/A	A/A	A/A	A/A	A/A	A/A	A/A	A/A	A/A	A/A	A/A	A/A	A/A	---	A/A	A/A	A/A	A/A	A/A	A/A	A/A	A/A	A/A	A/A	A/A
Affx-123317290	CcLG03	0	G/G	C/C	C/C	C/C	C/C	C/C	C/C	C/C	C/C	C/C	C/C	C/C	C/C	C/C	C/C	C/C	C/C	C/C	C/C	C/C	C/C	C/C	C/C	C/C	C/C	C/C	C/C	C/C	C/C	C/C	C/C	C/C	C/C	C/C	C/C	---	C/C	C/C	C/C	C/C	C/C	C/C	C/C	C/C	C/C	C/C	C/C
Affx-123317856	CcLG03	0	A/A	G/G	G/G	G/G	G/G	G/G	G/G	G/G	G/G	G/G	G/G	G/G	G/G	G/G	G/G	G/G	G/G	G/G	G/G	G/G	G/G	G/G	G/G	G/G	G/G	G/G	G/G	G/G	G/G	G/G	G/G	G/G	G/G	G/G	G/G	---	G/G	G/G	G/G	G/G	G/G	G/G	G/G	G/G	G/G	G/G	G/G
Affx-123304737	CcLG03	0	G/G	A/A	A/A	A/A	A/A	A/A	A/A	A/A	A/A	A/A	A/A	A/A	A/A	A/A	A/A	A/A	A/A	A/A	A/A	A/A	A/A	A/A	A/A	A/A	A/A	A/A	A/A	A/A	A/A	A/A	A/A	A/A	A/A	A/A	A/A	---	A/A	A/A	A/A	A/A	A/A	A/A	A/A	A/A	A/A	---	A/A
Affx-123304383	CcLG03	0	G/G	A/A	A/A	A/A	A/A	A/A	A/A	A/A	A/A	A/A	A/A	A/A	A/A	A/A	A/A	A/A	A/A	A/A	A/A	A/A	A/A	A/A	A/A	A/A	A/A	A/A	A/A	A/A	A/A	A/A	A/A	A/A	A/A	A/A	A/A	---	A/A	A/A	A/A	A/A	A/A	A/A	A/A	A/A	A/A	A/A	A/A
Affx-123318987	CcLG03	0	A/A	G/G	G/G	G/G	G/G	G/G	G/G	G/G	G/G	G/G	G/G	G/G	G/G	G/G	G/G	G/G	G/G	G/G	G/G	G/G	G/G	G/G	G/G	G/G	G/G	G/G	G/G	G/G	G/G	G/G	G/G	G/G	G/G	G/G	G/G	---	G/G	G/G	G/G	G/G	G/G	G/G	G/G	G/G	G/G	G/G	G/G
Affx-123319996	CcLG03	0	T/T	C/C	C/C	C/C	C/C	C/C	C/C	C/C	C/C	C/C	C/C	C/C	C/C	C/C	C/C	C/C	C/C	C/C	C/C	C/C	C/C	C/C	C/C	C/C	C/C	C/C	C/C	C/C	C/C	C/C	C/C	C/C	C/C	C/C	C/C	---	C/C	C/C	C/C	C/C	C/C	C/C	C/C	C/C	C/C	C/C	C/C
Affx-123320858	CcLG03	0	T/T	C/C	C/C	C/C	C/C	C/C	C/C	C/C	C/C	C/C	C/C	C/C	C/C	C/C	C/C	C/C	C/C	C/C	C/C	C/C	C/C	C/C	C/C	C/C	C/C	C/C	C/C	C/C	C/C	C/C	C/C	C/C	C/C	C/C	C/C	---	C/C	C/C	C/C	C/C	C/C	C/C	C/C	C/C	C/C	C/C	C/C
Affx-123302521	CcLG03	0	G/G	A/A	A/A	A/A	A/A	A/A	A/A	A/A	A/A	A/A	A/A	A/A	A/A	A/A	A/A	A/A	A/A	A/A	A/A	A/A	A/A	A/A	A/A	A/A	A/A	A/A	A/A	A/A	A/A	A/A	A/A	A/A	A/A	A/A	A/A	---	A/A	A/A	A/A	A/A	A/A	A/A	A/A	A/A	A/A	---	A/A
Affx-123302221	CcLG03	0	G/G	A/A	A/A	A/A	A/A	A/A	A/A	A/A	A/A	A/A	A/A	A/A	A/A	A/A	A/A	A/A	A/A	A/A	A/A	A/A	A/A	A/A	A/A	A/A	A/A	A/A	A/A	A/A	A/A	A/A	A/A	A/A	A/A	A/A	A/A	---	A/A	A/A	A/A	A/A	A/A	A/A	A/A	A/A	A/A	---	A/A
Affx-123302213	CcLG03	0	G/G	A/A	A/A	A/A	A/A	A/A	A/A	A/A	A/A	A/A	A/A	A/A	A/A	A/A	A/A	A/A	A/A	A/A	A/A	A/A	A/A	A/A	A/A	A/A	A/A	A/A	A/A	A/A	A/A	A/A	A/A	A/A	A/A	A/A	A/A	---	A/A	A/A	A/A	A/A	A/A	A/A	A/A	A/A	A/A	A/A	A/A
Affx-123301745	CcLG03	0	G/G	A/A	A/A	A/A	A/A	A/A	A/A	A/A	A/A	A/A	A/A	A/A	A/A	A/A	A/A	A/A	A/A	A/A	A/A	A/A	A/A	A/A	A/A	A/A	A/A	A/A	A/A	A/A	A/A	A/A	A/A	A/A	A/A	A/A	A/A	---	A/A	A/A	A/A	A/A	A/A	A/A	A/A	A/A	A/A	A/A	A/A
Affx-123301719	CcLG03	0	G/G	A/A	A/A	A/A	A/A	A/A	A/A	A/A	A/A	A/A	A/A	A/A	A/A	A/A	A/A	A/A	A/A	A/A	A/A	A/A	A/A	A/A	A/A	A/A	A/A	A/A	A/A	A/A	A/A	A/A	A/A	A/A	A/A	A/A	A/A	---	A/A	A/A	A/A	A/A	A/A	A/A	A/A	A/A	A/A	---	A/A
Affx-123320994	CcLG03	0	T/T	C/C	C/C	C/C	C/C	C/C	C/C	C/C	C/C	C/C	C/C	C/C	C/C	C/C	C/C	C/C	C/C	C/C	C/C	C/C	C/C	C/C	C/C	C/C	C/C	C/C	C/C	C/C	C/C	C/C	C/C	C/C	C/C	C/C	C/C	---	C/C	C/C	C/C	C/C	C/C	C/C	C/C	C/C	C/C	C/C	C/C
Affx-123322047	CcLG03	0	C/C	T/T	T/T	T/T	T/T	T/T	T/T	T/T	T/T	T/T	T/T	T/T	T/T	T/T	T/T	T/T	T/T	T/T	T/T	T/T	T/T	T/T	T/T	T/T	T/T	T/T	T/T	T/T	T/T	T/T	T/T	T/T	T/T	T/T	T/T	---	T/T	T/T	T/T	T/T	T/T	T/T	T/T	T/T	T/T	---	T/T
Affx-123360416	CcLG03	0	C/C	T/T	T/T	T/T	T/T	T/T	T/T	T/T	T/T	T/T	T/T	T/T	T/T	T/T	T/T	T/T	T/T	T/T	T/T	T/T	T/T	T/T	T/T	T/T	T/T	T/T	T/T	T/T	T/T	T/T	T/T	T/T	T/T	T/T	T/T	---	T/T	T/T	T/T	T/T	T/T	T/T	T/T	T/T	T/T	T/T	T/T
Affx-123322268	CcLG03	0	T/T	C/C	C/C	C/C	C/C	C/C	C/C	C/C	C/C	C/C	C/C	C/C	C/C	C/C	C/C	C/C	C/C	C/C	C/C	C/C	C/C	C/C	C/C	C/C	C/C	C/C	C/C	C/C	C/C	C/C	C/C	C/C	C/C	C/C	C/C	---	C/C	C/C	C/C	C/C	C/C	C/C	C/C	C/C	C/C	C/C	C/C
Affx-123358868	CcLG03	0	T/T	C/C	C/C	C/C	C/C	C/C	C/C	C/C	C/C	C/C	C/C	C/C	C/C	C/C	C/C	C/C	C/C	C/C	C/C	C/C	C/C	C/C	C/C	C/C	C/C	C/C	C/C	C/C	C/C	C/C	C/C	C/C	C/C	C/C	C/C	---	C/C	C/C	C/C	C/C	C/C	C/C	C/C	C/C	C/C	C/C	C/C
Affx-123322795	CcLG03	0	T/T	C/C	C/C	C/C	C/C	C/C	C/C	C/C	C/C	C/C	C/C	C/C	C/C	C/C	C/C	C/C	C/C	C/C	C/C	C/C	C/C	C/C	C/C	C/C	C/C	C/C	C/C	C/C	C/C	C/C	C/C	C/C	C/C	C/C	C/C	---	C/C	C/C	C/C	C/C	C/C	C/C	C/C	C/C	C/C	C/C	C/C
Affx-123358710	CcLG03	0	C/C	T/T	T/T	T/T	T/T	T/T	T/T	T/T	T/T	T/T	T/T	T/T	T/T	T/T	T/T	T/T	T/T	T/T	T/T	T/T	T/T	T/T	T/T	T/T	T/T	T/T	T/T	T/T	T/T	T/T	T/T	T/T	T/T	T/T	T/T	---	T/T	T/T	T/T	T/T	T/T	T/T	T/T	T/T	T/T	T/T	T/T
Affx-123322850	CcLG03	0	A/A	G/G	G/G	G/G	G/G	G/G	G/G	G/G	G/G	G/G	G/G	G/G	G/G	G/G	G/G	G/G	G/G	G/G	G/G	G/G	G/G	G/G	G/G	G/G	G/G	G/G	G/G	G/G	G/G	G/G	G/G	G/G	G/G	G/G	G/G	---	G/G	G/G	G/G	G/G	G/G	G/G	G/G	G/G	G/G	G/G	G/G
Affx-123322902	CcLG03	0	A/A	G/G	G/G	G/G	G/G	G/G	G/G	G/G	G/G	G/G	G/G	G/G	G/G	G/G	G/G	G/G	G/G	G/G	G/G	G/G	G/G	G/G	G/G	G/G	G/G	G/G	G/G	G/G	G/G	G/G	G/G	G/G	G/G	G/G	G/G	---	G/G	G/G	G/G	G/G	G/G	G/G	G/G	G/G	G/G	G/G	G/G
Affx-123324674	CcLG03	0	G/G	T/T	T/T	T/T	T/T	T/T	T/T	T/T	T/T	T/T	T/T	T/T	T/T	T/T	T/T	T/T	T/T	T/T	T/T	T/T	T/T	T/T	T/T	T/T	T/T	T/T	T/T	T/T	T/T	T/T	T/T	T/T	T/T	T/T	T/T	---	T/T	T/T	T/T	T/T	T/T	T/T	T/T	T/T	T/T	T/T	T/T
Affx-123357587	CcLG03	0	C/C	T/T	T/T	T/T	T/T	T/T	T/T	T/T	T/T	T/T	T/T	T/T	T/T	T/T	T/T	T/T	T/T	T/T	T/T	T/T	T/T	T/T	T/T	T/T	T/T	T/T	T/T	T/T	T/T	T/T	T/T	T/T	T/T	T/T	T/T	---	T/T	T/T	T/T	T/T	T/T	T/T	T/T	T/T	T/T	T/T	T/T
Affx-123357468	CcLG03	0	T/T	C/C	C/C	C/C	C/C	C/C	C/C	C/C	C/C	C/C	C/C	C/C	C/C	C/C	C/C	C/C	C/C	C/C	C/C	C/C	C/C	C/C	C/C	C/C	C/C	C/C	C/C	C/C	C/C	C/C	C/C	C/C	C/C	C/C	C/C	---	C/C	C/C	C/C	C/C	C/C	C/C	C/C	C/C	C/C	C/C	C/C
Affx-123357105	CcLG03	0	A/A	G/G	G/G	G/G	G/G	G/G	G/G	G/G	G/G	G/G	G/G	G/G	G/G	G/G	G/G	G/G	G/G	G/G	G/G	G/G	G/G	G/G	G/G	G/G	G/G	G/G	G/G	G/G	G/G	G/G	G/G	G/G	G/G	G/G	G/G	---	G/G	G/G	G/G	G/G	G/G	G/G	G/G	G/G	G/G	---	G/G
Affx-123352192	CcLG03	0	A/A	G/G	G/G	G/G	G/G	G/G	G/G	G/G	G/G	G/G	G/G	G/G	G/G	G/G	G/G	G/G	G/G	G/G	G/G	G/G	G/G	G/G	G/G	G/G	G/G	G/G	G/G	G/G	G/G	G/G	G/G	G/G	G/G	G/G	G/G	---	G/G	G/G	G/G	G/G	G/G	G/G	G/G	G/G	G/G	---	G/G
Affx-123326616	CcLG03	0	G/G	T/T	T/T	T/T	T/T	T/T	T/T	T/T	T/T	T/T	T/T	T/T	T/T	T/T	T/T	T/T	T/T	T/T	T/T	T/T	T/T	T/T	T/T	T/T	T/T	T/T	T/T	T/T	T/T	T/T	T/T	T/T	T/T	T/T	T/T	---	T/T	T/T	T/T	T/T	T/T	T/T	T/T	T/T	T/T	T/T	T/T
Affx-123355787	CcLG03	0	T/T	C/C	C/C	C/C	C/C	C/C	C/C	C/C	C/C	C/C	C/C	C/C	C/C	C/C	C/C	C/C	C/C	C/C	C/C	C/C	C/C	C/C	C/C	C/C	C/C	C/C	C/C	C/C	C/C	C/C	C/C	C/C	C/C	C/C	C/C	---	C/C	C/C	C/C	C/C	C/C	C/C	C/C	C/C	C/C	C/C	C/C
Affx-123326785	CcLG03	0	A/A	C/C	C/C	C/C	C/C	C/C	C/C	C/C	C/C	C/C	C/C	C/C	C/C	C/C	C/C	C/C	C/C	C/C	C/C	C/C	C/C	C/C	C/C	C/C	C/C	C/C	C/C	C/C	C/C	C/C	C/C	C/C	C/C	C/C	C/C	---	C/C	C/C	C/C	C/C	C/C	C/C	C/C	C/C	C/C	C/C	C/C
Affx-123328866	CcLG03	0	T/T	C/C	C/C	C/C	C/C	C/C	C/C	C/C	C/C	C/C	C/C	C/C	C/C	C/C	C/C	C/C	C/C	C/C	C/C	C/C	C/C	C/C	C/C	C/C	C/C	C/C	C/C	C/C	C/C	C/C	C/C	C/C	C/C	C/C	C/C	---	C/C	C/C	C/C	C/C	C/C	C/C	C/C	C/C	C/C	C/C	C/C
Affx-123329026	CcLG03	0	A/A	G/G	G/G	G/G	G/G	G/G	G/G	G/G	G/G	G/G	G/G	G/G	G/G	G/G	G/G	G/G	G/G	G/G	G/G	G/G	G/G	G/G	G/G	G/G	G/G	G/G	G/G	G/G	G/G	G/G	G/G	G/G	G/G	G/G	G/G	---	G/G	G/G	G/G	G/G	G/G	G/G	G/G	G/G	G/G	G/G	G/G
Affx-123330418	CcLG03	0	A/A	C/C	C/C	C/C	C/C	C/C	C/C	C/C	C/C	C/C	C/C	C/C	C/C	C/C	C/C	C/C	C/C	C/C	C/C	C/C	C/C	C/C	C/C	C/C	C/C	C/C	C/C	C/C	C/C	C/C	C/C	C/C	C/C	C/C	C/C	---	C/C	C/C	C/C	C/C	C/C	C/C	C/C	C/C	C/C	C/C	C/C
Affx-123354718	CcLG03	0	C/C	T/T	T/T	T/T	T/T	T/T	T/T	T/T	T/T	T/T	T/T	T/T	T/T	T/T	T/T	T/T	T/T	T/T	T/T	T/T	T/T	T/T	T/T	T/T	T/T	T/T	T/T	T/T	T/T	T/T	T/T	T/T	T/T	T/T	T/T	---	T/T	T/T	T/T	T/T	T/T	T/T	T/T	T/T	T/T	T/T	T/T
Affx-123354706	CcLG03	0	T/T	C/C	C/C	C/C	C/C	C/C	C/C	C/C	C/C	C/C	C/C	C/C	C/C	C/C	C/C	C/C	C/C	C/C	C/C	C/C	C/C	C/C	C/C	C/C	C/C	C/C	C/C	C/C	C/C	C/C	C/C	C/C	C/C	C/C	C/C	---	C/C	C/C	C/C	C/C	C/C	C/C	C/C	C/C	C/C	C/C	C/C
Affx-123331671	CcLG03	0	C/C	T/T	T/T	T/T	T/T	T/T	T/T	T/T	T/T	T/T	T/T	T/T	T/T	T/T	T/T	T/T	T/T	T/T	T/T	T/T	T/T	T/T	T/T	T/T	T/T	T/T	T/T	T/T	T/T	T/T	T/T	T/T	T/T	T/T	T/T	---	T/T	T/T	T/T	T/T	T/T	T/T	T/T	T/T	T/T	T/T	T/T
Affx-123354617	CcLG03	0	A/A	G/G	G/G	G/G	G/G	G/G	G/G	G/G	G/G	G/G	G/G	G/G	G/G	G/G	G/G	G/G	G/G	G/G	G/G	G/G	G/G	G/G	G/G	G/G	G/G	G/G	G/G	G/G	G/G	G/G	G/G	G/G	G/G	G/G	G/G	---	G/G	G/G	G/G	G/G	G/G	G/G	G/G	G/G	G/G	G/G	G/G
Affx-123354039	CcLG03	0	C/C	T/T	T/T	T/T	T/T	T/T	T/T	T/T	T/T	T/T	T/T	T/T	T/T	T/T	T/T	T/T	T/T	T/T	T/T	T/T	T/T	T/T	T/T	T/T	T/T	T/T	---	T/T	T/T	T/T	T/T	T/T	T/T	T/T	T/T	---	T/T	T/T	T/T	T/T	T/T	T/T	T/T	T/T	T/T	T/T	T/T
Affx-123332164	CcLG03	0	T/T	C/C	C/C	C/C	C/C	C/C	C/C	C/C	C/C	C/C	C/C	C/C	C/C	C/C	C/C	C/C	C/C	C/C	C/C	C/C	C/C	C/C	C/C	C/C	C/C	C/C	C/C	C/C	C/C	C/C	C/C	C/C	C/C	C/C	C/C	---	C/C	C/C	C/C	C/C	C/C	C/C	C/C	C/C	C/C	C/C	C/C
Affx-123332178	CcLG03	0	A/A	G/G	G/G	G/G	G/G	G/G	G/G	G/G	G/G	G/G	G/G	G/G	G/G	G/G	G/G	G/G	G/G	G/G	G/G	G/G	G/G	G/G	G/G	G/G	G/G	G/G	G/G	G/G	G/G	G/G	G/G	G/G	G/G	G/G	G/G	---	G/G	G/G	G/G	G/G	G/G	G/G	G/G	G/G	G/G	G/G	G/G
Affx-123353367	CcLG03	0	C/C	T/T	T/T	T/T	T/T	T/T	T/T	T/T	T/T	T/T	T/T	T/T	T/T	T/T	T/T	T/T	T/T	T/T	T/T	T/T	T/T	T/T	T/T	T/T	T/T	T/T	T/T	T/T	T/T	T/T	T/T	T/T	T/T	T/T	T/T	---	T/T	T/T	T/T	T/T	T/T	T/T	T/T	T/T	T/T	T/T	T/T
Affx-123332228	CcLG03	0	C/C	T/T	T/T	T/T	T/T	T/T	T/T	T/T	T/T	T/T	T/T	T/T	T/T	T/T	T/T	T/T	T/T	T/T	T/T	T/T	T/T	T/T	T/T	T/T	T/T	T/T	T/T	T/T	T/T	T/T	T/T	T/T	T/T	T/T	T/T	---	T/T	T/T	T/T	T/T	T/T	T/T	T/T	T/T	T/T	---	T/T
Affx-123346885	CcLG03	0	C/C	A/A	C/C	C/C	C/C	C/C	C/C	C/C	C/C	C/C	C/C	C/C	C/C	C/C	C/C	C/C	C/C	C/C	C/C	C/C	C/C	C/C	C/C	C/C	C/C	C/C	C/C	C/C	C/C	C/C	C/C	---	C/C	C/C	C/C	C/C	C/C	C/C	C/C	C/C	C/C	C/C	C/C	C/C	C/C	A/A	C/C
Affx-123351975	CcLG03	0	T/T	C/C	C/C	C/C	C/C	C/C	C/C	C/C	C/C	C/C	C/C	C/C	C/C	C/C	C/C	C/C	C/C	C/C	C/C	C/C	C/C	C/C	C/C	C/C	C/C	C/C	C/C	C/C	C/C	C/C	---	C/C	C/C	C/C	C/C	---	C/C	C/C	C/C	C/C	C/C	C/C	C/C	C/C	C/C	---	C/C
Affx-123301975	CcLG03	0	C/C	T/T	T/T	T/T	T/T	T/T	T/T	T/T	T/T	T/T	T/T	T/T	T/T	T/T	T/T	T/T	T/T	T/T	T/T	T/T	T/T	T/T	T/T	T/T	T/T	T/T	T/T	T/T	T/T	T/T	T/T	T/T	T/T	T/T	T/T	---	T/T	T/T	T/T	T/T	T/T	T/T	T/T	T/T	T/T	T/T	T/T
Affx-123332644	CcLG03	0	T/T	C/C	C/C	C/C	C/C	C/C	C/C	C/C	C/C	C/C	C/C	C/C	C/C	C/C	C/C	C/C	C/C	C/C	C/C	C/C	C/C	C/C	C/C	C/C	C/C	C/C	C/C	C/C	C/C	C/C	C/C	C/C	C/C	C/C	C/C	---	C/C	C/C	C/C	C/C	C/C	C/C	C/C	C/C	C/C	C/C	C/C
Affx-123333172	CcLG03	0	A/A	G/G	G/G	G/G	G/G	G/G	G/G	G/G	G/G	G/G	G/G	G/G	G/G	G/G	G/G	G/G	G/G	G/G	G/G	G/G	G/G	G/G	G/G	G/G	G/G	G/G	G/G	G/G	G/G	G/G	G/G	G/G	G/G	G/G	G/G	---	G/G	G/G	G/G	G/G	G/G	G/G	G/G	G/G	G/G	G/G	G/G
Affx-123351238	CcLG03	0	T/T	C/C	C/C	C/C	C/C	C/C	C/C	C/C	C/C	C/C	C/C	C/C	C/C	C/C	C/C	C/C	C/C	C/C	C/C	C/C	C/C	C/C	C/C	C/C	C/C	C/C	C/C	C/C	C/C	C/C	C/C	C/C	C/C	C/C	C/C	---	C/C	C/C	C/C	C/C	C/C	C/C	C/C	C/C	C/C	C/C	C/C
Affx-123333817	CcLG03	0	A/A	G/G	G/G	G/G	G/G	G/G	G/G	G/G	G/G	G/G	G/G	G/G	G/G	G/G	G/G	G/G	G/G	G/G	G/G	G/G	G/G	G/G	G/G	G/G	G/G	G/G	G/G	G/G	G/G	G/G	G/G	G/G	G/G	G/G	G/G	---	G/G	G/G	G/G	G/G	G/G	G/G	G/G	G/G	G/G	G/G	G/G
Affx-123350610	CcLG03	0	T/T	G/G	G/G	G/G	G/G	G/G	G/G	G/G	G/G	G/G	G/G	G/G	G/G	G/G	G/G	G/G	G/G	G/G	G/G	G/G	G/G	G/G	G/G	G/G	G/G	G/G	G/G	G/G	G/G	G/G	G/G	G/G	G/G	G/G	G/G	---	G/G	G/G	G/G	G/G	G/G	G/G	G/G	G/G	G/G	G/G	G/G
Affx-123350601	CcLG03	0	C/C	T/T	T/T	T/T	T/T	T/T	T/T	T/T	T/T	T/T	T/T	T/T	T/T	T/T	T/T	T/T	T/T	T/T	T/T	T/T	T/T	T/T	T/T	T/T	T/T	T/T	T/T	T/T	T/T	T/T	T/T	T/T	T/T	T/T	T/T	---	T/T	T/T	T/T	T/T	T/T	T/T	T/T	T/T	T/T	T/T	T/T
Affx-123333974	CcLG03	0	T/T	G/G	G/G	G/G	G/G	G/G	G/G	G/G	G/G	G/G	G/G	G/G	G/G	G/G	G/G	G/G	G/G	G/G	G/G	G/G	G/G	G/G	G/G	G/G	G/G	G/G	G/G	G/G	G/G	G/G	G/G	G/G	G/G	G/G	G/G	---	G/G	G/G	G/G	G/G	G/G	G/G	G/G	G/G	G/G	G/G	G/G
Affx-123350461	CcLG03	0	A/A	G/G	G/G	G/G	G/G	G/G	G/G	G/G	G/G	G/G	G/G	G/G	G/G	G/G	G/G	G/G	G/G	G/G	G/G	G/G	G/G	G/G	G/G	G/G	G/G	G/G	G/G	G/G	G/G	G/G	G/G	G/G	G/G	G/G	G/G	---	G/G	G/G	G/G	G/G	G/G	G/G	G/G	G/G	G/G	G/G	G/G
Affx-123350168	CcLG03	0	C/C	T/T	T/T	T/T	T/T	T/T	T/T	T/T	T/T	T/T	T/T	T/T	T/T	T/T	T/T	T/T	T/T	T/T	T/T	T/T	T/T	T/T	T/T	T/T	T/T	T/T	T/T	T/T	T/T	T/T	T/T	T/T	T/T	T/T	T/T	---	T/T	T/T	T/T	T/T	T/T	T/T	T/T	T/T	T/T	T/T	T/T
Affx-123350109	CcLG03	0	A/A	G/G	G/G	G/G	G/G	G/G	G/G	G/G	G/G	G/G	G/G	G/G	G/G	G/G	G/G	G/G	G/G	G/G	G/G	G/G	G/G	G/G	G/G	G/G	G/G	G/G	G/G	G/G	G/G	G/G	G/G	G/G	G/G	G/G	G/G	---	G/G	G/G	G/G	G/G	G/G	G/G	G/G	G/G	G/G	---	G/G
Affx-123334070	CcLG03	0	T/T	C/C	C/C	C/C	C/C	C/C	C/C	C/C	C/C	C/C	C/C	C/C	C/C	C/C	C/C	C/C	C/C	C/C	C/C	C/C	C/C	C/C	C/C	C/C	C/C	C/C	C/C	C/C	C/C	C/C	C/C	C/C	C/C	C/C	C/C	---	C/C	C/C	C/C	C/C	C/C	C/C	C/C	C/C	C/C	C/C	C/C
Affx-123349881	CcLG03	0	A/A	G/G	G/G	G/G	G/G	G/G	G/G	G/G	G/G	G/G	G/G	G/G	G/G	G/G	G/G	G/G	G/G	G/G	G/G	G/G	G/G	G/G	G/G	G/G	G/G	G/G	G/G	G/G	G/G	G/G	G/G	G/G	G/G	G/G	G/G	---	G/G	G/G	G/G	G/G	G/G	G/G	G/G	G/G	G/G	---	G/G
Affx-123334349	CcLG03	0	T/T	C/C	C/C	C/C	C/C	C/C	C/C	C/C	C/C	C/C	C/C	C/C	C/C	C/C	C/C	C/C	C/C	C/C	C/C	C/C	C/C	C/C	C/C	C/C	C/C	C/C	C/C	C/C	C/C	C/C	C/C	C/C	C/C	C/C	C/C	---	C/C	C/C	C/C	C/C	C/C	C/C	C/C	C/C	C/C	---	C/C
Affx-123335761	CcLG03	0	T/T	G/G	G/G	G/G	G/G	G/G	G/G	G/G	G/G	G/G	G/G	G/G	G/G	G/G	G/G	G/G	G/G	G/G	G/G	G/G	G/G	G/G	G/G	G/G	G/G	G/G	G/G	G/G	G/G	G/G	G/G	G/G	G/G	G/G	G/G	---	G/G	G/G	G/G	G/G	G/G	G/G	G/G	G/G	G/G	G/G	G/G
Affx-123349040	CcLG03	0	G/G	T/T	T/T	T/T	T/T	T/T	T/T	T/T	T/T	T/T	T/T	T/T	T/T	T/T	T/T	T/T	T/T	T/T	T/T	T/T	T/T	T/T	T/T	T/T	T/T	T/T	T/T	T/T	T/T	T/T	T/T	T/T	T/T	T/T	T/T	---	T/T	T/T	T/T	T/T	T/T	T/T	T/T	T/T	T/T	T/T	T/T
Affx-123336839	CcLG03	0	A/A	G/G	G/G	G/G	G/G	G/G	G/G	G/G	G/G	G/G	G/G	G/G	G/G	G/G	G/G	G/G	G/G	G/G	G/G	G/G	G/G	G/G	G/G	G/G	G/G	G/G	G/G	G/G	G/G	G/G	G/G	G/G	G/G	G/G	G/G	---	G/G	G/G	G/G	G/G	G/G	G/G	G/G	G/G	G/G	G/G	G/G
Affx-123337277	CcLG03	0	T/T	G/G	G/G	G/G	G/G	G/G	G/G	G/G	G/G	G/G	G/G	G/G	G/G	G/G	G/G	G/G	G/G	G/G	G/G	G/G	G/G	G/G	G/G	G/G	G/G	G/G	G/G	G/G	G/G	G/G	G/G	G/G	G/G	G/G	G/G	---	G/G	G/G	G/G	G/G	G/G	G/G	G/G	G/G	G/G	G/G	G/G
Affx-123337488	CcLG03	0	T/T	C/C	C/C	C/C	C/C	C/C	C/C	C/C	C/C	C/C	C/C	C/C	C/C	C/C	C/C	C/C	C/C	C/C	C/C	C/C	C/C	C/C	C/C	C/C	C/C	C/C	C/C	C/C	C/C	C/C	C/C	C/C	C/C	C/C	C/C	---	C/C	C/C	C/C	C/C	C/C	C/C	C/C	C/C	C/C	C/C	C/C
Affx-123348315	CcLG03	0	A/A	G/G	G/G	G/G	G/G	G/G	G/G	G/G	G/G	G/G	G/G	G/G	G/G	G/G	G/G	G/G	G/G	G/G	G/G	G/G	G/G	G/G	G/G	G/G	G/G	G/G	G/G	G/G	G/G	G/G	G/G	G/G	G/G	G/G	G/G	---	G/G	G/G	G/G	G/G	G/G	G/G	G/G	G/G	G/G	G/G	G/G
Affx-123337698	CcLG03	0	G/G	T/T	T/T	T/T	T/T	T/T	T/T	T/T	T/T	T/T	T/T	T/T	T/T	T/T	T/T	T/T	T/T	T/T	T/T	T/T	T/T	T/T	T/T	T/T	T/T	T/T	T/T	T/T	T/T	T/T	T/T	T/T	T/T	T/T	T/T	---	T/T	T/T	T/T	T/T	T/T	T/T	T/T	T/T	T/T	T/T	T/T
Affx-123339062	CcLG03	0	T/T	C/C	C/C	C/C	C/C	C/C	C/C	C/C	C/C	C/C	C/C	C/C	C/C	C/C	C/C	C/C	C/C	C/C	C/C	C/C	C/C	C/C	C/C	C/C	C/C	C/C	C/C	C/C	C/C	C/C	C/C	C/C	C/C	C/C	C/C	---	C/C	C/C	C/C	C/C	C/C	C/C	C/C	C/C	C/C	C/C	C/C
Affx-123348183	CcLG03	0	T/T	C/C	C/C	C/C	C/C	C/C	C/C	C/C	C/C	C/C	C/C	C/C	C/C	C/C	C/C	C/C	C/C	C/C	C/C	C/C	C/C	C/C	C/C	C/C	C/C	C/C	C/C	C/C	C/C	C/C	C/C	C/C	C/C	C/C	C/C	---	C/C	C/C	C/C	C/C	C/C	C/C	C/C	C/C	C/C	C/C	C/C
Affx-123312658	CcLG03	0	T/T	C/C	C/C	C/C	C/C	C/C	C/C	C/C	C/C	C/C	C/C	C/C	C/C	C/C	C/C	C/C	C/C	C/C	C/C	C/C	C/C	C/C	C/C	C/C	C/C	C/C	C/C	C/C	C/C	C/C	C/C	C/C	C/C	C/C	C/C	---	C/C	C/C	C/C	C/C	C/C	C/C	C/C	C/C	C/C	C/C	C/C
Affx-123348026	CcLG03	0	A/A	C/C	C/C	C/C	C/C	C/C	C/C	C/C	C/C	C/C	C/C	C/C	C/C	C/C	C/C	C/C	C/C	C/C	C/C	C/C	C/C	C/C	C/C	C/C	C/C	C/C	C/C	C/C	C/C	C/C	C/C	C/C	C/C	C/C	C/C	---	C/C	C/C	C/C	C/C	C/C	C/C	C/C	C/C	C/C	C/C	C/C
Affx-123347883	CcLG03	0	T/T	C/C	C/C	C/C	C/C	C/C	C/C	C/C	C/C	C/C	C/C	C/C	C/C	C/C	C/C	C/C	C/C	C/C	C/C	C/C	C/C	C/C	C/C	C/C	C/C	C/C	C/C	C/C	C/C	C/C	C/C	C/C	C/C	C/C	C/C	---	C/C	C/C	C/C	C/C	C/C	C/C	C/C	C/C	C/C	C/C	C/C
Affx-123339656	CcLG03	0	C/C	T/T	T/T	T/T	T/T	T/T	T/T	T/T	T/T	T/T	T/T	T/T	T/T	T/T	T/T	T/T	T/T	T/T	T/T	T/T	T/T	T/T	T/T	T/T	T/T	T/T	T/T	T/T	T/T	T/T	T/T	T/T	T/T	T/T	T/T	---	T/T	T/T	T/T	T/T	T/T	T/T	T/T	T/T	T/T	T/T	T/T
Affx-123339709	CcLG03	0	A/A	G/G	G/G	G/G	G/G	G/G	G/G	G/G	G/G	G/G	G/G	G/G	G/G	G/G	G/G	G/G	G/G	G/G	G/G	G/G	G/G	G/G	G/G	G/G	G/G	G/G	G/G	G/G	G/G	G/G	G/G	G/G	G/G	G/G	G/G	---	G/G	G/G	G/G	G/G	G/G	G/G	G/G	G/G	G/G	---	G/G
Affx-123340341	CcLG03	0	T/T	C/C	C/C	C/C	C/C	C/C	C/C	C/C	C/C	C/C	C/C	C/C	C/C	C/C	C/C	C/C	C/C	C/C	C/C	C/C	C/C	C/C	C/C	C/C	C/C	C/C	C/C	C/C	C/C	C/C	C/C	C/C	C/C	C/C	C/C	---	C/C	C/C	C/C	C/C	C/C	C/C	C/C	C/C	C/C	C/C	C/C
Affx-123346995	CcLG03	0	A/A	C/C	C/C	C/C	C/C	C/C	C/C	C/C	C/C	C/C	C/C	C/C	C/C	C/C	C/C	C/C	C/C	C/C	C/C	C/C	C/C	C/C	C/C	C/C	C/C	C/C	C/C	C/C	C/C	C/C	C/C	C/C	C/C	C/C	C/C	---	C/C	C/C	C/C	C/C	C/C	C/C	C/C	C/C	C/C	C/C	C/C
Affx-123346357	CcLG03	0	C/C	G/G	G/G	G/G	G/G	G/G	G/G	G/G	G/G	G/G	G/G	G/G	G/G	G/G	G/G	G/G	G/G	G/G	G/G	G/G	G/G	G/G	G/G	G/G	G/G	G/G	G/G	G/G	G/G	G/G	G/G	G/G	G/G	G/G	G/G	---	G/G	G/G	G/G	G/G	G/G	G/G	G/G	G/G	G/G	G/G	G/G
Affx-123340933	CcLG03	0	A/A	G/G	G/G	G/G	G/G	G/G	G/G	G/G	G/G	G/G	G/G	G/G	G/G	G/G	G/G	G/G	G/G	G/G	G/G	G/G	G/G	G/G	G/G	G/G	G/G	G/G	G/G	G/G	G/G	G/G	G/G	G/G	G/G	G/G	G/G	---	G/G	G/G	G/G	G/G	G/G	G/G	G/G	G/G	G/G	G/G	G/G
Affx-123341702	CcLG03	0	A/A	G/G	G/G	G/G	G/G	G/G	G/G	G/G	G/G	G/G	G/G	G/G	G/G	G/G	G/G	G/G	G/G	G/G	G/G	G/G	G/G	G/G	G/G	G/G	G/G	G/G	G/G	G/G	G/G	G/G	G/G	G/G	G/G	G/G	G/G	---	G/G	G/G	G/G	G/G	G/G	G/G	G/G	G/G	G/G	G/G	G/G
Affx-123345852	CcLG03	0	G/G	T/T	T/T	T/T	T/T	T/T	T/T	T/T	T/T	T/T	T/T	T/T	T/T	T/T	T/T	T/T	T/T	T/T	T/T	T/T	T/T	T/T	T/T	T/T	T/T	T/T	T/T	T/T	T/T	T/T	T/T	T/T	T/T	T/T	T/T	---	T/T	T/T	T/T	T/T	T/T	T/T	T/T	T/T	T/T	T/T	T/T
Affx-123345028	CcLG03	0	T/T	C/C	C/C	C/C	C/C	C/C	C/C	C/C	C/C	C/C	C/C	C/C	C/C	C/C	C/C	C/C	C/C	C/C	C/C	C/C	C/C	C/C	C/C	C/C	C/C	C/C	C/C	C/C	C/C	C/C	C/C	C/C	C/C	C/C	C/C	---	C/C	C/C	C/C	C/C	C/C	C/C	C/C	C/C	C/C	C/C	C/C
Affx-123343636	CcLG03	0	A/A	C/C	C/C	C/C	C/C	C/C	C/C	C/C	C/C	C/C	C/C	C/C	C/C	C/C	C/C	C/C	C/C	C/C	C/C	C/C	C/C	C/C	C/C	C/C	C/C	C/C	C/C	C/C	C/C	C/C	C/C	C/C	C/C	C/C	C/C	---	C/C	C/C	C/C	C/C	C/C	C/C	C/C	C/C	C/C	C/C	C/C
Affx-123344742	CcLG03	0	T/T	C/C	C/C	C/C	C/C	C/C	C/C	C/C	C/C	C/C	C/C	C/C	C/C	C/C	C/C	C/C	C/C	C/C	C/C	C/C	C/C	C/C	C/C	C/C	C/C	C/C	C/C	C/C	C/C	C/C	C/C	C/C	C/C	C/C	C/C	---	C/C	C/C	C/C	C/C	C/C	C/C	C/C	C/C	C/C	C/C	C/C
Affx-123360119	CcLG03	0	G/G	A/A	A/A	A/A	A/A	A/A	A/A	A/A	A/A	A/A	A/A	A/A	A/A	A/A	A/A	A/A	A/A	A/A	A/A	A/A	A/A	A/A	A/A	A/A	A/A	A/A	A/A	A/A	A/A	A/A	A/A	A/A	A/A	A/A	A/A	---	A/A	A/A	A/A	A/A	A/A	A/A	A/A	A/A	A/A	---	A/A
Affx-123344335	CcLG03	0	A/A	G/G	G/G	G/G	G/G	G/G	G/G	G/G	G/G	G/G	G/G	G/G	G/G	G/G	G/G	G/G	G/G	G/G	G/G	G/G	G/G	G/G	G/G	G/G	G/G	G/G	G/G	G/G	G/G	G/G	G/G	G/G	G/G	G/G	G/G	---	G/G	G/G	G/G	G/G	G/G	G/G	G/G	G/G	G/G	G/G	G/G
Affx-123344067	CcLG03	0	C/C	T/T	T/T	T/T	T/T	T/T	T/T	T/T	T/T	T/T	T/T	T/T	T/T	T/T	T/T	T/T	T/T	T/T	T/T	T/T	T/T	T/T	T/T	T/T	T/T	T/T	T/T	T/T	T/T	T/T	T/T	T/T	T/T	T/T	T/T	---	T/T	T/T	T/T	T/T	T/T	T/T	T/T	T/T	T/T	T/T	T/T
Affx-123343692	CcLG03	0	A/A	G/G	G/G	G/G	G/G	G/G	G/G	G/G	G/G	G/G	G/G	G/G	G/G	G/G	G/G	G/G	G/G	G/G	G/G	G/G	G/G	G/G	G/G	G/G	G/G	G/G	G/G	G/G	G/G	G/G	G/G	G/G	G/G	G/G	G/G	---	G/G	G/G	G/G	G/G	G/G	G/G	G/G	G/G	G/G	G/G	G/G
Affx-123343426	CcLG03	0	C/C	T/T	T/T	T/T	T/T	T/T	T/T	T/T	T/T	T/T	T/T	T/T	T/T	T/T	T/T	T/T	T/T	T/T	T/T	T/T	T/T	T/T	T/T	T/T	T/T	T/T	T/T	T/T	T/T	T/T	T/T	T/T	T/T	T/T	T/T	---	T/T	T/T	T/T	T/T	T/T	T/T	T/T	T/T	T/T	T/T	T/T
Affx-123360603	CcLG03	0	G/G	A/A	A/A	A/A	A/A	A/A	A/A	A/A	A/A	A/A	A/A	A/A	A/A	A/A	A/A	A/A	A/A	A/A	A/A	A/A	A/A	A/A	A/A	A/A	A/A	A/A	A/A	A/A	A/A	A/A	A/A	A/A	A/A	A/A	A/A	---	A/A	A/A	A/A	A/A	A/A	A/A	A/A	A/A	A/A	A/A	A/A
Affx-123312062	CcLG03	0	C/C	A/A	C/C	C/C	C/C	C/C	C/C	C/C	C/C	C/C	C/C	C/C	C/C	C/C	C/C	C/C	C/C	C/C	C/C	C/C	C/C	C/C	C/C	C/C	C/C	C/C	C/C	C/C	C/C	C/C	C/C	C/C	C/C	C/C	C/C	C/C	C/C	C/C	C/C	C/C	C/C	C/C	C/C	C/C	C/C	C/C	C/C
Affx-123349100	CcLG03	0.7	A/A	G/G	G/G	G/G	G/G	G/G	G/G	G/G	G/G	G/G	G/G	G/G	G/G	G/G	G/G	G/G	G/G	G/G	G/G	G/G	G/G	G/G	G/G	A/A	G/G	G/G	G/G	G/G	G/G	G/G	G/G	G/G	G/G	G/G	G/G	G/G	G/G	G/G	G/G	G/G	G/G	G/G	G/G	G/G	G/G	G/G	G/G
Affx-123348572	CcLG03	0.7	A/A	G/G	G/G	G/G	G/G	G/G	G/G	G/G	G/G	G/G	G/G	G/G	G/G	G/G	G/G	G/G	G/G	G/G	G/G	G/G	G/G	G/G	G/G	A/A	G/G	G/G	G/G	G/G	G/G	G/G	G/G	G/G	G/G	G/G	G/G	---	G/G	G/G	G/G	G/G	G/G	G/G	G/G	G/G	G/G	G/G	G/G
Affx-123348505	CcLG03	0.7	A/A	C/C	C/C	C/C	C/C	C/C	C/C	C/C	C/C	C/C	C/C	C/C	C/C	C/C	C/C	C/C	C/C	C/C	C/C	C/C	C/C	C/C	C/C	A/A	C/C	C/C	C/C	C/C	C/C	C/C	C/C	C/C	C/C	C/C	C/C	---	C/C	C/C	C/C	C/C	C/C	C/C	C/C	C/C	C/C	C/C	C/C
Affx-123336840	CcLG03	0.7	C/C	G/G	G/G	G/G	G/G	G/G	G/G	G/G	G/G	G/G	G/G	G/G	G/G	G/G	G/G	G/G	G/G	G/G	G/G	G/G	G/G	G/G	G/G	C/C	G/G	G/G	G/G	G/G	G/G	G/G	G/G	G/G	G/G	G/G	G/G	---	G/G	G/G	G/G	G/G	G/G	G/G	G/G	G/G	G/G	G/G	G/G
Affx-123336878	CcLG03	0.7	T/T	G/G	G/G	G/G	G/G	G/G	G/G	G/G	G/G	G/G	G/G	G/G	G/G	G/G	G/G	G/G	G/G	G/G	G/G	G/G	G/G	G/G	G/G	T/T	G/G	G/G	G/G	G/G	G/G	G/G	---	G/G	G/G	G/G	G/G	---	G/G	G/G	G/G	G/G	G/G	G/G	G/G	G/G	G/G	---	G/G
Affx-123348411	CcLG03	0.7	A/A	G/G	G/G	G/G	G/G	G/G	G/G	G/G	G/G	G/G	G/G	G/G	G/G	G/G	G/G	G/G	G/G	G/G	G/G	G/G	G/G	G/G	G/G	A/A	G/G	G/G	G/G	G/G	G/G	G/G	G/G	G/G	G/G	G/G	G/G	---	G/G	G/G	G/G	G/G	G/G	G/G	G/G	G/G	G/G	G/G	G/G
Affx-123348279	CcLG03	0.7	T/T	C/C	C/C	C/C	C/C	C/C	C/C	C/C	C/C	C/C	C/C	C/C	C/C	C/C	C/C	C/C	C/C	C/C	C/C	C/C	C/C	C/C	C/C	T/T	C/C	C/C	C/C	C/C	C/C	C/C	C/C	C/C	C/C	C/C	C/C	---	C/C	C/C	C/C	C/C	C/C	C/C	C/C	C/C	C/C	C/C	C/C
Affx-123348207	CcLG03	0.7	A/A	C/C	C/C	C/C	C/C	C/C	C/C	C/C	C/C	C/C	C/C	C/C	C/C	C/C	C/C	C/C	C/C	C/C	C/C	C/C	C/C	C/C	C/C	A/A	C/C	C/C	C/C	C/C	C/C	C/C	C/C	C/C	C/C	C/C	C/C	---	C/C	C/C	C/C	C/C	C/C	C/C	C/C	C/C	C/C	C/C	C/C
Affx-123338695	CcLG03	0.7	A/A	G/G	G/G	G/G	G/G	G/G	G/G	G/G	G/G	G/G	G/G	G/G	G/G	G/G	G/G	G/G	G/G	G/G	G/G	G/G	G/G	G/G	G/G	A/A	G/G	G/G	G/G	G/G	G/G	G/G	G/G	G/G	G/G	G/G	G/G	---	G/G	G/G	G/G	G/G	G/G	G/G	G/G	G/G	G/G	G/G	G/G
Affx-123348108	CcLG03	0.7	A/A	G/G	G/G	G/G	G/G	G/G	G/G	G/G	G/G	G/G	G/G	G/G	G/G	G/G	G/G	G/G	G/G	G/G	G/G	G/G	G/G	G/G	G/G	A/A	G/G	G/G	G/G	G/G	G/G	G/G	---	G/G	G/G	G/G	G/G	---	G/G	G/G	G/G	G/G	G/G	G/G	G/G	G/G	G/G	G/G	G/G
Affx-123339160	CcLG03	0.7	C/C	T/T	T/T	T/T	T/T	T/T	T/T	T/T	T/T	T/T	T/T	T/T	T/T	T/T	T/T	T/T	T/T	T/T	T/T	T/T	T/T	T/T	T/T	C/C	T/T	T/T	T/T	T/T	T/T	T/T	T/T	T/T	T/T	T/T	T/T	---	T/T	T/T	T/T	T/T	T/T	T/T	T/T	T/T	T/T	T/T	T/T
Affx-123347812	CcLG03	0.7	T/T	C/C	C/C	C/C	C/C	C/C	C/C	C/C	C/C	C/C	C/C	C/C	C/C	C/C	C/C	C/C	C/C	C/C	C/C	C/C	C/C	C/C	C/C	T/T	C/C	C/C	C/C	C/C	C/C	C/C	C/C	C/C	C/C	C/C	C/C	---	C/C	C/C	C/C	C/C	C/C	C/C	C/C	C/C	C/C	C/C	C/C
Affx-123347785	CcLG03	0.7	C/C	T/T	T/T	T/T	T/T	T/T	T/T	T/T	T/T	T/T	T/T	T/T	T/T	T/T	T/T	T/T	T/T	T/T	T/T	T/T	T/T	T/T	T/T	C/C	T/T	T/T	T/T	T/T	T/T	T/T	---	T/T	T/T	T/T	T/T	---	T/T	T/T	T/T	T/T	T/T	T/T	T/T	T/T	T/T	---	T/T
Affx-123347174	CcLG03	0.7	C/C	T/T	T/T	T/T	T/T	T/T	T/T	T/T	T/T	T/T	T/T	T/T	T/T	T/T	T/T	T/T	T/T	T/T	T/T	T/T	T/T	T/T	T/T	C/C	T/T	T/T	T/T	T/T	T/T	T/T	T/T	T/T	T/T	T/T	T/T	---	T/T	T/T	T/T	T/T	T/T	T/T	T/T	T/T	T/T	T/T	T/T
Affx-123340140	CcLG03	0.7	A/A	C/C	C/C	C/C	C/C	C/C	C/C	C/C	C/C	C/C	C/C	C/C	C/C	C/C	C/C	C/C	C/C	C/C	C/C	C/C	C/C	C/C	C/C	A/A	C/C	C/C	C/C	C/C	C/C	C/C	C/C	C/C	C/C	C/C	C/C	---	C/C	C/C	C/C	C/C	C/C	C/C	C/C	C/C	C/C	C/C	C/C
Affx-123340242	CcLG03	0.7	A/A	G/G	G/G	G/G	G/G	G/G	G/G	G/G	G/G	G/G	G/G	G/G	G/G	G/G	G/G	G/G	G/G	G/G	G/G	G/G	G/G	G/G	G/G	A/A	G/G	G/G	G/G	G/G	G/G	G/G	G/G	G/G	G/G	G/G	G/G	---	G/G	G/G	G/G	G/G	G/G	G/G	G/G	G/G	G/G	G/G	G/G
Affx-123346006	CcLG03	0.7	T/T	C/C	C/C	C/C	C/C	C/C	C/C	C/C	C/C	C/C	C/C	C/C	C/C	C/C	C/C	C/C	C/C	C/C	C/C	C/C	C/C	C/C	C/C	T/T	C/C	C/C	C/C	C/C	C/C	C/C	C/C	C/C	C/C	C/C	C/C	---	C/C	C/C	C/C	C/C	C/C	C/C	C/C	C/C	C/C	C/C	C/C
Affx-123345864	CcLG03	0.7	A/A	G/G	G/G	G/G	G/G	G/G	G/G	G/G	G/G	G/G	G/G	G/G	G/G	G/G	G/G	G/G	G/G	G/G	G/G	G/G	G/G	G/G	G/G	A/A	G/G	G/G	G/G	G/G	G/G	G/G	G/G	G/G	G/G	G/G	G/G	---	G/G	G/G	G/G	G/G	G/G	G/G	G/G	G/G	G/G	G/G	G/G
Affx-123341554	CcLG03	0.7	T/T	C/C	C/C	C/C	C/C	C/C	C/C	C/C	C/C	C/C	C/C	C/C	C/C	C/C	C/C	C/C	C/C	C/C	C/C	C/C	C/C	C/C	C/C	T/T	C/C	C/C	C/C	C/C	C/C	C/C	C/C	C/C	C/C	C/C	C/C	---	C/C	C/C	C/C	C/C	C/C	C/C	C/C	C/C	C/C	C/C	C/C
Affx-123344385	CcLG03	0.7	A/A	T/T	T/T	T/T	T/T	T/T	T/T	T/T	T/T	T/T	T/T	T/T	T/T	T/T	T/T	T/T	T/T	T/T	T/T	T/T	T/T	T/T	T/T	A/A	T/T	T/T	T/T	T/T	T/T	T/T	T/T	T/T	T/T	T/T	T/T	---	T/T	T/T	T/T	T/T	T/T	T/T	T/T	T/T	T/T	T/T	T/T
Affx-123312232	CcLG03	0.7	A/A	G/G	G/G	G/G	G/G	G/G	G/G	G/G	G/G	G/G	G/G	G/G	G/G	G/G	G/G	G/G	G/G	G/G	G/G	G/G	G/G	G/G	G/G	A/A	G/G	G/G	G/G	G/G	G/G	G/G	---	G/G	G/G	G/G	G/G	---	G/G	G/G	G/G	G/G	G/G	G/G	G/G	G/G	G/G	G/G	G/G
Affx-123344752	CcLG03	0.7	C/C	T/T	T/T	T/T	T/T	T/T	T/T	T/T	T/T	T/T	T/T	T/T	T/T	T/T	T/T	T/T	T/T	T/T	T/T	T/T	T/T	T/T	T/T	C/C	T/T	T/T	T/T	T/T	T/T	T/T	C/C	T/T	T/T	T/T	T/T	---	T/T	T/T	T/T	T/T	T/T	T/T	T/T	T/T	T/T	T/T	T/T
Affx-123343672	CcLG03	0.7	A/A	G/G	G/G	G/G	G/G	G/G	G/G	G/G	G/G	G/G	G/G	G/G	G/G	G/G	G/G	G/G	G/G	G/G	G/G	G/G	G/G	G/G	G/G	A/A	G/G	G/G	G/G	G/G	G/G	G/G	---	G/G	G/G	G/G	G/G	---	G/G	G/G	G/G	G/G	G/G	G/G	G/G	G/G	G/G	---	G/G
Affx-123343281	CcLG03	0.7	C/C	T/T	T/T	T/T	T/T	T/T	T/T	T/T	T/T	T/T	T/T	T/T	T/T	T/T	T/T	T/T	T/T	T/T	T/T	T/T	T/T	T/T	T/T	C/C	T/T	T/T	T/T	T/T	T/T	T/T	T/T	T/T	T/T	T/T	T/T	---	T/T	T/T	T/T	T/T	T/T	T/T	T/T	T/T	T/T	T/T	T/T
Affx-123349855	CcLG03	0.7	A/A	G/G	G/G	G/G	G/G	G/G	G/G	G/G	G/G	G/G	G/G	G/G	G/G	G/G	G/G	G/G	G/G	G/G	G/G	G/G	G/G	G/G	G/G	A/A	G/G	G/G	G/G	G/G	G/G	G/G	G/G	G/G	G/G	G/G	G/G	---	G/G	G/G	G/G	G/G	G/G	G/G	G/G	G/G	G/G	G/G	G/G
Affx-123349984	CcLG03	0.7	G/G	T/T	T/T	T/T	T/T	T/T	T/T	T/T	T/T	T/T	T/T	T/T	T/T	T/T	T/T	T/T	T/T	T/T	T/T	T/T	T/T	T/T	T/T	G/G	T/T	T/T	T/T	T/T	T/T	T/T	---	T/T	T/T	T/T	T/T	---	T/T	T/T	T/T	T/T	T/T	T/T	T/T	T/T	T/T	---	T/T
Affx-123350552	CcLG03	0.7	C/C	T/T	T/T	T/T	T/T	T/T	T/T	T/T	T/T	T/T	T/T	T/T	T/T	T/T	T/T	T/T	T/T	T/T	T/T	T/T	T/T	T/T	T/T	C/C	T/T	T/T	T/T	T/T	T/T	T/T	T/T	T/T	T/T	T/T	T/T	---	T/T	T/T	T/T	T/T	T/T	T/T	T/T	T/T	T/T	T/T	T/T
Affx-123350711	CcLG03	0.7	T/T	C/C	C/C	C/C	C/C	C/C	C/C	C/C	C/C	C/C	C/C	C/C	C/C	C/C	C/C	C/C	C/C	C/C	C/C	C/C	C/C	C/C	C/C	T/T	C/C	C/C	C/C	C/C	C/C	C/C	C/C	C/C	C/C	C/C	C/C	---	C/C	C/C	C/C	C/C	C/C	C/C	C/C	C/C	C/C	C/C	C/C
Affx-123351427	CcLG03	0.7	A/A	G/G	G/G	G/G	G/G	G/G	G/G	G/G	G/G	G/G	G/G	G/G	G/G	G/G	G/G	G/G	G/G	G/G	G/G	G/G	G/G	G/G	G/G	A/A	G/G	G/G	G/G	G/G	G/G	G/G	G/G	G/G	G/G	G/G	G/G	---	G/G	G/G	G/G	G/G	G/G	G/G	G/G	G/G	G/G	G/G	G/G
Affx-123351497	CcLG03	0.7	G/G	T/T	T/T	T/T	T/T	T/T	T/T	T/T	T/T	T/T	T/T	T/T	T/T	T/T	T/T	T/T	T/T	T/T	T/T	T/T	T/T	T/T	T/T	G/G	T/T	T/T	T/T	T/T	T/T	T/T	T/T	T/T	T/T	T/T	T/T	---	T/T	T/T	T/T	T/T	T/T	T/T	T/T	T/T	T/T	T/T	T/T
Affx-123352329	CcLG03	0.7	T/T	G/G	G/G	G/G	G/G	G/G	G/G	G/G	G/G	G/G	G/G	G/G	G/G	G/G	G/G	G/G	G/G	G/G	G/G	G/G	G/G	G/G	G/G	T/T	G/G	G/G	G/G	G/G	G/G	G/G	G/G	G/G	G/G	G/G	G/G	---	G/G	G/G	G/G	G/G	G/G	G/G	G/G	G/G	G/G	G/G	G/G
Affx-123353337	CcLG03	0.7	C/C	T/T	T/T	T/T	T/T	T/T	T/T	T/T	T/T	T/T	T/T	T/T	T/T	T/T	T/T	T/T	T/T	T/T	T/T	T/T	T/T	T/T	T/T	C/C	T/T	T/T	T/T	T/T	T/T	T/T	T/T	T/T	T/T	T/T	T/T	---	T/T	T/T	T/T	T/T	T/T	T/T	T/T	T/T	T/T	T/T	T/T
Affx-123332171	CcLG03	0.7	G/G	T/T	T/T	T/T	T/T	T/T	T/T	T/T	T/T	T/T	T/T	T/T	T/T	T/T	T/T	T/T	T/T	T/T	T/T	T/T	T/T	T/T	T/T	G/G	T/T	T/T	T/T	T/T	T/T	T/T	T/T	T/T	T/T	T/T	T/T	---	T/T	T/T	T/T	T/T	T/T	T/T	T/T	T/T	T/T	T/T	T/T
Affx-123353429	CcLG03	0.7	A/A	G/G	G/G	G/G	G/G	G/G	G/G	G/G	G/G	G/G	G/G	G/G	G/G	G/G	G/G	G/G	G/G	G/G	G/G	G/G	G/G	G/G	G/G	A/A	G/G	G/G	G/G	G/G	G/G	G/G	G/G	G/G	G/G	G/G	G/G	---	G/G	G/G	G/G	G/G	G/G	G/G	G/G	G/G	G/G	G/G	G/G
Affx-123331787	CcLG03	0.7	C/C	G/G	G/G	G/G	G/G	G/G	G/G	G/G	G/G	G/G	G/G	G/G	G/G	G/G	G/G	G/G	G/G	G/G	G/G	G/G	G/G	G/G	G/G	C/C	G/G	G/G	G/G	G/G	G/G	G/G	G/G	G/G	G/G	G/G	G/G	---	G/G	G/G	G/G	G/G	G/G	G/G	G/G	G/G	G/G	G/G	G/G
Affx-123353885	CcLG03	0.7	G/G	T/T	T/T	T/T	T/T	T/T	T/T	T/T	T/T	T/T	T/T	T/T	T/T	T/T	T/T	T/T	T/T	T/T	T/T	T/T	T/T	T/T	T/T	G/G	T/T	T/T	T/T	T/T	T/T	T/T	T/T	T/T	T/T	T/T	T/T	---	T/T	T/T	T/T	T/T	T/T	T/T	T/T	T/T	T/T	T/T	T/T
Affx-123331206	CcLG03	0.7	G/G	C/C	C/C	C/C	C/C	C/C	C/C	C/C	C/C	C/C	C/C	C/C	C/C	C/C	C/C	C/C	C/C	C/C	C/C	C/C	C/C	C/C	C/C	G/G	C/C	C/C	C/C	C/C	C/C	C/C	C/C	C/C	C/C	C/C	C/C	---	C/C	C/C	C/C	C/C	C/C	C/C	C/C	C/C	C/C	C/C	C/C
Affx-123354645	CcLG03	0.7	C/C	T/T	T/T	T/T	T/T	T/T	T/T	T/T	T/T	T/T	T/T	T/T	T/T	T/T	T/T	T/T	T/T	T/T	T/T	T/T	T/T	T/T	T/T	C/C	T/T	T/T	T/T	T/T	T/T	T/T	T/T	T/T	T/T	T/T	T/T	---	T/T	T/T	T/T	T/T	T/T	T/T	T/T	T/T	T/T	T/T	T/T
Affx-123355062	CcLG03	0.7	G/G	T/T	T/T	T/T	T/T	T/T	T/T	T/T	T/T	T/T	T/T	T/T	T/T	T/T	T/T	T/T	T/T	T/T	T/T	T/T	T/T	T/T	T/T	G/G	T/T	T/T	T/T	T/T	T/T	T/T	T/T	T/T	T/T	T/T	T/T	---	T/T	T/T	T/T	T/T	T/T	T/T	T/T	T/T	T/T	T/T	T/T
Affx-123355428	CcLG03	0.7	T/T	C/C	C/C	C/C	C/C	C/C	C/C	C/C	C/C	C/C	C/C	C/C	C/C	C/C	C/C	C/C	C/C	C/C	C/C	C/C	C/C	C/C	C/C	T/T	C/C	C/C	C/C	C/C	C/C	C/C	C/C	C/C	C/C	C/C	C/C	---	C/C	C/C	C/C	C/C	C/C	C/C	C/C	C/C	C/C	C/C	C/C
Affx-123328384	CcLG03	0.7	T/T	C/C	C/C	C/C	C/C	C/C	C/C	C/C	C/C	C/C	C/C	C/C	C/C	C/C	C/C	C/C	C/C	C/C	C/C	C/C	C/C	C/C	C/C	T/T	C/C	C/C	C/C	C/C	C/C	C/C	C/C	C/C	C/C	C/C	C/C	---	C/C	C/C	C/C	C/C	C/C	C/C	C/C	C/C	C/C	C/C	C/C
Affx-123328070	CcLG03	0.7	A/A	G/G	G/G	G/G	G/G	G/G	G/G	G/G	G/G	G/G	G/G	G/G	G/G	G/G	G/G	G/G	G/G	G/G	G/G	G/G	G/G	G/G	G/G	A/A	G/G	G/G	G/G	G/G	G/G	G/G	G/G	G/G	G/G	G/G	G/G	---	G/G	G/G	G/G	G/G	G/G	G/G	G/G	G/G	G/G	G/G	G/G
Affx-123327678	CcLG03	0.7	T/T	C/C	C/C	C/C	C/C	C/C	C/C	C/C	C/C	C/C	C/C	C/C	C/C	C/C	C/C	C/C	C/C	C/C	C/C	C/C	C/C	C/C	C/C	T/T	C/C	C/C	C/C	C/C	C/C	C/C	C/C	C/C	C/C	C/C	---	---	C/C	C/C	C/C	C/C	C/C	C/C	C/C	C/C	C/C	C/C	C/C
Affx-123327531	CcLG03	0.7	A/A	G/G	G/G	G/G	G/G	G/G	G/G	G/G	G/G	G/G	G/G	G/G	G/G	G/G	G/G	G/G	G/G	G/G	G/G	G/G	G/G	G/G	G/G	A/A	G/G	G/G	G/G	G/G	G/G	G/G	G/G	G/G	G/G	G/G	G/G	---	G/G	G/G	G/G	G/G	G/G	G/G	G/G	G/G	G/G	G/G	G/G
Affx-123355570	CcLG03	0.7	T/T	C/C	C/C	C/C	C/C	C/C	C/C	C/C	C/C	C/C	C/C	C/C	C/C	C/C	C/C	C/C	C/C	C/C	C/C	C/C	C/C	C/C	C/C	T/T	C/C	C/C	C/C	C/C	C/C	C/C	C/C	C/C	C/C	C/C	C/C	---	C/C	C/C	C/C	C/C	C/C	C/C	C/C	C/C	C/C	C/C	C/C
Affx-123355670	CcLG03	0.7	A/A	G/G	G/G	G/G	G/G	G/G	G/G	G/G	G/G	G/G	G/G	G/G	G/G	G/G	G/G	G/G	G/G	G/G	G/G	G/G	G/G	G/G	G/G	A/A	G/G	G/G	G/G	G/G	G/G	G/G	G/G	G/G	G/G	G/G	G/G	---	G/G	G/G	G/G	G/G	G/G	G/G	G/G	G/G	G/G	G/G	G/G
Affx-123326470	CcLG03	0.7	A/A	G/G	A/A	A/A	A/A	A/A	A/A	A/A	A/A	A/A	A/A	A/A	A/A	A/A	A/A	A/A	A/A	A/A	A/A	A/A	A/A	A/A	A/A	G/G	A/A	A/A	A/A	A/A	A/A	A/A	A/A	A/A	A/A	A/A	A/A	A/A	A/A	A/A	A/A	A/A	A/A	A/A	A/A	A/A	A/A	A/A	A/A
Affx-123326446	CcLG03	0.7	C/C	T/T	T/T	T/T	T/T	T/T	T/T	T/T	T/T	T/T	T/T	T/T	T/T	T/T	T/T	T/T	T/T	T/T	T/T	T/T	T/T	T/T	T/T	C/C	T/T	T/T	T/T	T/T	T/T	T/T	---	T/T	T/T	T/T	T/T	---	T/T	T/T	T/T	T/T	T/T	T/T	T/T	T/T	T/T	T/T	T/T
Affx-123325651	CcLG03	0.7	T/T	G/G	G/G	G/G	G/G	G/G	G/G	G/G	G/G	G/G	G/G	G/G	G/G	G/G	G/G	G/G	G/G	G/G	G/G	G/G	G/G	G/G	G/G	T/T	G/G	G/G	G/G	G/G	G/G	G/G	G/G	G/G	G/G	G/G	G/G	---	G/G	G/G	G/G	G/G	G/G	G/G	G/G	G/G	G/G	G/G	G/G
Affx-123325644	CcLG03	0.7	C/C	T/T	T/T	T/T	T/T	T/T	T/T	T/T	T/T	T/T	T/T	T/T	T/T	T/T	T/T	T/T	T/T	T/T	T/T	T/T	T/T	T/T	T/T	C/C	T/T	T/T	T/T	T/T	T/T	T/T	T/T	T/T	T/T	T/T	T/T	---	T/T	T/T	T/T	T/T	T/T	T/T	T/T	T/T	T/T	T/T	T/T
Affx-123324755	CcLG03	0.7	C/C	T/T	T/T	T/T	T/T	T/T	T/T	T/T	T/T	T/T	T/T	T/T	T/T	T/T	T/T	T/T	T/T	T/T	T/T	T/T	T/T	T/T	T/T	C/C	T/T	T/T	T/T	T/T	T/T	T/T	T/T	T/T	T/T	T/T	T/T	---	T/T	T/T	T/T	T/T	T/T	T/T	T/T	T/T	T/T	T/T	T/T
Affx-123355798	CcLG03	0.7	C/C	T/T	T/T	T/T	T/T	T/T	T/T	T/T	T/T	T/T	T/T	T/T	T/T	T/T	T/T	T/T	T/T	T/T	T/T	T/T	T/T	T/T	T/T	C/C	T/T	T/T	T/T	T/T	T/T	T/T	T/T	T/T	T/T	T/T	T/T	---	T/T	T/T	T/T	T/T	T/T	T/T	T/T	T/T	T/T	T/T	T/T
Affx-123323644	CcLG03	0.7	C/C	T/T	T/T	T/T	T/T	T/T	T/T	T/T	T/T	T/T	T/T	T/T	T/T	T/T	T/T	T/T	T/T	T/T	T/T	T/T	T/T	T/T	T/T	C/C	T/T	T/T	T/T	T/T	T/T	T/T	T/T	T/T	T/T	T/T	T/T	---	T/T	T/T	T/T	T/T	T/T	T/T	T/T	T/T	T/T	T/T	T/T
Affx-123322915	CcLG03	0.7	A/A	C/C	C/C	C/C	C/C	C/C	C/C	C/C	C/C	C/C	C/C	C/C	C/C	C/C	C/C	C/C	C/C	C/C	C/C	C/C	C/C	C/C	C/C	A/A	C/C	C/C	C/C	C/C	C/C	C/C	C/C	C/C	C/C	C/C	C/C	---	C/C	C/C	C/C	C/C	C/C	C/C	C/C	C/C	C/C	C/C	C/C
Affx-123357761	CcLG03	0.7	A/A	G/G	G/G	G/G	G/G	G/G	G/G	G/G	G/G	G/G	G/G	G/G	G/G	G/G	G/G	G/G	G/G	G/G	G/G	G/G	G/G	G/G	G/G	A/A	G/G	G/G	G/G	G/G	G/G	G/G	G/G	G/G	G/G	G/G	G/G	---	G/G	G/G	G/G	G/G	G/G	G/G	G/G	G/G	G/G	G/G	G/G
Affx-123358226	CcLG03	0.7	C/C	T/T	T/T	T/T	T/T	T/T	T/T	T/T	T/T	T/T	T/T	T/T	T/T	T/T	T/T	T/T	T/T	T/T	T/T	T/T	T/T	T/T	T/T	C/C	T/T	T/T	T/T	T/T	T/T	T/T	T/T	T/T	T/T	T/T	T/T	---	T/T	T/T	T/T	T/T	T/T	T/T	T/T	T/T	T/T	T/T	T/T
Affx-123358250	CcLG03	0.7	T/T	C/C	C/C	C/C	C/C	C/C	C/C	C/C	C/C	C/C	C/C	C/C	C/C	C/C	C/C	C/C	C/C	C/C	C/C	C/C	C/C	C/C	C/C	T/T	C/C	C/C	C/C	C/C	C/C	C/C	C/C	C/C	C/C	C/C	C/C	---	C/C	C/C	C/C	C/C	C/C	C/C	C/C	C/C	C/C	---	C/C
Affx-123322702	CcLG03	0.7	T/T	C/C	C/C	C/C	C/C	C/C	C/C	C/C	C/C	C/C	C/C	C/C	C/C	C/C	C/C	C/C	C/C	C/C	C/C	C/C	C/C	C/C	C/C	T/T	C/C	C/C	C/C	C/C	C/C	C/C	---	C/C	C/C	C/C	C/C	---	C/C	C/C	C/C	C/C	C/C	C/C	C/C	C/C	C/C	---	C/C
Affx-123358744	CcLG03	0.7	T/T	C/C	C/C	C/C	C/C	C/C	C/C	C/C	C/C	C/C	C/C	C/C	C/C	C/C	C/C	C/C	C/C	C/C	C/C	C/C	C/C	C/C	C/C	T/T	C/C	C/C	C/C	C/C	C/C	C/C	C/C	C/C	C/C	C/C	C/C	---	C/C	C/C	C/C	C/C	C/C	C/C	C/C	C/C	C/C	C/C	C/C
Affx-123359615	CcLG03	0.7	A/A	C/C	C/C	C/C	C/C	C/C	C/C	C/C	C/C	C/C	C/C	C/C	C/C	C/C	C/C	C/C	C/C	C/C	C/C	C/C	C/C	C/C	C/C	A/A	C/C	C/C	C/C	C/C	C/C	C/C	C/C	C/C	C/C	C/C	C/C	---	C/C	C/C	C/C	C/C	C/C	C/C	C/C	C/C	C/C	C/C	C/C
Affx-123321356	CcLG03	0.7	A/A	G/G	G/G	G/G	G/G	G/G	G/G	G/G	G/G	G/G	G/G	G/G	G/G	G/G	G/G	G/G	G/G	G/G	G/G	G/G	G/G	G/G	G/G	A/A	G/G	G/G	G/G	G/G	G/G	G/G	G/G	G/G	G/G	G/G	G/G	---	G/G	G/G	G/G	G/G	G/G	G/G	G/G	G/G	G/G	G/G	G/G
Affx-123321243	CcLG03	0.7	T/T	C/C	C/C	C/C	C/C	C/C	C/C	C/C	C/C	C/C	C/C	C/C	C/C	C/C	C/C	C/C	C/C	C/C	C/C	C/C	C/C	C/C	C/C	T/T	C/C	C/C	C/C	C/C	C/C	C/C	C/C	C/C	C/C	C/C	C/C	---	C/C	C/C	C/C	C/C	C/C	C/C	C/C	C/C	C/C	C/C	C/C
Affx-123360565	CcLG03	0.7	G/G	T/T	T/T	T/T	T/T	T/T	T/T	T/T	T/T	T/T	T/T	T/T	T/T	T/T	T/T	T/T	T/T	T/T	T/T	T/T	T/T	T/T	T/T	G/G	T/T	T/T	T/T	T/T	T/T	T/T	T/T	T/T	T/T	T/T	T/T	---	T/T	T/T	T/T	T/T	T/T	T/T	T/T	T/T	T/T	T/T	T/T
Affx-123360848	CcLG03	0.7	T/T	C/C	C/C	C/C	C/C	C/C	C/C	C/C	C/C	C/C	C/C	C/C	C/C	C/C	C/C	C/C	C/C	C/C	C/C	C/C	C/C	C/C	C/C	T/T	C/C	C/C	C/C	C/C	C/C	C/C	C/C	C/C	C/C	C/C	C/C	---	C/C	C/C	C/C	C/C	C/C	C/C	C/C	C/C	C/C	C/C	C/C
Affx-123320766	CcLG03	0.7	A/A	G/G	G/G	G/G	G/G	G/G	G/G	G/G	G/G	G/G	G/G	G/G	G/G	G/G	G/G	G/G	G/G	G/G	G/G	G/G	G/G	G/G	G/G	A/A	G/G	G/G	G/G	G/G	G/G	G/G	G/G	G/G	G/G	G/G	G/G	---	G/G	G/G	G/G	G/G	G/G	G/G	G/G	G/G	G/G	G/G	G/G
Affx-123303278	CcLG03	0.7	T/T	A/A	A/A	A/A	A/A	A/A	A/A	A/A	A/A	A/A	A/A	A/A	A/A	A/A	A/A	A/A	A/A	A/A	A/A	A/A	A/A	A/A	A/A	T/T	A/A	A/A	A/A	A/A	A/A	A/A	A/A	A/A	A/A	A/A	A/A	---	A/A	A/A	A/A	A/A	A/A	A/A	A/A	A/A	A/A	A/A	A/A
Affx-123319735	CcLG03	0.7	T/T	G/G	G/G	G/G	G/G	G/G	G/G	G/G	G/G	G/G	G/G	G/G	G/G	G/G	G/G	G/G	G/G	G/G	G/G	G/G	G/G	G/G	G/G	T/T	G/G	G/G	G/G	G/G	G/G	G/G	G/G	G/G	G/G	G/G	G/G	---	G/G	G/G	G/G	G/G	G/G	G/G	G/G	G/G	G/G	G/G	G/G
Affx-123303595	CcLG03	0.7	C/C	A/A	A/A	A/A	A/A	A/A	A/A	A/A	A/A	A/A	A/A	A/A	A/A	A/A	A/A	A/A	A/A	A/A	A/A	A/A	A/A	A/A	A/A	C/C	A/A	A/A	A/A	A/A	A/A	A/A	A/A	A/A	A/A	A/A	A/A	A/A	A/A	A/A	A/A	A/A	A/A	A/A	A/A	A/A	A/A	A/A	A/A
Affx-123318388	CcLG03	0.7	C/C	T/T	T/T	T/T	T/T	T/T	T/T	T/T	T/T	T/T	T/T	T/T	T/T	T/T	T/T	T/T	T/T	T/T	T/T	T/T	T/T	T/T	T/T	C/C	T/T	T/T	T/T	T/T	T/T	T/T	T/T	T/T	T/T	T/T	T/T	---	T/T	T/T	T/T	T/T	T/T	T/T	T/T	T/T	T/T	T/T	T/T
Affx-123318311	CcLG03	0.7	A/A	G/G	G/G	G/G	G/G	G/G	G/G	G/G	G/G	G/G	G/G	G/G	G/G	G/G	G/G	G/G	G/G	G/G	G/G	G/G	G/G	G/G	G/G	A/A	G/G	G/G	G/G	G/G	G/G	G/G	G/G	G/G	G/G	G/G	G/G	---	G/G	G/G	G/G	G/G	G/G	G/G	G/G	G/G	G/G	G/G	G/G
Affx-123312622	CcLG03	0.7	C/C	T/T	T/T	T/T	T/T	T/T	T/T	T/T	T/T	T/T	T/T	T/T	T/T	T/T	T/T	T/T	T/T	T/T	T/T	T/T	T/T	T/T	T/T	C/C	T/T	T/T	T/T	T/T	T/T	T/T	---	T/T	T/T	T/T	T/T	---	T/T	T/T	T/T	T/T	T/T	T/T	T/T	T/T	T/T	T/T	T/T
Affx-123317746	CcLG03	0.7	T/T	C/C	C/C	C/C	C/C	C/C	C/C	C/C	C/C	C/C	C/C	C/C	C/C	C/C	C/C	C/C	C/C	C/C	C/C	C/C	C/C	C/C	C/C	T/T	C/C	C/C	C/C	C/C	C/C	C/C	C/C	C/C	C/C	C/C	C/C	---	C/C	C/C	C/C	C/C	C/C	C/C	C/C	C/C	C/C	C/C	C/C
Affx-123304842	CcLG03	0.7	G/G	A/A	A/A	A/A	A/A	A/A	A/A	A/A	A/A	A/A	A/A	A/A	A/A	A/A	A/A	A/A	A/A	A/A	A/A	A/A	A/A	A/A	A/A	G/G	A/A	A/A	A/A	A/A	A/A	A/A	A/A	A/A	A/A	A/A	A/A	---	A/A	A/A	A/A	A/A	A/A	A/A	A/A	A/A	A/A	A/A	A/A
Affx-123307167	CcLG03	0.7	G/G	A/A	A/A	A/A	A/A	A/A	A/A	A/A	A/A	A/A	A/A	A/A	A/A	A/A	A/A	A/A	A/A	A/A	A/A	A/A	A/A	A/A	A/A	G/G	A/A	A/A	A/A	A/A	A/A	A/A	A/A	A/A	A/A	A/A	A/A	---	A/A	A/A	A/A	A/A	A/A	A/A	A/A	A/A	A/A	A/A	A/A
Affx-123316348	CcLG03	0.7	C/C	T/T	T/T	T/T	T/T	T/T	T/T	T/T	T/T	T/T	T/T	T/T	T/T	T/T	T/T	T/T	T/T	T/T	T/T	T/T	T/T	T/T	T/T	C/C	T/T	T/T	T/T	T/T	T/T	T/T	T/T	T/T	T/T	T/T	T/T	---	T/T	T/T	T/T	T/T	T/T	T/T	T/T	T/T	T/T	T/T	T/T
Affx-123315961	CcLG03	0.7	A/A	G/G	G/G	G/G	G/G	G/G	G/G	G/G	G/G	G/G	G/G	G/G	G/G	G/G	G/G	G/G	G/G	G/G	G/G	G/G	G/G	G/G	G/G	A/A	G/G	G/G	G/G	G/G	G/G	G/G	G/G	G/G	G/G	G/G	G/G	---	G/G	G/G	G/G	G/G	G/G	G/G	G/G	G/G	G/G	G/G	G/G
Affx-123310250	CcLG03	0.7	G/G	A/A	A/A	A/A	A/A	A/A	A/A	A/A	A/A	A/A	A/A	A/A	A/A	A/A	A/A	A/A	A/A	A/A	A/A	A/A	A/A	A/A	A/A	G/G	A/A	A/A	A/A	A/A	A/A	A/A	A/A	A/A	A/A	A/A	A/A	---	A/A	A/A	A/A	A/A	A/A	A/A	A/A	A/A	A/A	A/A	A/A
Affx-123315119	CcLG03	0.7	T/T	C/C	C/C	C/C	C/C	C/C	C/C	C/C	C/C	C/C	C/C	C/C	C/C	C/C	C/C	C/C	C/C	C/C	C/C	C/C	C/C	C/C	C/C	T/T	C/C	C/C	C/C	C/C	C/C	C/C	C/C	C/C	C/C	C/C	C/C	---	C/C	C/C	C/C	C/C	C/C	C/C	C/C	C/C	C/C	C/C	C/C
Affx-123311421	CcLG03	0.7	G/G	A/A	G/G	G/G	G/G	G/G	G/G	G/G	G/G	G/G	G/G	G/G	G/G	G/G	G/G	G/G	G/G	G/G	G/G	G/G	G/G	G/G	G/G	A/A	G/G	G/G	G/G	G/G	G/G	G/G	G/G	G/G	G/G	G/G	G/G	G/G	G/G	G/G	G/G	G/G	G/G	G/G	G/G	G/G	G/G	G/G	G/G
Affx-123314076	CcLG03	0.7	C/C	T/T	T/T	T/T	T/T	T/T	T/T	T/T	T/T	T/T	T/T	T/T	T/T	T/T	T/T	T/T	T/T	T/T	T/T	T/T	T/T	T/T	T/T	C/C	T/T	T/T	T/T	T/T	T/T	T/T	T/T	T/T	T/T	T/T	T/T	---	T/T	T/T	T/T	T/T	T/T	T/T	T/T	T/T	T/T	T/T	T/T
Affx-123313856	CcLG03	0.7	T/T	C/C	C/C	C/C	C/C	C/C	C/C	C/C	C/C	C/C	C/C	C/C	C/C	C/C	C/C	C/C	C/C	C/C	C/C	C/C	C/C	C/C	C/C	T/T	C/C	C/C	C/C	C/C	C/C	C/C	C/C	C/C	C/C	C/C	C/C	---	C/C	C/C	C/C	C/C	C/C	C/C	C/C	C/C	C/C	C/C	C/C
Affx-123313213	CcLG03	0.7	G/G	A/A	A/A	A/A	A/A	A/A	A/A	A/A	A/A	A/A	A/A	A/A	A/A	A/A	A/A	A/A	A/A	A/A	A/A	A/A	A/A	A/A	A/A	G/G	A/A	A/A	A/A	A/A	A/A	A/A	A/A	A/A	A/A	A/A	A/A	---	A/A	A/A	A/A	A/A	A/A	A/A	A/A	A/A	A/A	A/A	A/A
Affx-123313735	CcLG03	0.7	G/G	A/A	A/A	A/A	A/A	A/A	A/A	A/A	A/A	A/A	A/A	A/A	A/A	A/A	A/A	A/A	A/A	A/A	A/A	A/A	A/A	A/A	A/A	G/G	A/A	A/A	A/A	A/A	A/A	A/A	A/A	A/A	A/A	A/A	A/A	---	A/A	A/A	A/A	A/A	A/A	A/A	A/A	A/A	A/A	A/A	A/A
Affx-123313235	CcLG03	0.7	T/T	C/C	C/C	C/C	C/C	C/C	C/C	C/C	C/C	C/C	C/C	C/C	C/C	C/C	C/C	C/C	C/C	C/C	C/C	C/C	C/C	C/C	C/C	T/T	C/C	C/C	C/C	C/C	C/C	C/C	C/C	C/C	C/C	C/C	C/C	---	C/C	C/C	C/C	C/C	C/C	C/C	C/C	C/C	C/C	C/C	C/C
Affx-123317492	CcLG03	0.7	G/G	A/A	A/A	A/A	A/A	A/A	A/A	A/A	A/A	A/A	A/A	A/A	A/A	A/A	A/A	A/A	A/A	A/A	A/A	A/A	A/A	A/A	A/A	G/G	A/A	A/A	A/A	A/A	A/A	A/A	A/A	A/A	A/A	A/A	A/A	---	A/A	A/A	A/A	A/A	A/A	A/A	A/A	A/A	A/A	A/A	A/A
Affx-123312715	CcLG03	0.7	C/C	T/T	T/T	T/T	T/T	T/T	T/T	T/T	T/T	T/T	T/T	T/T	T/T	T/T	T/T	T/T	T/T	T/T	T/T	T/T	T/T	T/T	T/T	C/C	T/T	T/T	T/T	T/T	T/T	T/T	T/T	T/T	T/T	T/T	T/T	---	T/T	T/T	T/T	T/T	T/T	T/T	T/T	T/T	T/T	T/T	T/T
Affx-123321754	CcLG03	0.7	G/G	A/A	A/A	A/A	A/A	A/A	A/A	A/A	A/A	A/A	A/A	A/A	A/A	A/A	A/A	A/A	A/A	A/A	A/A	A/A	A/A	A/A	A/A	G/G	A/A	A/A	A/A	A/A	A/A	A/A	A/A	A/A	A/A	A/A	A/A	---	A/A	A/A	A/A	A/A	A/A	A/A	A/A	A/A	A/A	A/A	A/A
Affx-123311652	CcLG03	0.7	A/A	C/C	C/C	C/C	C/C	C/C	C/C	C/C	C/C	C/C	C/C	C/C	C/C	C/C	C/C	C/C	C/C	C/C	C/C	C/C	C/C	C/C	C/C	A/A	C/C	C/C	C/C	C/C	C/C	C/C	C/C	C/C	C/C	C/C	C/C	---	C/C	C/C	C/C	C/C	C/C	C/C	C/C	C/C	C/C	C/C	C/C
Affx-123311933	CcLG03	0.7	A/A	G/G	G/G	G/G	G/G	G/G	G/G	G/G	G/G	G/G	G/G	G/G	G/G	G/G	G/G	G/G	G/G	G/G	G/G	G/G	G/G	G/G	G/G	A/A	G/G	G/G	G/G	G/G	G/G	G/G	G/G	G/G	G/G	G/G	G/G	---	G/G	G/G	G/G	G/G	G/G	G/G	G/G	G/G	G/G	G/G	G/G
Affx-123303952	CcLG03	0.7	G/G	A/A	A/A	A/A	A/A	A/A	A/A	A/A	A/A	A/A	A/A	A/A	A/A	A/A	A/A	A/A	A/A	A/A	A/A	A/A	A/A	A/A	A/A	G/G	A/A	A/A	A/A	A/A	A/A	A/A	---	A/A	A/A	A/A	A/A	---	A/A	A/A	A/A	A/A	A/A	A/A	A/A	A/A	A/A	---	A/A
Affx-123341838	CcLG03	0.7	A/A	C/C	C/C	C/C	C/C	C/C	C/C	C/C	C/C	C/C	C/C	C/C	C/C	C/C	C/C	C/C	C/C	C/C	---	C/C	C/C	C/C	C/C	A/A	C/C	C/C	C/C	C/C	C/C	C/C	A/A	C/C	C/C	C/C	C/C	---	C/C	C/C	C/C	C/C	C/C	C/C	C/C	C/C	C/C	---	C/C
Affx-123304496	CcLG03	0.7	C/C	T/T	C/C	C/C	C/C	C/C	C/C	C/C	C/C	C/C	C/C	C/C	C/C	C/C	C/C	C/C	C/C	C/C	C/C	C/C	C/C	C/C	C/C	T/T	C/C	C/C	C/C	C/C	C/C	C/C	T/T	---	C/C	C/C	C/C	C/C	C/C	C/C	C/C	C/C	C/C	C/C	C/C	C/C	C/C	T/T	C/C
Affx-123359796	CcLG03	0.7	G/G	A/A	G/G	G/G	G/G	G/G	G/G	G/G	G/G	G/G	G/G	G/G	G/G	G/G	G/G	G/G	G/G	G/G	G/G	G/G	G/G	G/G	G/G	A/A	G/G	G/G	G/G	G/G	G/G	G/G	A/A	---	G/G	G/G	G/G	G/G	G/G	G/G	G/G	G/G	G/G	G/G	G/G	G/G	G/G	A/A	G/G
Affx-123325562	CcLG03	0.7	G/G	A/A	A/A	A/A	A/A	A/A	A/A	A/A	A/A	A/A	A/A	A/A	A/A	A/A	A/A	A/A	A/A	A/A	---	A/A	A/A	A/A	A/A	G/G	A/A	A/A	A/A	A/A	A/A	A/A	G/G	A/A	A/A	A/A	A/A	---	A/A	A/A	A/A	A/A	A/A	A/A	A/A	A/A	A/A	---	A/A
Affx-123322932	CcLG03	0.7	G/G	A/A	A/A	A/A	A/A	A/A	A/A	A/A	A/A	A/A	A/A	A/A	A/A	A/A	A/A	A/A	A/A	A/A	A/A	A/A	A/A	A/A	A/A	G/G	A/A	A/A	A/A	A/A	A/A	A/A	---	A/A	A/A	A/A	A/A	---	A/A	A/A	A/A	A/A	A/A	A/A	A/A	A/A	A/A	A/A	A/A
Affx-123323376	CcLG03	0.7	C/C	A/A	A/A	A/A	A/A	A/A	A/A	A/A	A/A	A/A	A/A	A/A	A/A	A/A	A/A	A/A	A/A	A/A	A/A	A/A	A/A	A/A	A/A	C/C	A/A	A/A	A/A	A/A	A/A	A/A	A/A	A/A	A/A	A/A	A/A	---	A/A	A/A	A/A	A/A	A/A	A/A	A/A	A/A	A/A	A/A	A/A
Affx-123309782	CcLG03	0.7	C/C	T/T	T/T	T/T	T/T	T/T	T/T	T/T	T/T	T/T	T/T	T/T	T/T	T/T	T/T	T/T	T/T	T/T	T/T	T/T	T/T	T/T	T/T	C/C	T/T	T/T	T/T	T/T	T/T	T/T	T/T	T/T	T/T	T/T	T/T	---	T/T	T/T	T/T	T/T	T/T	T/T	T/T	T/T	T/T	T/T	T/T
Affx-123309497	CcLG03	0.7	A/A	G/G	G/G	G/G	G/G	G/G	G/G	G/G	G/G	G/G	G/G	G/G	G/G	G/G	G/G	G/G	G/G	G/G	G/G	G/G	G/G	G/G	G/G	A/A	G/G	G/G	G/G	G/G	G/G	G/G	---	G/G	G/G	G/G	G/G	---	G/G	G/G	G/G	G/G	G/G	G/G	G/G	G/G	G/G	G/G	G/G
Affx-123325929	CcLG03	0.7	G/G	A/A	A/A	A/A	A/A	A/A	A/A	A/A	A/A	A/A	A/A	A/A	A/A	A/A	A/A	A/A	A/A	A/A	A/A	A/A	A/A	A/A	A/A	G/G	A/A	A/A	A/A	A/A	A/A	A/A	A/A	A/A	A/A	A/A	A/A	---	A/A	A/A	A/A	A/A	A/A	A/A	A/A	A/A	A/A	A/A	A/A
Affx-123309041	CcLG03	0.7	A/A	G/G	G/G	G/G	G/G	G/G	G/G	G/G	G/G	G/G	G/G	G/G	G/G	G/G	G/G	G/G	G/G	G/G	G/G	G/G	G/G	G/G	G/G	A/A	G/G	G/G	G/G	G/G	G/G	G/G	G/G	G/G	G/G	G/G	G/G	---	G/G	G/G	G/G	G/G	G/G	G/G	G/G	G/G	G/G	G/G	G/G
Affx-123308795	CcLG03	0.7	T/T	C/C	C/C	C/C	C/C	C/C	C/C	C/C	C/C	C/C	C/C	C/C	C/C	C/C	C/C	C/C	C/C	C/C	C/C	C/C	C/C	C/C	C/C	T/T	C/C	C/C	C/C	C/C	C/C	C/C	C/C	C/C	C/C	C/C	C/C	---	C/C	C/C	C/C	C/C	C/C	C/C	C/C	C/C	C/C	C/C	C/C
Affx-123308613	CcLG03	0.7	A/A	C/C	C/C	C/C	C/C	C/C	C/C	C/C	C/C	C/C	C/C	C/C	C/C	C/C	C/C	C/C	C/C	C/C	C/C	C/C	C/C	C/C	C/C	A/A	C/C	C/C	C/C	C/C	C/C	C/C	---	C/C	C/C	C/C	C/C	---	C/C	C/C	C/C	C/C	C/C	C/C	C/C	C/C	C/C	---	C/C
Affx-123327676	CcLG03	0.7	C/C	A/A	A/A	A/A	A/A	A/A	A/A	A/A	A/A	A/A	A/A	A/A	A/A	A/A	A/A	A/A	A/A	A/A	A/A	A/A	A/A	A/A	A/A	C/C	A/A	A/A	A/A	A/A	A/A	A/A	A/A	A/A	A/A	A/A	A/A	---	A/A	A/A	A/A	A/A	A/A	A/A	A/A	A/A	A/A	A/A	A/A
Affx-123333805	CcLG03	0.7	G/G	A/A	A/A	A/A	A/A	A/A	A/A	A/A	A/A	A/A	A/A	A/A	A/A	A/A	A/A	A/A	A/A	A/A	A/A	A/A	A/A	A/A	A/A	G/G	A/A	A/A	A/A	A/A	A/A	A/A	A/A	A/A	A/A	A/A	A/A	---	A/A	A/A	A/A	A/A	A/A	A/A	A/A	A/A	A/A	A/A	A/A
Affx-123334213	CcLG03	0.7	G/G	A/A	A/A	A/A	A/A	A/A	A/A	A/A	A/A	A/A	A/A	A/A	A/A	A/A	A/A	A/A	A/A	A/A	A/A	A/A	A/A	A/A	A/A	G/G	A/A	A/A	A/A	A/A	A/A	A/A	A/A	A/A	A/A	A/A	A/A	---	A/A	A/A	A/A	A/A	A/A	A/A	A/A	A/A	A/A	A/A	A/A
Affx-123335208	CcLG03	0.7	C/C	A/A	A/A	A/A	A/A	A/A	A/A	A/A	A/A	A/A	A/A	A/A	A/A	A/A	A/A	A/A	A/A	A/A	A/A	A/A	A/A	A/A	A/A	C/C	A/A	A/A	A/A	A/A	A/A	A/A	A/A	A/A	A/A	A/A	A/A	---	A/A	A/A	A/A	A/A	A/A	A/A	A/A	A/A	A/A	A/A	A/A
Affx-123306863	CcLG03	0.7	T/T	C/C	C/C	C/C	C/C	C/C	C/C	C/C	C/C	C/C	C/C	C/C	C/C	C/C	C/C	C/C	C/C	C/C	C/C	C/C	C/C	C/C	C/C	T/T	C/C	C/C	C/C	C/C	C/C	C/C	C/C	C/C	C/C	C/C	C/C	---	C/C	C/C	C/C	C/C	C/C	C/C	C/C	C/C	C/C	C/C	C/C
Affx-123336202	CcLG03	0.7	G/G	A/A	A/A	A/A	A/A	A/A	A/A	A/A	A/A	A/A	A/A	A/A	A/A	A/A	A/A	A/A	A/A	A/A	A/A	A/A	A/A	A/A	A/A	G/G	A/A	A/A	A/A	A/A	A/A	A/A	A/A	A/A	A/A	A/A	A/A	---	A/A	A/A	A/A	A/A	A/A	A/A	A/A	A/A	A/A	A/A	A/A
Affx-123338541	CcLG03	0.7	C/C	A/A	A/A	A/A	A/A	A/A	A/A	A/A	A/A	A/A	A/A	A/A	A/A	A/A	A/A	A/A	A/A	A/A	A/A	A/A	A/A	A/A	A/A	C/C	A/A	A/A	A/A	A/A	A/A	A/A	A/A	A/A	A/A	A/A	A/A	A/A	A/A	A/A	A/A	A/A	A/A	A/A	A/A	A/A	A/A	A/A	A/A
Affx-123306368	CcLG03	0.7	C/C	T/T	T/T	T/T	T/T	T/T	T/T	T/T	T/T	T/T	T/T	T/T	T/T	T/T	T/T	T/T	T/T	T/T	T/T	T/T	T/T	T/T	T/T	C/C	T/T	T/T	T/T	T/T	T/T	T/T	T/T	T/T	T/T	T/T	T/T	---	T/T	T/T	T/T	T/T	T/T	T/T	T/T	T/T	T/T	T/T	T/T
Affx-123302447	CcLG03	0.7	T/T	C/C	C/C	C/C	C/C	C/C	C/C	C/C	C/C	C/C	C/C	C/C	C/C	C/C	C/C	C/C	C/C	C/C	C/C	C/C	C/C	C/C	C/C	T/T	C/C	C/C	C/C	C/C	C/C	C/C	C/C	C/C	C/C	C/C	C/C	---	C/C	C/C	C/C	C/C	C/C	C/C	C/C	C/C	C/C	C/C	C/C
Affx-123305822	CcLG03	0.7	T/T	C/C	C/C	C/C	C/C	C/C	C/C	C/C	C/C	C/C	C/C	C/C	C/C	C/C	C/C	C/C	C/C	C/C	C/C	C/C	C/C	C/C	C/C	T/T	C/C	C/C	C/C	C/C	C/C	C/C	C/C	C/C	C/C	C/C	C/C	---	C/C	C/C	C/C	C/C	C/C	C/C	C/C	C/C	C/C	C/C	C/C
Affx-123340024	CcLG03	0.7	G/G	A/A	A/A	A/A	A/A	A/A	A/A	A/A	A/A	A/A	A/A	A/A	A/A	A/A	A/A	A/A	A/A	A/A	A/A	A/A	A/A	A/A	A/A	G/G	A/A	A/A	A/A	A/A	A/A	A/A	A/A	A/A	A/A	A/A	A/A	---	A/A	A/A	A/A	A/A	A/A	A/A	A/A	A/A	A/A	A/A	A/A
Affx-123305020	CcLG03	0.7	T/T	C/C	C/C	C/C	C/C	C/C	C/C	C/C	C/C	C/C	C/C	C/C	C/C	C/C	C/C	C/C	C/C	C/C	C/C	C/C	C/C	C/C	C/C	T/T	C/C	C/C	C/C	C/C	C/C	C/C	C/C	C/C	C/C	C/C	C/C	---	C/C	C/C	C/C	C/C	C/C	C/C	C/C	C/C	C/C	C/C	C/C
Affx-123304836	CcLG03	0.7	C/C	T/T	T/T	T/T	T/T	T/T	T/T	T/T	T/T	T/T	T/T	T/T	T/T	T/T	T/T	T/T	T/T	T/T	T/T	T/T	T/T	T/T	T/T	C/C	T/T	T/T	T/T	T/T	T/T	T/T	T/T	T/T	T/T	T/T	T/T	---	T/T	T/T	T/T	T/T	T/T	T/T	T/T	T/T	T/T	T/T	T/T
Affx-123340329	CcLG03	0.7	G/G	A/A	A/A	A/A	A/A	A/A	A/A	A/A	A/A	A/A	A/A	A/A	A/A	A/A	A/A	A/A	A/A	A/A	A/A	A/A	A/A	A/A	A/A	G/G	A/A	A/A	A/A	A/A	A/A	A/A	A/A	A/A	A/A	A/A	A/A	---	A/A	A/A	A/A	A/A	A/A	A/A	A/A	A/A	A/A	A/A	A/A
Affx-123304740	CcLG03	0.7	T/T	G/G	G/G	G/G	G/G	G/G	G/G	G/G	G/G	G/G	G/G	G/G	G/G	G/G	G/G	G/G	G/G	G/G	G/G	G/G	G/G	G/G	G/G	T/T	G/G	G/G	G/G	G/G	G/G	G/G	G/G	G/G	G/G	G/G	G/G	---	G/G	G/G	G/G	G/G	G/G	G/G	G/G	G/G	G/G	G/G	G/G
Affx-123304656	CcLG03	0.7	T/T	G/G	G/G	G/G	G/G	G/G	G/G	G/G	G/G	G/G	G/G	G/G	G/G	G/G	G/G	G/G	G/G	G/G	G/G	G/G	G/G	G/G	G/G	T/T	G/G	G/G	G/G	G/G	G/G	G/G	G/G	---	G/G	G/G	G/G	---	G/G	G/G	G/G	G/G	G/G	G/G	G/G	G/G	G/G	G/G	G/G
Affx-123341942	CcLG03	0.7	G/G	A/A	A/A	A/A	A/A	A/A	A/A	A/A	A/A	A/A	A/A	A/A	A/A	A/A	A/A	A/A	A/A	A/A	A/A	A/A	A/A	A/A	A/A	G/G	A/A	A/A	A/A	A/A	A/A	A/A	A/A	A/A	A/A	A/A	A/A	---	A/A	A/A	A/A	A/A	A/A	A/A	A/A	A/A	A/A	A/A	A/A
Affx-123304418	CcLG03	0.7	A/A	G/G	G/G	G/G	G/G	G/G	G/G	G/G	G/G	G/G	G/G	G/G	G/G	G/G	G/G	G/G	G/G	G/G	G/G	G/G	G/G	G/G	G/G	A/A	G/G	G/G	G/G	G/G	G/G	G/G	G/G	G/G	G/G	G/G	G/G	---	G/G	G/G	G/G	G/G	G/G	G/G	G/G	G/G	G/G	G/G	G/G
Affx-123304047	CcLG03	0.7	A/A	G/G	G/G	G/G	G/G	G/G	G/G	G/G	G/G	G/G	G/G	G/G	G/G	G/G	G/G	G/G	G/G	G/G	G/G	G/G	G/G	G/G	G/G	A/A	G/G	G/G	G/G	G/G	G/G	G/G	G/G	G/G	G/G	G/G	G/G	G/G	G/G	G/G	G/G	G/G	G/G	G/G	G/G	G/G	G/G	G/G	G/G
Affx-123349876	CcLG03	0.7	G/G	A/A	A/A	A/A	A/A	A/A	A/A	A/A	A/A	A/A	A/A	A/A	A/A	A/A	A/A	A/A	A/A	A/A	A/A	A/A	A/A	A/A	A/A	G/G	A/A	A/A	A/A	A/A	A/A	A/A	A/A	A/A	A/A	A/A	A/A	---	A/A	A/A	A/A	A/A	A/A	A/A	A/A	A/A	A/A	A/A	A/A
Affx-123303909	CcLG03	0.7	A/A	G/G	G/G	G/G	G/G	G/G	G/G	G/G	G/G	G/G	G/G	G/G	G/G	G/G	G/G	G/G	G/G	G/G	G/G	G/G	G/G	G/G	G/G	A/A	G/G	G/G	G/G	G/G	G/G	G/G	G/G	G/G	G/G	G/G	G/G	---	G/G	G/G	G/G	G/G	G/G	G/G	G/G	G/G	G/G	G/G	G/G
Affx-123303901	CcLG03	0.7	A/A	C/C	C/C	C/C	C/C	C/C	C/C	C/C	C/C	C/C	C/C	C/C	C/C	C/C	C/C	C/C	C/C	C/C	C/C	C/C	C/C	C/C	C/C	A/A	C/C	C/C	C/C	C/C	C/C	C/C	C/C	C/C	C/C	C/C	C/C	---	C/C	C/C	C/C	C/C	C/C	C/C	C/C	C/C	C/C	C/C	C/C
Affx-123352425	CcLG03	0.7	G/G	A/A	A/A	A/A	A/A	A/A	A/A	A/A	A/A	A/A	A/A	A/A	A/A	A/A	A/A	A/A	A/A	A/A	A/A	A/A	A/A	A/A	A/A	G/G	A/A	A/A	A/A	A/A	A/A	A/A	A/A	A/A	A/A	A/A	A/A	---	A/A	A/A	A/A	A/A	A/A	A/A	A/A	A/A	A/A	A/A	A/A
Affx-123302655	CcLG03	0.7	T/T	C/C	C/C	C/C	C/C	C/C	C/C	C/C	C/C	C/C	C/C	C/C	C/C	C/C	C/C	C/C	C/C	C/C	C/C	C/C	C/C	C/C	C/C	T/T	C/C	C/C	C/C	C/C	C/C	C/C	C/C	C/C	C/C	C/C	C/C	---	C/C	C/C	C/C	C/C	C/C	C/C	C/C	C/C	C/C	C/C	C/C
Affx-123353533	CcLG03	0.7	G/G	A/A	A/A	A/A	A/A	A/A	A/A	A/A	A/A	A/A	A/A	A/A	A/A	A/A	A/A	A/A	A/A	A/A	A/A	A/A	A/A	A/A	A/A	G/G	A/A	A/A	A/A	A/A	A/A	A/A	A/A	A/A	A/A	A/A	A/A	---	A/A	A/A	A/A	A/A	A/A	A/A	A/A	A/A	A/A	A/A	A/A
Affx-123355448	CcLG03	0.7	C/C	A/A	A/A	A/A	A/A	A/A	A/A	A/A	A/A	A/A	A/A	A/A	A/A	A/A	A/A	A/A	A/A	A/A	A/A	A/A	A/A	A/A	A/A	C/C	A/A	A/A	A/A	A/A	A/A	A/A	A/A	A/A	A/A	A/A	A/A	---	A/A	A/A	A/A	A/A	A/A	A/A	A/A	A/A	A/A	A/A	A/A
Affx-123339400	CcLG03	0.7	C/C	A/A	A/A	A/A	A/A	A/A	A/A	A/A	A/A	A/A	A/A	A/A	A/A	A/A	A/A	A/A	A/A	A/A	A/A	A/A	A/A	A/A	A/A	C/C	A/A	A/A	A/A	A/A	A/A	A/A	---	A/A	A/A	A/A	A/A	---	A/A	A/A	A/A	A/A	A/A	A/A	A/A	A/A	A/A	---	A/A
Affx-123356350	CcLG03	0.7	C/C	A/A	A/A	A/A	A/A	A/A	A/A	A/A	A/A	A/A	A/A	A/A	A/A	A/A	A/A	A/A	A/A	A/A	---	A/A	A/A	A/A	A/A	C/C	A/A	A/A	A/A	A/A	A/A	A/A	C/C	---	A/A	A/A	A/A	---	A/A	A/A	A/A	A/A	A/A	A/A	A/A	A/A	A/A	A/A	A/A
Affx-123353193	CcLG03	0.7	C/C	T/T	T/T	T/T	T/T	T/T	T/T	T/T	T/T	T/T	T/T	T/T	T/T	T/T	T/T	T/T	T/T	T/T	T/T	T/T	T/T	T/T	T/T	C/C	T/T	T/T	T/T	T/T	T/T	T/T	---	T/T	T/T	T/T	T/T	---	T/T	T/T	T/T	T/T	T/T	T/T	T/T	T/T	T/T	T/T	T/T
Affx-123309962	CcLG03	3.58	T/T	C/C	T/T	T/T	C/C	T/T	T/T	T/T	C/C	T/T	C/C	---	C/C	T/T	---	T/T	C/C	C/C	T/T	T/T	C/C	T/T	T/T	C/C	C/C	T/T	T/T	C/C	C/C	C/C	T/T	C/C	T/T	C/C	T/T	T/T	C/C	C/C	T/T	C/C	T/T	T/T	---	T/T	T/T	T/T	C/C
Affx-123320573	CcLG03	3.58	G/G	T/T	G/G	---	T/T	G/G	G/G	G/G	T/T	G/G	T/T	G/G	T/T	G/G	---	G/G	T/T	T/T	G/G	G/G	T/T	---	G/G	T/T	T/T	G/G	G/G	T/T	T/T	T/T	G/G	T/T	G/G	T/T	G/G	G/G	T/T	T/T	G/G	T/T	G/G	G/G	---	G/G	G/G	G/G	T/T
Affx-123360169	CcLG03	3.58	G/G	A/A	G/G	---	A/A	G/G	G/G	G/G	A/A	G/G	A/A	---	A/A	G/G	---	G/G	A/A	A/A	G/G	G/G	A/A	G/G	G/G	A/A	A/A	G/G	G/G	A/A	A/A	A/A	G/G	A/A	G/G	A/A	G/G	G/G	A/A	A/A	G/G	A/A	G/G	G/G	---	G/G	G/G	G/G	A/A
Affx-123314718	CcLG03	3.58	G/G	T/T	G/G	---	T/T	G/G	G/G	G/G	T/T	G/G	T/T	---	T/T	G/G	---	G/G	T/T	T/T	G/G	G/G	T/T	G/G	G/G	T/T	T/T	G/G	G/G	T/T	T/T	T/T	G/G	T/T	G/G	T/T	G/G	G/G	T/T	T/T	G/G	T/T	G/G	G/G	---	G/G	G/G	G/G	T/T
Affx-123303942	CcLG03	3.58	T/T	C/C	T/T	T/T	C/C	T/T	T/T	T/T	C/C	T/T	C/C	T/T	C/C	T/T	---	T/T	C/C	C/C	---	T/T	C/C	T/T	T/T	C/C	C/C	T/T	T/T	C/C	C/C	C/C	T/T	C/C	T/T	C/C	T/T	T/T	C/C	C/C	T/T	C/C	T/T	T/T	---	T/T	T/T	T/T	C/C
Affx-123341328	CcLG03	3.58	T/T	C/C	T/T	T/T	C/C	T/T	T/T	T/T	C/C	T/T	C/C	T/T	C/C	T/T	---	T/T	C/C	C/C	T/T	T/T	C/C	T/T	T/T	C/C	C/C	T/T	T/T	C/C	C/C	C/C	T/T	C/C	T/T	C/C	T/T	T/T	C/C	C/C	T/T	C/C	T/T	T/T	---	T/T	T/T	T/T	C/C
Affx-123334312	CcLG03	4.34	C/C	T/T	C/C	C/C	T/T	C/C	C/C	C/C	T/T	C/C	T/T	C/C	T/T	C/C	---	C/C	T/T	T/T	C/C	C/C	T/T	C/C	C/C	C/C	T/T	C/C	C/C	T/T	T/T	T/T	C/C	T/T	C/C	T/T	C/C	C/C	T/T	T/T	C/C	T/T	C/C	C/C	---	C/C	C/C	C/C	T/T
Affx-123311537	CcLG03	4.34	T/T	C/C	T/T	T/T	C/C	T/T	T/T	T/T	C/C	T/T	C/C	---	C/C	T/T	---	T/T	C/C	C/C	T/T	T/T	C/C	T/T	T/T	T/T	C/C	T/T	T/T	C/C	C/C	C/C	T/T	C/C	T/T	C/C	T/T	T/T	C/C	C/C	T/T	C/C	T/T	T/T	---	T/T	T/T	T/T	C/C
Affx-123310572	CcLG03	4.34	C/C	A/A	C/C	---	A/A	C/C	C/C	C/C	A/A	C/C	A/A	---	A/A	C/C	---	C/C	A/A	A/A	C/C	C/C	A/A	C/C	C/C	C/C	A/A	C/C	C/C	A/A	A/A	A/A	C/C	A/A	C/C	A/A	C/C	C/C	A/A	A/A	C/C	A/A	C/C	C/C	---	C/C	C/C	C/C	A/A
Affx-123308690	CcLG03	4.34	G/G	A/A	G/G	G/G	A/A	G/G	G/G	G/G	A/A	G/G	A/A	G/G	A/A	G/G	---	G/G	A/A	A/A	G/G	G/G	A/A	G/G	G/G	G/G	A/A	G/G	G/G	A/A	A/A	A/A	G/G	A/A	G/G	A/A	G/G	G/G	A/A	A/A	G/G	A/A	G/G	G/G	---	G/G	G/G	G/G	A/A
Affx-123355973	CcLG03	4.34	C/C	T/T	C/C	---	T/T	C/C	C/C	C/C	T/T	C/C	T/T	---	T/T	C/C	---	C/C	T/T	T/T	C/C	C/C	T/T	C/C	C/C	C/C	T/T	C/C	C/C	T/T	T/T	T/T	C/C	T/T	C/C	T/T	C/C	C/C	T/T	T/T	C/C	T/T	C/C	C/C	---	C/C	C/C	C/C	T/T
Affx-123355467	CcLG03	4.34	G/G	T/T	G/G	G/G	T/T	G/G	G/G	G/G	T/T	G/G	T/T	---	T/T	G/G	---	G/G	T/T	T/T	G/G	G/G	T/T	G/G	G/G	G/G	T/T	G/G	G/G	T/T	T/T	T/T	G/G	T/T	G/G	T/T	G/G	G/G	T/T	T/T	G/G	T/T	G/G	G/G	---	G/G	G/G	G/G	T/T
Affx-123352466	CcLG03	4.34	C/C	T/T	C/C	---	T/T	C/C	C/C	C/C	T/T	C/C	T/T	C/C	T/T	C/C	---	C/C	T/T	T/T	C/C	C/C	T/T	C/C	C/C	C/C	T/T	C/C	C/C	T/T	T/T	T/T	C/C	T/T	C/C	T/T	C/C	C/C	T/T	T/T	C/C	T/T	C/C	C/C	---	C/C	C/C	C/C	T/T
Affx-123355867	CcLG03	5.09	A/A	C/C	A/A	---	C/C	A/A	A/A	A/A	C/C	A/A	C/C	A/A	C/C	A/A	---	A/A	C/C	C/C	A/A	A/A	C/C	A/A	A/A	C/C	C/C	A/A	A/A	C/C	C/C	C/C	A/A	C/C	A/A	C/C	A/A	A/A	C/C	C/C	A/A	C/C	A/A	A/A	---	A/A	A/A	A/A	C/C
Affx-123309283	CcLG03	5.09	T/T	C/C	T/T	T/T	C/C	T/T	T/T	T/T	C/C	T/T	C/C	T/T	C/C	T/T	---	T/T	C/C	C/C	---	T/T	C/C	T/T	T/T	C/C	C/C	T/T	T/T	C/C	C/C	C/C	T/T	C/C	T/T	C/C	T/T	T/T	C/C	C/C	T/T	C/C	T/T	T/T	---	T/T	T/T	T/T	C/C
Affx-123343729	CcLG03	5.09	C/C	T/T	C/C	C/C	T/T	C/C	C/C	C/C	T/T	C/C	T/T	C/C	T/T	C/C	---	C/C	T/T	T/T	C/C	C/C	T/T	C/C	C/C	T/T	T/T	C/C	C/C	T/T	T/T	T/T	C/C	---	C/C	T/T	C/C	C/C	T/T	T/T	C/C	T/T	C/C	C/C	---	C/C	C/C	C/C	T/T
Affx-123353994	CcLG03	25.69	T/T	C/C	C/C	C/C	C/C	T/T	T/T	T/T	C/C	T/T	T/T	T/T	C/C	T/T	T/T	T/T	C/C	C/C	T/T	---	C/C	T/T	C/C	C/C	---	T/T	T/T	C/C	T/T	---	T/T	T/T	---	T/T	T/T	T/T	C/C	T/T	T/T	C/C	C/C	C/C	T/T	T/T	T/T	T/T	C/C
Affx-123338030	CcLG03	25.69	T/T	C/C	C/C	C/C	C/C	T/T	T/T	T/T	C/C	T/T	T/T	T/T	C/C	T/T	T/T	T/T	C/C	C/C	T/T	---	C/C	T/T	C/C	C/C	T/T	T/T	T/T	C/C	T/T	---	T/T	T/T	T/T	T/T	T/T	T/T	C/C	T/T	T/T	C/C	C/C	C/C	T/T	T/T	T/T	T/T	C/C
Affx-123318893	CcLG03	25.69	C/C	T/T	T/T	T/T	T/T	C/C	C/C	C/C	T/T	C/C	C/C	C/C	T/T	C/C	C/C	C/C	T/T	T/T	C/C	---	T/T	---	T/T	T/T	C/C	C/C	C/C	T/T	C/C	---	C/C	C/C	C/C	C/C	C/C	C/C	T/T	C/C	C/C	T/T	T/T	T/T	C/C	C/C	C/C	C/C	T/T
Affx-123314625	CcLG03	25.69	C/C	T/T	T/T	T/T	T/T	C/C	C/C	C/C	T/T	C/C	C/C	C/C	T/T	C/C	C/C	C/C	T/T	T/T	C/C	---	T/T	---	T/T	T/T	C/C	C/C	C/C	T/T	C/C	---	C/C	C/C	C/C	C/C	C/C	C/C	T/T	C/C	C/C	T/T	T/T	T/T	C/C	C/C	C/C	C/C	T/T
Affx-123342786	CcLG03	25.69	C/C	T/T	T/T	T/T	T/T	C/C	C/C	C/C	T/T	C/C	C/C	---	T/T	C/C	C/C	C/C	T/T	T/T	C/C	---	T/T	---	T/T	T/T	C/C	C/C	C/C	T/T	C/C	---	C/C	C/C	C/C	C/C	C/C	C/C	T/T	C/C	C/C	T/T	T/T	T/T	C/C	C/C	C/C	C/C	T/T
Affx-123347911	CcLG03	25.69	T/T	C/C	C/C	C/C	C/C	T/T	T/T	T/T	C/C	T/T	T/T	---	C/C	T/T	T/T	T/T	C/C	C/C	T/T	---	C/C	---	C/C	C/C	T/T	---	T/T	C/C	T/T	---	T/T	T/T	T/T	T/T	T/T	T/T	C/C	T/T	T/T	C/C	C/C	C/C	T/T	T/T	T/T	T/T	C/C
Affx-123312369	CcLG03	25.69	C/C	T/T	T/T	T/T	T/T	C/C	C/C	C/C	T/T	C/C	C/C	---	T/T	C/C	C/C	C/C	T/T	T/T	C/C	---	T/T	---	T/T	T/T	C/C	C/C	C/C	T/T	C/C	---	C/C	C/C	C/C	C/C	C/C	C/C	T/T	C/C	C/C	T/T	T/T	T/T	C/C	C/C	C/C	C/C	T/T
Affx-123346649	CcLG03	25.69	A/A	G/G	G/G	G/G	G/G	A/A	A/A	A/A	G/G	A/A	A/A	---	G/G	A/A	A/A	A/A	G/G	G/G	A/A	---	G/G	---	G/G	G/G	A/A	A/A	A/A	G/G	A/A	---	A/A	A/A	A/A	A/A	A/A	A/A	G/G	A/A	A/A	G/G	G/G	G/G	A/A	A/A	A/A	A/A	G/G
Affx-123345386	CcLG03	25.69	A/A	G/G	G/G	G/G	G/G	A/A	A/A	A/A	G/G	A/A	A/A	A/A	G/G	A/A	A/A	A/A	G/G	G/G	A/A	---	G/G	---	G/G	G/G	A/A	A/A	A/A	G/G	A/A	---	A/A	A/A	A/A	A/A	A/A	A/A	G/G	A/A	A/A	G/G	G/G	G/G	A/A	A/A	A/A	A/A	G/G
Affx-123357620	CcLG03	25.69	A/A	C/C	C/C	C/C	C/C	A/A	A/A	A/A	C/C	A/A	A/A	A/A	C/C	A/A	A/A	A/A	C/C	C/C	A/A	---	C/C	---	C/C	C/C	A/A	A/A	A/A	C/C	A/A	---	A/A	A/A	A/A	A/A	A/A	A/A	C/C	A/A	A/A	C/C	C/C	C/C	A/A	A/A	A/A	A/A	C/C
Affx-123303986	CcLG03	25.69	G/G	A/A	A/A	A/A	A/A	G/G	G/G	G/G	A/A	G/G	G/G	G/G	A/A	G/G	G/G	G/G	A/A	A/A	G/G	---	A/A	---	A/A	A/A	G/G	G/G	G/G	A/A	G/G	---	G/G	G/G	G/G	G/G	G/G	G/G	A/A	G/G	G/G	A/A	A/A	A/A	G/G	G/G	G/G	G/G	A/A
Affx-123304730	CcLG03	25.69	A/A	C/C	C/C	C/C	C/C	A/A	A/A	A/A	C/C	A/A	A/A	---	C/C	A/A	A/A	A/A	C/C	C/C	A/A	---	C/C	---	C/C	C/C	A/A	A/A	A/A	C/C	A/A	---	A/A	A/A	A/A	A/A	A/A	A/A	C/C	A/A	A/A	C/C	C/C	C/C	A/A	A/A	A/A	A/A	C/C
Affx-123338196	CcLG03	25.69	G/G	A/A	A/A	A/A	A/A	G/G	G/G	G/G	A/A	G/G	G/G	---	A/A	G/G	G/G	G/G	A/A	A/A	G/G	---	A/A	---	A/A	A/A	G/G	G/G	G/G	A/A	G/G	---	G/G	G/G	G/G	G/G	G/G	G/G	A/A	G/G	G/G	A/A	A/A	A/A	G/G	G/G	G/G	G/G	A/A
Affx-123358439	CcLG03	25.69	G/G	A/A	A/A	A/A	A/A	G/G	G/G	G/G	A/A	G/G	G/G	G/G	A/A	G/G	G/G	G/G	A/A	A/A	G/G	---	A/A	---	A/A	A/A	G/G	G/G	G/G	A/A	G/G	---	G/G	G/G	G/G	G/G	G/G	G/G	A/A	G/G	G/G	A/A	A/A	A/A	G/G	G/G	G/G	G/G	A/A
Affx-123354187	CcLG03	25.69	G/G	A/A	A/A	A/A	A/A	G/G	G/G	G/G	A/A	G/G	G/G	---	A/A	G/G	G/G	G/G	A/A	A/A	G/G	---	A/A	---	A/A	A/A	G/G	G/G	G/G	A/A	G/G	---	G/G	G/G	G/G	G/G	G/G	G/G	A/A	G/G	G/G	---	A/A	A/A	G/G	G/G	G/G	G/G	A/A
Affx-123338740	CcLG03	25.69	A/A	G/G	G/G	---	G/G	A/A	A/A	A/A	G/G	A/A	A/A	A/A	G/G	A/A	A/A	A/A	G/G	G/G	A/A	G/G	G/G	---	G/G	G/G	A/A	A/A	A/A	G/G	A/A	---	A/A	A/A	A/A	A/A	A/A	A/A	G/G	A/A	A/A	A/A	G/G	G/G	A/A	A/A	A/A	A/A	G/G
Affx-123345074	CcLG03	29.94	G/G	A/A	A/A	---	A/A	G/G	G/G	G/G	A/A	G/G	G/G	G/G	A/A	G/G	G/G	G/G	A/A	A/A	G/G	A/A	A/A	G/G	G/G	A/A	G/G	G/G	G/G	A/A	G/G	A/A	G/G	G/G	G/G	G/G	G/G	G/G	A/A	G/G	G/G	G/G	G/G	G/G	G/G	G/G	G/G	G/G	A/A
Affx-123350471	CcLG03	29.94	A/A	G/G	G/G	A/A	G/G	A/A	A/A	A/A	G/G	A/A	A/A	A/A	G/G	A/A	A/A	A/A	G/G	G/G	A/A	G/G	G/G	A/A	A/A	G/G	A/A	A/A	A/A	G/G	A/A	G/G	A/A	A/A	A/A	A/A	A/A	A/A	G/G	A/A	A/A	A/A	A/A	A/A	A/A	A/A	A/A	A/A	G/G
Affx-123338148	CcLG03	30.68	A/A	G/G	G/G	A/A	G/G	A/A	A/A	A/A	G/G	A/A	A/A	A/A	G/G	A/A	A/A	A/A	G/G	G/G	A/A	G/G	G/G	A/A	A/A	G/G	A/A	A/A	A/A	G/G	A/A	G/G	A/A	A/A	A/A	A/A	A/A	A/A	G/G	A/A	A/A	A/A	A/A	A/A	A/A	A/A	A/A	A/A	G/G
Affx-123353731	CcLG03	30.68	T/T	G/G	G/G	T/T	G/G	T/T	T/T	T/T	G/G	T/T	T/T	T/T	G/G	T/T	T/T	T/T	G/G	G/G	T/T	G/G	G/G	T/T	T/T	G/G	T/T	T/T	T/T	G/G	T/T	G/G	T/T	T/T	T/T	T/T	T/T	T/T	G/G	T/T	T/T	T/T	T/T	T/T	T/T	T/T	T/T	T/T	G/G
Affx-123347289	CcLG03	31.42	T/T	C/C	C/C	T/T	C/C	T/T	T/T	T/T	C/C	T/T	T/T	T/T	C/C	T/T	T/T	T/T	C/C	C/C	T/T	C/C	C/C	T/T	T/T	T/T	T/T	T/T	T/T	C/C	T/T	C/C	T/T	T/T	T/T	T/T	T/T	T/T	C/C	T/T	T/T	T/T	T/T	T/T	T/T	T/T	T/T	T/T	C/C
Affx-123347219	CcLG03	31.42	A/A	G/G	G/G	---	G/G	A/A	A/A	A/A	G/G	A/A	A/A	A/A	G/G	A/A	A/A	A/A	G/G	G/G	A/A	G/G	G/G	A/A	A/A	A/A	A/A	A/A	A/A	G/G	A/A	G/G	A/A	---	A/A	A/A	A/A	A/A	G/G	A/A	A/A	A/A	A/A	A/A	A/A	A/A	A/A	A/A	G/G
Affx-123339063	CcLG03	31.42	A/A	G/G	G/G	---	G/G	A/A	A/A	A/A	G/G	A/A	A/A	---	G/G	A/A	A/A	A/A	G/G	G/G	A/A	G/G	G/G	A/A	A/A	A/A	A/A	A/A	A/A	G/G	A/A	G/G	A/A	---	A/A	A/A	A/A	A/A	G/G	A/A	A/A	A/A	A/A	A/A	A/A	A/A	A/A	A/A	G/G
Affx-123336736	CcLG03	31.42	A/A	G/G	G/G	---	G/G	A/A	A/A	A/A	G/G	A/A	A/A	---	G/G	A/A	A/A	A/A	G/G	G/G	A/A	G/G	G/G	A/A	A/A	A/A	A/A	A/A	A/A	G/G	A/A	G/G	A/A	A/A	A/A	A/A	A/A	A/A	G/G	A/A	A/A	A/A	A/A	A/A	A/A	A/A	A/A	A/A	G/G
Affx-123325832	CcLG03	31.42	T/T	G/G	G/G	---	G/G	T/T	T/T	T/T	G/G	T/T	T/T	---	G/G	T/T	T/T	T/T	G/G	G/G	T/T	G/G	G/G	T/T	T/T	T/T	T/T	T/T	T/T	G/G	T/T	G/G	T/T	T/T	T/T	T/T	T/T	T/T	G/G	T/T	T/T	T/T	T/T	T/T	T/T	T/T	T/T	T/T	G/G
Affx-123358181	CcLG03	31.42	A/A	G/G	G/G	---	G/G	A/A	A/A	A/A	G/G	A/A	A/A	A/A	G/G	A/A	A/A	A/A	G/G	G/G	A/A	G/G	G/G	A/A	A/A	A/A	A/A	A/A	A/A	G/G	A/A	G/G	A/A	A/A	A/A	A/A	A/A	A/A	G/G	A/A	A/A	A/A	A/A	A/A	A/A	A/A	A/A	A/A	G/G
Affx-123360602	CcLG03	31.42	G/G	T/T	T/T	G/G	T/T	G/G	G/G	G/G	T/T	G/G	G/G	---	T/T	G/G	G/G	G/G	T/T	T/T	G/G	T/T	T/T	G/G	G/G	G/G	G/G	G/G	G/G	T/T	G/G	T/T	G/G	G/G	G/G	G/G	G/G	G/G	T/T	G/G	G/G	G/G	G/G	G/G	G/G	G/G	G/G	G/G	T/T
Affx-123305834	CcLG03	31.42	T/T	G/G	G/G	T/T	G/G	T/T	T/T	T/T	G/G	T/T	T/T	T/T	G/G	T/T	T/T	T/T	G/G	G/G	T/T	G/G	G/G	T/T	T/T	T/T	T/T	T/T	T/T	G/G	T/T	G/G	T/T	T/T	T/T	T/T	T/T	T/T	G/G	T/T	T/T	T/T	T/T	T/T	T/T	T/T	T/T	T/T	G/G
Affx-123327630	CcLG03	31.42	G/G	A/A	A/A	G/G	A/A	G/G	G/G	G/G	A/A	G/G	G/G	G/G	A/A	G/G	G/G	G/G	A/A	A/A	G/G	A/A	A/A	G/G	G/G	G/G	G/G	G/G	G/G	A/A	G/G	A/A	G/G	G/G	G/G	G/G	G/G	G/G	A/A	G/G	G/G	G/G	G/G	G/G	G/G	G/G	G/G	G/G	A/A
Affx-123322044	CcLG03	31.42	A/A	C/C	C/C	A/A	C/C	A/A	A/A	A/A	C/C	A/A	A/A	A/A	C/C	A/A	A/A	A/A	C/C	C/C	A/A	C/C	C/C	A/A	A/A	A/A	A/A	A/A	A/A	C/C	A/A	C/C	A/A	A/A	A/A	A/A	A/A	A/A	C/C	A/A	A/A	A/A	A/A	A/A	A/A	A/A	A/A	A/A	C/C
Affx-123335507	CcLG03	31.42	C/C	A/A	A/A	C/C	A/A	C/C	C/C	C/C	A/A	C/C	C/C	C/C	A/A	C/C	C/C	C/C	A/A	A/A	C/C	A/A	A/A	C/C	C/C	C/C	C/C	C/C	C/C	A/A	C/C	A/A	C/C	C/C	C/C	C/C	C/C	C/C	A/A	C/C	C/C	C/C	C/C	C/C	C/C	C/C	C/C	C/C	A/A
Affx-123330054	CcLG03	31.42	C/C	T/T	T/T	---	T/T	C/C	C/C	C/C	T/T	C/C	C/C	C/C	T/T	C/C	C/C	C/C	T/T	T/T	C/C	T/T	T/T	C/C	C/C	C/C	C/C	C/C	C/C	T/T	C/C	T/T	C/C	C/C	C/C	C/C	C/C	C/C	T/T	C/C	C/C	C/C	C/C	C/C	C/C	C/C	C/C	C/C	T/T
Affx-123330050	CcLG03	31.42	T/T	C/C	C/C	T/T	C/C	T/T	T/T	T/T	C/C	T/T	T/T	---	C/C	T/T	T/T	T/T	C/C	C/C	T/T	C/C	C/C	T/T	T/T	T/T	T/T	T/T	T/T	C/C	T/T	C/C	T/T	T/T	T/T	T/T	T/T	T/T	C/C	T/T	T/T	T/T	T/T	T/T	T/T	T/T	T/T	T/T	C/C
Affx-123320861	CcLG03	31.42	C/C	T/T	T/T	C/C	T/T	C/C	C/C	C/C	T/T	C/C	C/C	C/C	T/T	C/C	C/C	C/C	T/T	T/T	C/C	T/T	T/T	C/C	C/C	C/C	C/C	C/C	C/C	T/T	C/C	T/T	C/C	C/C	C/C	C/C	C/C	C/C	T/T	C/C	C/C	C/C	C/C	C/C	C/C	C/C	C/C	C/C	T/T
Affx-123328857	CcLG03	31.42	G/G	T/T	T/T	G/G	T/T	G/G	G/G	G/G	T/T	G/G	G/G	G/G	T/T	G/G	G/G	G/G	T/T	T/T	G/G	T/T	T/T	G/G	G/G	G/G	G/G	G/G	G/G	T/T	G/G	T/T	G/G	G/G	G/G	G/G	G/G	G/G	T/T	G/G	G/G	G/G	G/G	G/G	G/G	G/G	G/G	G/G	T/T
Affx-123343347	CcLG03	31.42	C/C	A/A	A/A	C/C	A/A	C/C	C/C	C/C	A/A	C/C	C/C	C/C	A/A	C/C	C/C	C/C	A/A	A/A	C/C	A/A	A/A	C/C	C/C	C/C	C/C	C/C	C/C	A/A	C/C	A/A	C/C	C/C	C/C	C/C	C/C	C/C	A/A	C/C	C/C	C/C	C/C	C/C	C/C	C/C	C/C	C/C	A/A
Affx-123346318	CcLG03	32.96	C/C	T/T	T/T	C/C	T/T	C/C	C/C	C/C	T/T	C/C	C/C	C/C	T/T	C/C	C/C	C/C	T/T	T/T	C/C	T/T	T/T	C/C	C/C	C/C	C/C	C/C	C/C	T/T	C/C	---	C/C	C/C	C/C	C/C	C/C	C/C	T/T	C/C	C/C	C/C	C/C	C/C	C/C	C/C	C/C	C/C	T/T
Affx-123347229	CcLG03	32.96	G/G	T/T	T/T	G/G	T/T	G/G	G/G	G/G	T/T	G/G	G/G	G/G	T/T	G/G	G/G	G/G	T/T	T/T	G/G	T/T	T/T	G/G	G/G	G/G	G/G	G/G	G/G	T/T	G/G	---	G/G	G/G	G/G	G/G	G/G	G/G	T/T	G/G	G/G	G/G	G/G	G/G	G/G	G/G	G/G	G/G	T/T
Affx-123319377	CcLG03	32.96	G/G	A/A	A/A	G/G	A/A	G/G	G/G	G/G	A/A	G/G	G/G	G/G	A/A	G/G	G/G	G/G	A/A	A/A	G/G	A/A	A/A	G/G	G/G	G/G	G/G	G/G	G/G	A/A	G/G	---	G/G	G/G	G/G	G/G	G/G	G/G	A/A	G/G	G/G	G/G	G/G	G/G	G/G	G/G	G/G	G/G	A/A
Affx-123315486	CcLG03	35.31	G/G	T/T	T/T	G/G	T/T	G/G	G/G	G/G	T/T	G/G	G/G	G/G	T/T	G/G	G/G	G/G	T/T	T/T	G/G	T/T	T/T	G/G	G/G	G/G	G/G	G/G	G/G	T/T	G/G	T/T	G/G	G/G	G/G	---	G/G	G/G	T/T	G/G	G/G	G/G	G/G	G/G	G/G	T/T	G/G	G/G	T/T
Affx-123359036	CcLG03	35.31	C/C	T/T	T/T	---	T/T	C/C	C/C	C/C	T/T	C/C	C/C	---	T/T	C/C	C/C	C/C	T/T	T/T	C/C	T/T	T/T	C/C	C/C	C/C	C/C	C/C	C/C	T/T	C/C	T/T	C/C	C/C	C/C	T/T	C/C	C/C	T/T	C/C	C/C	C/C	C/C	C/C	C/C	T/T	C/C	C/C	T/T
Affx-123357443	CcLG03	35.31	A/A	G/G	G/G	---	G/G	A/A	A/A	A/A	G/G	A/A	A/A	A/A	G/G	A/A	A/A	A/A	G/G	G/G	A/A	G/G	G/G	A/A	A/A	A/A	A/A	A/A	A/A	G/G	A/A	G/G	A/A	A/A	A/A	G/G	A/A	A/A	G/G	A/A	A/A	A/A	A/A	A/A	A/A	G/G	A/A	A/A	G/G
Affx-123352920	CcLG03	35.31	C/C	T/T	T/T	---	T/T	C/C	C/C	C/C	T/T	C/C	C/C	C/C	T/T	C/C	C/C	C/C	T/T	T/T	C/C	T/T	T/T	C/C	C/C	C/C	C/C	C/C	C/C	T/T	C/C	T/T	C/C	C/C	C/C	T/T	C/C	C/C	T/T	C/C	C/C	C/C	C/C	C/C	C/C	T/T	C/C	C/C	T/T
Affx-123317749	CcLG03	35.31	A/A	C/C	C/C	A/A	C/C	A/A	A/A	A/A	C/C	A/A	A/A	A/A	C/C	A/A	A/A	A/A	C/C	C/C	A/A	C/C	C/C	A/A	A/A	A/A	A/A	A/A	A/A	C/C	A/A	C/C	A/A	A/A	A/A	C/C	A/A	A/A	C/C	A/A	A/A	A/A	A/A	A/A	A/A	C/C	A/A	A/A	C/C
Affx-123351058	CcLG03	35.31	T/T	C/C	C/C	---	C/C	T/T	T/T	T/T	C/C	T/T	T/T	---	C/C	T/T	T/T	T/T	C/C	C/C	T/T	C/C	C/C	T/T	T/T	T/T	T/T	T/T	T/T	C/C	T/T	C/C	T/T	T/T	T/T	C/C	T/T	T/T	C/C	T/T	T/T	T/T	T/T	T/T	T/T	C/C	T/T	T/T	C/C
Affx-123326078	CcLG03	35.31	A/A	G/G	G/G	---	G/G	A/A	A/A	A/A	G/G	A/A	A/A	---	G/G	A/A	A/A	A/A	G/G	G/G	A/A	G/G	G/G	A/A	A/A	A/A	A/A	A/A	A/A	G/G	A/A	G/G	A/A	A/A	A/A	G/G	A/A	A/A	G/G	A/A	A/A	A/A	A/A	A/A	A/A	G/G	A/A	A/A	G/G
Affx-123346907	CcLG03	35.31	A/A	G/G	G/G	A/A	G/G	A/A	A/A	A/A	G/G	A/A	A/A	---	G/G	A/A	A/A	A/A	G/G	G/G	A/A	G/G	G/G	A/A	A/A	A/A	A/A	A/A	A/A	G/G	A/A	G/G	A/A	A/A	A/A	G/G	A/A	A/A	G/G	A/A	A/A	A/A	A/A	A/A	A/A	G/G	A/A	A/A	G/G
Affx-123334856	CcLG03	35.31	T/T	C/C	C/C	---	C/C	T/T	T/T	T/T	C/C	T/T	T/T	T/T	C/C	T/T	T/T	T/T	C/C	C/C	T/T	C/C	C/C	T/T	T/T	T/T	T/T	T/T	T/T	C/C	T/T	C/C	T/T	T/T	T/T	C/C	T/T	T/T	C/C	T/T	T/T	T/T	T/T	T/T	T/T	C/C	T/T	T/T	C/C
Affx-123330832	CcLG03	35.31	C/C	T/T	T/T	C/C	T/T	C/C	C/C	C/C	T/T	C/C	C/C	C/C	T/T	C/C	C/C	C/C	T/T	T/T	C/C	T/T	T/T	C/C	C/C	C/C	C/C	C/C	C/C	T/T	C/C	T/T	C/C	C/C	C/C	T/T	C/C	C/C	T/T	C/C	C/C	C/C	C/C	C/C	C/C	T/T	C/C	C/C	T/T
Affx-123315082	CcLG03	35.31	G/G	A/A	A/A	G/G	A/A	G/G	G/G	G/G	A/A	G/G	G/G	G/G	A/A	G/G	G/G	G/G	A/A	A/A	G/G	A/A	A/A	G/G	G/G	G/G	G/G	G/G	G/G	A/A	G/G	A/A	G/G	G/G	G/G	A/A	G/G	G/G	A/A	G/G	G/G	G/G	G/G	G/G	G/G	A/A	G/G	G/G	A/A
Affx-123318803	CcLG03	35.31	G/G	A/A	A/A	G/G	A/A	G/G	G/G	G/G	A/A	G/G	G/G	G/G	A/A	G/G	G/G	G/G	A/A	A/A	G/G	A/A	A/A	G/G	G/G	G/G	G/G	G/G	G/G	A/A	G/G	A/A	G/G	G/G	G/G	A/A	G/G	G/G	A/A	G/G	G/G	G/G	G/G	G/G	G/G	A/A	G/G	G/G	A/A
Affx-123323882	CcLG03	35.31	G/G	A/A	A/A	---	A/A	G/G	G/G	G/G	A/A	G/G	G/G	---	A/A	G/G	G/G	G/G	A/A	A/A	G/G	A/A	A/A	G/G	G/G	G/G	G/G	G/G	G/G	A/A	G/G	A/A	G/G	G/G	G/G	A/A	G/G	G/G	A/A	G/G	G/G	G/G	G/G	G/G	G/G	A/A	G/G	G/G	A/A
Affx-123304108	CcLG03	35.31	T/T	C/C	C/C	---	C/C	T/T	T/T	T/T	C/C	T/T	T/T	---	C/C	T/T	T/T	T/T	C/C	C/C	T/T	C/C	C/C	T/T	T/T	T/T	T/T	T/T	T/T	C/C	T/T	C/C	T/T	T/T	T/T	C/C	T/T	T/T	C/C	T/T	T/T	T/T	T/T	T/T	T/T	C/C	T/T	T/T	C/C
Affx-123337450	CcLG03	35.31	G/G	A/A	A/A	---	A/A	G/G	G/G	G/G	A/A	G/G	G/G	---	A/A	G/G	G/G	G/G	A/A	A/A	G/G	A/A	A/A	G/G	G/G	G/G	G/G	G/G	G/G	A/A	G/G	A/A	G/G	G/G	G/G	A/A	G/G	G/G	A/A	G/G	G/G	G/G	G/G	G/G	G/G	A/A	G/G	G/G	A/A
Affx-123302915	CcLG03	35.31	C/C	T/T	T/T	C/C	T/T	C/C	C/C	C/C	T/T	C/C	C/C	C/C	T/T	C/C	C/C	C/C	T/T	T/T	C/C	T/T	T/T	C/C	C/C	C/C	C/C	C/C	C/C	T/T	C/C	T/T	C/C	C/C	C/C	T/T	C/C	C/C	---	C/C	C/C	C/C	C/C	C/C	C/C	T/T	C/C	C/C	T/T
Affx-123322489	CcLG03	35.31	G/G	T/T	T/T	G/G	T/T	G/G	G/G	G/G	T/T	G/G	G/G	G/G	T/T	G/G	G/G	G/G	T/T	T/T	G/G	T/T	T/T	G/G	G/G	G/G	G/G	G/G	G/G	T/T	G/G	T/T	G/G	G/G	G/G	T/T	G/G	G/G	T/T	G/G	G/G	G/G	G/G	G/G	G/G	T/T	G/G	G/G	T/T
Affx-123328039	CcLG03	41.27	C/C	T/T	C/C	C/C	C/C	C/C	C/C	C/C	T/T	C/C	C/C	---	T/T	C/C	C/C	C/C	T/T	T/T	C/C	T/T	C/C	C/C	C/C	C/C	C/C	C/C	C/C	T/T	C/C	T/T	T/T	C/C	C/C	T/T	C/C	C/C	T/T	C/C	C/C	C/C	C/C	C/C	C/C	T/T	C/C	---	T/T
Affx-123342364	CcLG03	41.27	C/C	T/T	C/C	C/C	C/C	C/C	C/C	C/C	T/T	C/C	C/C	---	T/T	C/C	C/C	C/C	T/T	T/T	C/C	T/T	C/C	C/C	C/C	C/C	C/C	C/C	C/C	T/T	C/C	T/T	T/T	---	C/C	T/T	C/C	C/C	T/T	C/C	C/C	C/C	C/C	C/C	C/C	T/T	C/C	T/T	T/T
Affx-123318257	CcLG03	42.03	A/A	G/G	A/A	A/A	A/A	A/A	A/A	A/A	G/G	A/A	A/A	---	G/G	A/A	A/A	A/A	G/G	G/G	A/A	G/G	A/A	A/A	A/A	G/G	A/A	A/A	A/A	G/G	A/A	G/G	G/G	A/A	A/A	G/G	A/A	A/A	G/G	A/A	A/A	A/A	A/A	A/A	A/A	G/G	A/A	---	G/G
Affx-123326662	CcLG03	42.03	A/A	C/C	A/A	A/A	A/A	A/A	A/A	A/A	C/C	A/A	A/A	A/A	C/C	A/A	A/A	A/A	C/C	C/C	---	C/C	A/A	A/A	A/A	C/C	---	A/A	A/A	C/C	A/A	C/C	C/C	A/A	A/A	C/C	A/A	A/A	C/C	---	A/A	A/A	A/A	A/A	A/A	C/C	A/A	---	C/C
Affx-123324834	CcLG03	42.03	A/A	G/G	A/A	A/A	A/A	A/A	A/A	A/A	G/G	A/A	A/A	A/A	G/G	A/A	A/A	A/A	G/G	G/G	A/A	G/G	A/A	A/A	A/A	G/G	---	A/A	A/A	G/G	A/A	G/G	G/G	A/A	A/A	G/G	A/A	A/A	G/G	---	A/A	A/A	A/A	A/A	A/A	G/G	A/A	---	G/G
Affx-123319215	CcLG03	42.03	C/C	T/T	C/C	C/C	C/C	C/C	C/C	C/C	T/T	C/C	C/C	---	T/T	C/C	C/C	C/C	T/T	T/T	---	T/T	C/C	C/C	C/C	T/T	---	C/C	C/C	T/T	C/C	T/T	T/T	C/C	C/C	T/T	C/C	C/C	T/T	---	C/C	C/C	C/C	C/C	C/C	T/T	C/C	---	T/T
Affx-123327199	CcLG03	42.03	C/C	T/T	C/C	C/C	C/C	C/C	C/C	C/C	T/T	C/C	C/C	---	T/T	C/C	C/C	C/C	T/T	T/T	C/C	T/T	C/C	C/C	C/C	T/T	C/C	C/C	C/C	T/T	C/C	T/T	T/T	C/C	C/C	T/T	C/C	C/C	T/T	C/C	C/C	C/C	C/C	C/C	C/C	T/T	C/C	---	T/T
Affx-123330104	CcLG03	42.03	T/T	C/C	T/T	T/T	T/T	T/T	T/T	T/T	C/C	T/T	T/T	T/T	C/C	T/T	T/T	T/T	C/C	C/C	T/T	C/C	T/T	T/T	T/T	C/C	T/T	T/T	T/T	C/C	T/T	C/C	C/C	T/T	T/T	C/C	T/T	T/T	C/C	T/T	T/T	T/T	T/T	T/T	T/T	C/C	T/T	---	C/C
Affx-123340363	CcLG03	42.03	T/T	C/C	T/T	T/T	T/T	T/T	T/T	T/T	C/C	T/T	T/T	---	C/C	T/T	T/T	T/T	C/C	C/C	T/T	C/C	T/T	T/T	T/T	C/C	---	T/T	T/T	C/C	T/T	C/C	C/C	---	T/T	C/C	T/T	T/T	C/C	---	T/T	T/T	T/T	T/T	T/T	C/C	T/T	---	C/C
Affx-123309889	CcLG03	42.03	A/A	G/G	A/A	A/A	A/A	A/A	A/A	A/A	G/G	A/A	A/A	A/A	G/G	A/A	A/A	A/A	G/G	G/G	---	G/G	A/A	A/A	A/A	G/G	---	A/A	A/A	G/G	A/A	G/G	G/G	A/A	A/A	G/G	A/A	A/A	G/G	---	A/A	A/A	A/A	A/A	A/A	G/G	A/A	---	G/G
Affx-123308974	CcLG03	42.03	C/C	T/T	C/C	C/C	C/C	C/C	C/C	C/C	T/T	C/C	C/C	C/C	T/T	C/C	C/C	C/C	T/T	T/T	C/C	T/T	C/C	C/C	C/C	T/T	---	C/C	C/C	T/T	C/C	T/T	T/T	C/C	C/C	T/T	C/C	C/C	T/T	---	C/C	C/C	C/C	C/C	C/C	T/T	C/C	---	T/T
Affx-123357732	CcLG03	42.03	A/A	G/G	A/A	A/A	A/A	A/A	A/A	A/A	G/G	A/A	A/A	A/A	G/G	A/A	A/A	A/A	G/G	G/G	A/A	G/G	A/A	A/A	A/A	G/G	---	A/A	A/A	G/G	A/A	G/G	G/G	A/A	A/A	G/G	A/A	A/A	G/G	---	A/A	A/A	A/A	A/A	A/A	G/G	A/A	---	G/G
Affx-123308058	CcLG03	42.03	G/G	T/T	G/G	G/G	G/G	G/G	G/G	G/G	T/T	G/G	G/G	G/G	T/T	G/G	G/G	G/G	T/T	T/T	G/G	T/T	G/G	G/G	G/G	T/T	---	G/G	G/G	T/T	G/G	T/T	T/T	G/G	G/G	T/T	G/G	G/G	T/T	---	G/G	G/G	G/G	G/G	G/G	T/T	G/G	---	T/T
Affx-123308015	CcLG03	42.03	A/A	C/C	A/A	A/A	A/A	A/A	A/A	A/A	C/C	A/A	A/A	---	C/C	A/A	A/A	A/A	C/C	C/C	---	C/C	A/A	A/A	A/A	C/C	---	A/A	A/A	C/C	A/A	C/C	C/C	---	A/A	C/C	A/A	A/A	C/C	---	A/A	A/A	A/A	A/A	A/A	C/C	A/A	---	C/C
Affx-123306769	CcLG03	42.03	A/A	G/G	A/A	A/A	A/A	A/A	A/A	A/A	G/G	A/A	A/A	A/A	G/G	A/A	A/A	A/A	G/G	G/G	A/A	G/G	A/A	A/A	A/A	G/G	---	A/A	A/A	G/G	A/A	G/G	G/G	A/A	A/A	G/G	A/A	A/A	G/G	---	A/A	A/A	A/A	A/A	A/A	G/G	A/A	---	G/G
Affx-123310918	CcLG03	42.03	C/C	A/A	C/C	C/C	C/C	C/C	C/C	C/C	A/A	C/C	C/C	---	A/A	C/C	C/C	C/C	A/A	A/A	C/C	A/A	C/C	C/C	C/C	A/A	---	C/C	C/C	A/A	C/C	A/A	A/A	C/C	C/C	A/A	C/C	C/C	A/A	---	C/C	C/C	C/C	C/C	C/C	A/A	C/C	---	A/A
Affx-123324838	CcLG03	42.03	G/G	A/A	G/G	G/G	G/G	G/G	G/G	G/G	A/A	G/G	G/G	G/G	A/A	G/G	G/G	G/G	A/A	A/A	G/G	A/A	G/G	G/G	G/G	A/A	---	G/G	G/G	A/A	G/G	A/A	A/A	G/G	G/G	A/A	G/G	G/G	A/A	---	G/G	G/G	G/G	G/G	G/G	A/A	G/G	---	A/A
Affx-123337645	CcLG03	42.03	G/G	A/A	G/G	G/G	G/G	G/G	G/G	G/G	A/A	G/G	G/G	G/G	A/A	G/G	G/G	G/G	A/A	A/A	G/G	A/A	G/G	G/G	G/G	A/A	---	G/G	G/G	A/A	G/G	A/A	A/A	G/G	G/G	A/A	G/G	G/G	A/A	---	G/G	G/G	G/G	G/G	G/G	A/A	G/G	---	A/A
Affx-123354146	CcLG03	42.03	G/G	A/A	G/G	G/G	G/G	G/G	G/G	G/G	A/A	G/G	G/G	G/G	A/A	G/G	G/G	G/G	A/A	A/A	G/G	A/A	G/G	G/G	G/G	A/A	---	G/G	G/G	A/A	G/G	A/A	A/A	G/G	G/G	A/A	G/G	G/G	A/A	---	G/G	G/G	G/G	G/G	G/G	A/A	G/G	---	A/A
Affx-123356793	CcLG03	42.03	G/G	A/A	G/G	G/G	G/G	G/G	G/G	G/G	A/A	G/G	G/G	G/G	A/A	G/G	G/G	G/G	A/A	A/A	G/G	A/A	G/G	G/G	G/G	A/A	---	G/G	G/G	A/A	G/G	A/A	A/A	G/G	G/G	A/A	G/G	G/G	A/A	---	G/G	G/G	G/G	G/G	G/G	A/A	G/G	---	A/A
Affx-123310421	CcLG03	42.03	A/A	G/G	A/A	A/A	A/A	A/A	A/A	A/A	G/G	A/A	A/A	A/A	G/G	A/A	A/A	A/A	G/G	G/G	A/A	G/G	A/A	A/A	A/A	G/G	A/A	A/A	A/A	G/G	A/A	G/G	G/G	A/A	A/A	G/G	A/A	A/A	G/G	A/A	A/A	A/A	A/A	A/A	A/A	G/G	A/A	---	G/G
Affx-123312758	CcLG03	42.75	C/C	T/T	C/C	C/C	C/C	C/C	C/C	C/C	T/T	C/C	C/C	C/C	T/T	C/C	C/C	C/C	T/T	T/T	C/C	T/T	C/C	C/C	C/C	T/T	C/C	C/C	C/C	T/T	C/C	T/T	C/C	C/C	C/C	T/T	C/C	C/C	T/T	C/C	C/C	C/C	C/C	C/C	C/C	T/T	C/C	C/C	T/T
Affx-123312565	CcLG03	42.75	T/T	C/C	T/T	T/T	T/T	T/T	T/T	T/T	C/C	T/T	T/T	T/T	C/C	T/T	T/T	T/T	C/C	C/C	T/T	C/C	T/T	T/T	T/T	C/C	---	T/T	T/T	C/C	T/T	C/C	T/T	T/T	T/T	C/C	T/T	T/T	C/C	---	T/T	T/T	T/T	T/T	T/T	C/C	T/T	T/T	C/C
Affx-123316682	CcLG03	42.75	C/C	T/T	C/C	C/C	C/C	C/C	C/C	C/C	T/T	C/C	C/C	---	T/T	C/C	C/C	C/C	T/T	T/T	C/C	T/T	C/C	C/C	C/C	T/T	---	C/C	C/C	T/T	C/C	T/T	C/C	---	C/C	T/T	C/C	C/C	T/T	---	C/C	C/C	C/C	C/C	C/C	T/T	C/C	C/C	T/T
Affx-123319814	CcLG03	42.75	C/C	T/T	C/C	C/C	C/C	C/C	C/C	C/C	T/T	C/C	C/C	---	T/T	C/C	C/C	C/C	T/T	T/T	C/C	T/T	C/C	C/C	C/C	T/T	C/C	C/C	C/C	T/T	C/C	T/T	C/C	C/C	C/C	T/T	C/C	C/C	T/T	C/C	C/C	C/C	C/C	C/C	C/C	T/T	C/C	C/C	T/T
Affx-123322266	CcLG03	42.75	T/T	G/G	T/T	T/T	T/T	T/T	T/T	T/T	G/G	T/T	T/T	T/T	G/G	T/T	T/T	T/T	G/G	G/G	T/T	G/G	T/T	T/T	T/T	G/G	---	T/T	T/T	G/G	T/T	G/G	T/T	T/T	T/T	G/G	T/T	T/T	G/G	---	T/T	T/T	T/T	T/T	T/T	G/G	T/T	T/T	G/G
Affx-123322407	CcLG03	42.75	A/A	C/C	A/A	A/A	A/A	A/A	A/A	A/A	C/C	A/A	A/A	---	C/C	A/A	A/A	A/A	C/C	C/C	A/A	C/C	A/A	A/A	A/A	C/C	A/A	A/A	A/A	C/C	A/A	C/C	A/A	---	A/A	C/C	A/A	A/A	C/C	A/A	A/A	A/A	---	A/A	A/A	C/C	A/A	---	C/C
Affx-123327380	CcLG03	42.75	T/T	C/C	T/T	T/T	T/T	T/T	T/T	T/T	C/C	T/T	T/T	T/T	C/C	T/T	T/T	T/T	C/C	C/C	T/T	C/C	T/T	---	T/T	C/C	---	T/T	T/T	C/C	T/T	C/C	T/T	T/T	T/T	C/C	T/T	T/T	C/C	---	T/T	T/T	T/T	T/T	T/T	C/C	T/T	T/T	C/C
Affx-123327412	CcLG03	42.75	C/C	T/T	C/C	C/C	C/C	C/C	C/C	C/C	T/T	C/C	---	---	T/T	C/C	C/C	C/C	T/T	T/T	C/C	T/T	C/C	C/C	C/C	T/T	C/C	C/C	C/C	T/T	C/C	T/T	C/C	C/C	C/C	T/T	C/C	C/C	T/T	C/C	C/C	C/C	C/C	C/C	C/C	T/T	C/C	C/C	T/T
Affx-123335882	CcLG03	42.75	C/C	T/T	C/C	C/C	C/C	C/C	C/C	C/C	T/T	C/C	C/C	C/C	T/T	C/C	C/C	C/C	T/T	T/T	C/C	T/T	C/C	C/C	C/C	T/T	---	C/C	C/C	T/T	C/C	T/T	C/C	C/C	C/C	T/T	C/C	C/C	T/T	---	C/C	C/C	C/C	C/C	C/C	T/T	C/C	C/C	T/T
Affx-123336654	CcLG03	42.75	T/T	C/C	T/T	T/T	T/T	T/T	T/T	T/T	C/C	T/T	T/T	---	C/C	T/T	T/T	T/T	C/C	C/C	T/T	C/C	T/T	T/T	T/T	C/C	---	T/T	T/T	C/C	T/T	C/C	T/T	T/T	T/T	C/C	T/T	T/T	C/C	---	T/T	T/T	T/T	T/T	T/T	C/C	T/T	T/T	C/C
Affx-123337183	CcLG03	42.75	T/T	C/C	T/T	T/T	T/T	T/T	T/T	T/T	C/C	T/T	T/T	T/T	C/C	T/T	T/T	T/T	C/C	C/C	T/T	C/C	T/T	T/T	T/T	C/C	---	T/T	T/T	C/C	T/T	C/C	T/T	T/T	T/T	C/C	T/T	T/T	C/C	---	T/T	T/T	T/T	T/T	T/T	C/C	T/T	T/T	C/C
Affx-123342012	CcLG03	42.75	T/T	C/C	T/T	T/T	T/T	T/T	T/T	T/T	C/C	T/T	T/T	---	C/C	T/T	---	T/T	C/C	C/C	T/T	C/C	T/T	---	---	C/C	---	T/T	T/T	C/C	T/T	C/C	T/T	---	T/T	C/C	T/T	T/T	C/C	---	T/T	T/T	T/T	T/T	T/T	C/C	T/T	T/T	C/C
Affx-123349892	CcLG03	42.75	C/C	T/T	C/C	C/C	C/C	C/C	C/C	C/C	T/T	C/C	C/C	---	T/T	C/C	C/C	C/C	T/T	T/T	C/C	T/T	C/C	C/C	C/C	T/T	---	C/C	C/C	T/T	C/C	T/T	C/C	---	C/C	T/T	C/C	C/C	T/T	---	C/C	C/C	C/C	C/C	C/C	T/T	C/C	C/C	T/T
Affx-123350314	CcLG03	42.75	T/T	C/C	T/T	T/T	T/T	T/T	T/T	T/T	C/C	T/T	T/T	---	C/C	T/T	T/T	T/T	C/C	C/C	T/T	C/C	T/T	T/T	T/T	C/C	---	T/T	T/T	C/C	T/T	C/C	T/T	---	T/T	C/C	T/T	T/T	C/C	---	T/T	T/T	T/T	T/T	T/T	C/C	T/T	T/T	C/C
Affx-123352592	CcLG03	42.75	T/T	C/C	T/T	T/T	T/T	T/T	T/T	T/T	C/C	T/T	T/T	T/T	C/C	T/T	T/T	T/T	C/C	C/C	T/T	C/C	T/T	T/T	T/T	C/C	T/T	T/T	T/T	C/C	T/T	C/C	T/T	T/T	T/T	C/C	T/T	T/T	C/C	T/T	T/T	T/T	T/T	T/T	T/T	C/C	T/T	---	C/C
Affx-123356433	CcLG03	42.75	C/C	T/T	C/C	C/C	C/C	C/C	C/C	C/C	T/T	C/C	C/C	---	T/T	C/C	C/C	C/C	T/T	T/T	C/C	T/T	C/C	C/C	C/C	T/T	C/C	C/C	C/C	T/T	C/C	T/T	C/C	C/C	C/C	T/T	C/C	C/C	T/T	C/C	C/C	C/C	C/C	C/C	C/C	T/T	C/C	C/C	T/T
Affx-123359321	CcLG03	42.75	T/T	C/C	T/T	T/T	T/T	T/T	T/T	T/T	C/C	T/T	T/T	T/T	C/C	T/T	T/T	T/T	C/C	C/C	T/T	C/C	T/T	T/T	T/T	C/C	T/T	T/T	T/T	C/C	T/T	C/C	T/T	T/T	T/T	C/C	T/T	T/T	C/C	T/T	T/T	T/T	T/T	T/T	T/T	C/C	T/T	---	C/C
Affx-123303981	CcLG03	42.75	G/G	A/A	G/G	G/G	G/G	G/G	G/G	G/G	A/A	G/G	G/G	---	A/A	G/G	G/G	G/G	A/A	A/A	G/G	A/A	G/G	G/G	G/G	A/A	G/G	G/G	G/G	A/A	G/G	A/A	G/G	G/G	G/G	A/A	G/G	G/G	A/A	G/G	G/G	G/G	G/G	G/G	G/G	A/A	G/G	G/G	A/A
[truncated: 4,976 more rows]
[truncated: 29 more columns]
