# Supplementary material for: An “Axiom Cajanus SNP Array” based high density genetic map and QTL mapping for high-selfing flower and seed quality traits in pigeonpea
Source: BMC Genomics. 2019 Mar 21;20:235. doi: 10.1186/s12864-019-5595-3 (PMC6429735; doi:10.1186/s12864-019-5595-3)
Supplement: Supplementary file 3 — Table S3. List of genes and their functions in the 42 kb region of the consistent QTL “qCl3.2” for cleistogamous flower. (XLSX 10 kb) [file 12864_2019_5595_MOESM3_ESM.xlsx]

## Sheet: Table S3
Table S3 : List of genes and their functions in the 42 kb region of the consistent QTL "qCl3.2" for cleistogamous flower trait
Gene	Function
C.cajan_08707	DNAJ heat shock N-terminal domain-containing protein; IPR001623 (DnaJ domain), IPR012336(Thioredoxin-like fold)
C.cajan_08708	uncharacterized mitochondrial protein AtMg00810-like [Glycine max]
C.cajan_08709	Rae1-like protein n=1 Tax=Morus notabilis RepID=W9R3T8_9ROSA
C.cajan_08710	uncharacterized protein LOC102670220 isoform X1 [Glycine max]
C.cajan_08711	FKBP-like peptidyl-prolyl cis-trans isomerase family protein; IPR000297(Peptidyl-prolyl cis-trans isomerase, PpiC-type); GO:0016853(isomerase activity)
C.cajan_08712	galactoside 2-alpha-L-fucosyltransferase-like protein; IPR004938 (Xyloglucan fucosyltransferase); GO:0008107 (galactoside 2-alpha-L-fucosyltransferase activity), GO:0016020 (membrane), GO:0042546 (cell wall biogenesis)
C.cajan_08713	Pentatricopeptide repeat (PPR) superfamily protein; IPR002885 (Pentatricopeptide repeat), IPR011990(Tetratricopeptide-like helical); GO:0005515 (protein binding)
C.cajan_08714	Pentatricopeptide repeat (PPR) superfamily protein; IPR002885 (Pentatricopeptide repeat), IPR011990(Tetratricopeptide-like helical); GO:0005515 (protein binding)
C.cajan_08715	response regulator 2; IPR010402 (CCT domain), IPR011006(CheY-like superfamily); GO:0000156 (phosphorelay response regulator activity), GO:0000160 (phosphorelay signal transduction system), GO:0005515 (protein binding)
C.cajan_08716	Vesicle transport v-SNARE family protein; IPR007705 (Vesicle transport v-SNARE, N-terminal), IPR010989 (t-SNARE); GO:0006886 (intracellular protein transport), GO:0016020(membrane), GO:0016192 (vesicle-mediated transport)
C.cajan_08717	no function found
C.cajan_08718	transcription factor BIM1-like [Glycine max]; IPR011598 (Myc-type, basic helix-loop-helix (bHLH) domain); GO:0046983(protein dimerization activity)
C.cajan_08719	uncharacterized protein At1g04910-like [Glycine max]; IPR019378(GDP-fucose protein O-fucosyltransferase)
C.cajan_08720	Oligopeptidase B, Serine peptidase, MEROPS family S09A n=1 Tax=Chloracidobacterium thermophilum (strain B) RepID=G2LFL2_CHLTF; IPR002470 (Peptidase S9A, prolyl oligopeptidase), IPR023302(Peptidase S9A, N-terminal domain); GO:0004252 (serine-type endopeptidase activity), GO:0006508 (proteolysis), GO:0008236 (serine-type peptidase activity), GO:0070008 (serine-type exopeptidase activity)
C.cajan_08721	lysosomal pro-X carboxypeptidase-like protein; IPR008758(Peptidase S28); GO:0006508 (proteolysis), GO:0008236(serine-type peptidase activity)
C.cajan_08722	BSD domain-containing protein; IPR005607 (BSD)
C.cajan_08723	no function found
C.cajan_08724	uncharacterized protein LOC100799293 [Glycine max]
C.cajan_08725	BSD domain-containing protein; IPR005607 (BSD)
C.cajan_08726	uncharacterized protein MAL13P1.304-like isoform X5 [Glycine max]
