# Supplementary material for: An “Axiom Cajanus SNP Array” based high density genetic map and QTL mapping for high-selfing flower and seed quality traits in pigeonpea
Source: BMC Genomics. 2019 Mar 21;20:235. doi: 10.1186/s12864-019-5595-3 (PMC6429735; doi:10.1186/s12864-019-5595-3)
Supplement: Supplementary file 4 — Table S4. List of genes and their functions in QTL regions for shriveled seeds trait. (XLSX 16 kb) [file 12864_2019_5595_MOESM4_ESM.xlsx]

## Sheet: Table S4
Table S4 : List of genes and their functions in QTL regions for shriveled seed trait
QTL	Gene	Function
qShS6.1	C.cajan_11346	Retrotransposon protein, putative, Ty1-copia subclass n=1 Tax=Oryza sativa subsp. japonica RepID=Q2QW17_ORYSJ; IPR012337 (Ribonuclease H-like domain); GO:0003676 (nucleic acid binding)
	C.cajan_11347	no function found
	C.cajan_11348	BTB/POZ domain-containing protein [Glycine max]; IPR027356(NPH3 domain)
	C.cajan_11349	hypothetical protein
	C.cajan_11350	Retrotransposon protein, putative, Ty1-copia subclass n=1 Tax=Oryza sativa subsp. japonica RepID=Q2RAY7_ORYSJ
	C.cajan_11351	no function found
	C.cajan_11352	no function found
	C.cajan_11353	uncharacterized protein LOC100820019 isoform X4 [Glycine max]; IPR012337 (Ribonuclease H-like domain), IPR025724 (GAG-pre-integrase domain); GO:0003676 (nucleic acid binding)
	C.cajan_11354	uncharacterized protein LOC100810744 isoform X4 [Glycine max]; IPR006869(Domain of unknown function DUF547)
	C.cajan_11355	no function found
	C.cajan_11356	uncharacterized mitochondrial protein AtMg00810-like [Glycine max]
	C.cajan_11357	electron carrier/protein disulfide oxidoreductase; IPR006869 (Domain of unknown function DUF547), IPR011991 (Winged helix-turn-helix DNA-binding domain), IPR012336 (Thioredoxin-like fold); GO:0009055 (electron carrier activity), GO:0015035 (protein disulfide oxidoreductase activity), GO:0035556 (intracellular signal transduction), GO:0045454 (cell redox homeostasis)
	C.cajan_11358	GDSL-like Lipase/Acylhydrolase superfamily protein; IPR001087 (Lipase, GDSL); GO:0006629 (lipid metabolic process), GO:0016787 (hydrolase activity)
qShS6.2	C.cajan_11502	DNA methyltransferase 1-associated protein; IPR027109 (SWR1-complex protein 4/DNA methyltransferase 1-associated protein 1); GO:0006281 (DNA repair), GO:0006338 (chromatin remodeling), GO:0035267 (NuA4 histone acetyltransferase complex), GO:0043967 (histone H4 acetylation), GO:0043968 (histone H2A acetylation)
	C.cajan_11503	Pathogenesis-related thaumatin superfamily protein; IPR001938(Thaumatin)
	C.cajan_11504	Unknown protein
	C.cajan_11505	Calcium-dependent lipid-binding (CaLB domain) family protein; IPR000008 (C2 domain); GO:0005515(protein binding)
	C.cajan_11506	methyl-CpG-binding domain-containing protein 13-like isoform X2 [Glycine max]; IPR016177 (DNA-binding domain); GO:0003677 (DNA binding), GO:0005634 (nucleus)
	C.cajan_11507	Transcription initiation factor TFIIE, beta subunit; IPR016656 (Transcription initiation factor TFIIE, beta subunit); GO:0005673 (transcription factor TFIIE complex), GO:0006367 (transcription initiation from RNA polymerase II promoter)
	C.cajan_11508	uncharacterized protein LOC100801905 isoform X5 [Glycine max]; IPR011008 (Dimeric alpha-beta barrel)
	C.cajan_11509	CLE15 protein n=1 Tax=Glycine max RepID=E9L561_SOYBN
	C.cajan_11510	DEAD-box ATP-dependent RNA helicase family protein; IPR001650(Helicase, C-terminal), IPR014001 (Helicase, superfamily 1/2, ATP-binding domain), IPR014014 (RNA helicase, DEAD-box type, Q motif), IPR027417 (P-loop containing nucleoside triphosphate hydrolase); GO:0003676 (nucleic acid binding), GO:0004386 (helicase activity), GO:0005524 (ATP binding), GO:0008026 (ATP-dependent helicase activity)
	C.cajan_11511	tetraspanin-10-like [Glycine max]; IPR018499 (Tetraspanin/Peripherin); GO:0016021 (integral component of membrane)
	C.cajan_11512	S1 RNA-binding domain-containing family protein n=2 Tax=Populus trichocarpa RepID=B9GWF8_POPTR; IPR012340 (Nucleic acid-binding, OB-fold); GO:0003723 (RNA binding)
	C.cajan_11513	GATA type zinc finger transcription factor family protein; IPR001781 (Zinc finger, LIM-type); GO:0008270 (zinc ion binding)
	C.cajan_11514	Remorin family protein; IPR005516 (Remorin, C-terminal)
	C.cajan_11515	uncharacterized protein At5g19025-like [Glycine max]
	C.cajan_11516	Myosin heavy chain-related protein; IPR019448 (EEIG1/EHBP1 N-terminal domain)
	C.cajan_11517	LURP-one-like protein; IPR025659 (Tubby C-terminal-like domain)
	C.cajan_11518	putative ribonuclease H protein At1g65750-like [Glycine max]; IPR012337(Ribonuclease H-like domain); GO:0003676 (nucleic acid binding)
	C.cajan_11519	Unknown protein
	C.cajan_11520	Protein kinase superfamily protein; IPR001611 (Leucine-rich repeat), IPR011009 (Protein kinase-like domain), IPR013210(Leucine-rich repeat-containing N-terminal, type 2); GO:0004672(protein kinase activity), GO:0005515 (protein binding), GO:0005524 (ATP binding), GO:0006468 (protein phosphorylation)
	C.cajan_11521	RNA-binding protein NOB1; IPR017117 (D-site 20S pre-rRNA nuclease)
	C.cajan_11522	actin depolymerizing factor 7; IPR002108 (Actin-binding, cofilin/tropomyosin type), IPR017904 (ADF/Cofilin/Destrin); GO:0003779 (actin binding), GO:0005622 (intracellular), GO:0015629 (actin cytoskeleton), GO:0030042(actin filament depolymerization)
	C.cajan_11523	serine/threonine dehydratase serine racemase; IPR001926 (Tryptophan synthase beta subunit-like PLP-dependent enzymes superfamily); GO:0006520 (cellular amino acid metabolic process), GO:0030170(pyridoxal phosphate binding)
	C.cajan_11524	uncharacterized protein LOC100809060 isoform X1 [Glycine max]; IPR012340(Nucleic acid-binding, OB-fold)
	C.cajan_11525	probable copper-transporting ATPase HMA5-like [Glycine max]; IPR001757 (Cation-transporting P-type ATPase), IPR023214 (HAD-like domain); GO:0000166 (nucleotide binding), GO:0005507 (copper ion binding), GO:0006812(cation transport), GO:0006825 (copper ion transport), GO:0016021 (integral component of membrane), GO:0019829 (cation-transporting ATPase activity), GO:0030001 (metal ion transport), GO…
	C.cajan_11526	Glutathione S-transferase family protein; IPR010987(Glutathione S-transferase, C-terminal-like), IPR012336(Thioredoxin-like fold); GO:0005515 (protein binding)
	C.cajan_11527	glutathione S-transferase F3; IPR010987(Glutathione S-transferase, C-terminal-like), IPR012336 (Thioredoxin-like fold); GO:0005515(protein binding)
	C.cajan_11528	uncharacterized mitochondrial protein AtMg00810-like [Glycine max]
	C.cajan_11529	Retrotransposon protein, putative, Ty1-copia subclass n=1 Tax=Oryza sativa subsp. japonica RepID=Q2RAY7_ORYSJ
	C.cajan_11530	glutathione peroxidase 6; IPR000889 (Glutathione peroxidase), IPR012336 (Thioredoxin-like fold); GO:0004602 (glutathione peroxidase activity), GO:0006979 (response to oxidative stress), GO:0055114 (oxidation-reduction process)
	C.cajan_11531	glutathione peroxidase 8; IPR000889 (Glutathione peroxidase), IPR012336 (Thioredoxin-like fold); GO:0004602 (glutathione peroxidase activity), GO:0006979 (response to oxidative stress), GO:0055114 (oxidation-reduction process)
	C.cajan_11532	putative DNA-binding protein ESCAROLA-like [Glycine max]; IPR005175 (Domain of unknown function DUF296)
	C.cajan_11533	Protein kinase superfamily protein; IPR011009 (Protein kinase-like domain), IPR011990 (Tetratricopeptide-like helical); GO:0004672 (protein kinase activity), GO:0005515 (protein binding), GO:0005524 (ATP binding), GO:0006468 (protein phosphorylation)
	C.cajan_11534	tubulin beta chain 2; IPR000217 (Tubulin), IPR023123 (Tubulin, C-terminal); GO:0003924 (GTPase activity), GO:0005200(structural constituent of cytoskeleton), GO:0005525 (GTP binding), GO:0005874 (microtubule), GO:0006184 (GTP catabolic process), GO:0007017 (microtubule-based process), GO:0043234 (protein complex), GO:0051258 (protein polymerization)
	C.cajan_11535	Unknown protein
	C.cajan_11536	LURP-one-like protein; IPR025659 (Tubby C-terminal-like domain)
	C.cajan_11537	glutamate-cysteine ligase; IPR006336 (Glutamate--cysteine ligase, GCS2); GO:0004357 (glutamate-cysteine ligase activity), GO:0006750 (glutathione biosynthetic process), GO:0042398 (cellular modified amino acid biosynthetic process)
	C.cajan_11538	Retrotransposon protein, putative, Ty3-gypsy subclass n=2 Tax=Oryza sativa subsp. japonica RepID=Q2QZU9_ORYSJ
	C.cajan_11539	Haloacid dehalogenase-like hydrolase (HAD) superfamily protein; IPR006439 (HAD hydrolase, subfamily IA), IPR023214 (HAD-like domain); GO:0008152 (metabolic process), GO:0016787 (hydrolase activity)
	C.cajan_11540	endonuclease/exonuclease/phosphatase family protein; IPR005135(Endonuclease/exonuclease/phosphatase)
	C.cajan_11541	no function found
	C.cajan_11542	bromo-adjacent homology (BAH) domain-containing protein; IPR000007 (Tubby, C-terminal), IPR001025 (Bromo adjacent homology (BAH) domain), IPR003618 (Transcription elongation factor S-II, central domain), IPR021916 (Protein of unknown function DUF3527); GO:0003682 (chromatin binding), GO:0005634(nucleus), GO:0008270 (zinc ion binding)
	C.cajan_11543	mitochondrial substrate carrier family protein B-like isoform X1 [Glycine max]; IPR018108 (Mitochondrial substrate/solute carrier), IPR023395 (Mitochondrial carrier domain)
	C.cajan_11544	ATP binding microtubule motor family protein; IPR001715 (Calponin homology domain), IPR001752 (Kinesin, motor domain), IPR027417 (P-loop containing nucleoside triphosphate hydrolase), IPR027640 (Kinesin-like protein); GO:0003777 (microtubule motor activity), GO:0005515 (protein binding), GO:0005524 (ATP binding), GO:0005871 (kinesin complex), GO:0007018(microtubule-based movement), GO:0008017 (mi…
	C.cajan_11545	uncharacterized protein LOC100305606 isoform X6 [Glycine max]; IPR019314 (Protein of unknown function DUF2365)
	C.cajan_11546	transcription factor GLABRA 3-like [Glycine max]; IPR002912 (ACT domain), IPR011598 (Myc-type, basic helix-loop-helix (bHLH) domain), IPR025610 (Transcription factor MYC/MYB N-terminal); GO:0008152 (metabolic process), GO:0016597 (amino acid binding), GO:0046983 (protein dimerization activity)
	C.cajan_11547	GMP synthase (glutamine-hydrolyzing), putative / glutamine amidotransferase, putative; IPR001674 (GMP synthase, C-terminal), IPR004739 (GMP synthase, N-terminal), IPR017926 (Glutamine amidotransferase), IPR022955 (GMP synthase); GO:0003922(GMP synthase (glutamine-hydrolyzing) activity), GO:0004066(asparagine synthase (glutamine-hydrolyzing) activity), GO:0005524(ATP binding), GO:0006164 (purine n…
	C.cajan_11548	uncharacterized protein LOC100776560 isoform X2 [Glycine max]; IPR022212 (Protein of unknown function DUF3741), IPR025486 (Domain of unknown function DUF4378)
	C.cajan_11549	UDP-N-acetylmuramoyl-L-alanyl-D-glutamate--2, 6-diaminopimelate ligase n=2 Tax=Triticeae RepID=M8CZJ8_AEGTA; IPR000713(Mur ligase, N-terminal), IPR004101 (Mur ligase, C-terminal), IPR013221 (Mur ligase, central); GO:0005524 (ATP binding), GO:0009058 (biosynthetic process), GO:0016874 (ligase activity)
	C.cajan_11550	plasma membrane intrinsic protein 1B; IPR000425 (Major intrinsic protein), IPR023271 (Aquaporin-like); GO:0005215(transporter activity), GO:0006810 (transport), GO:0016020(membrane)
	C.cajan_11551	short-chain dehydrogenase TIC 32, chloroplastic-like [Glycine max]; IPR002347 (Glucose/ribitol dehydrogenase); GO:0008152 (metabolic process), GO:0016491 (oxidoreductase activity)
	C.cajan_11552	Protein kinase superfamily protein; IPR011009 (Protein kinase-like domain); GO:0004672 (protein kinase activity), GO:0005524 (ATP binding), GO:0006468 (protein phosphorylation)
	C.cajan_11553	Cytochrome P450 superfamily protein; IPR001128 (Cytochrome P450); GO:0005506 (iron ion binding), GO:0020037 (heme binding), GO:0055114 (oxidation-reduction process)
	C.cajan_11554	n=1 Tax=Oryza sativa subsp. japonica RepID=Q7XRH5_ORYSJ
	C.cajan_11555	uncharacterized protein LOC102660817 [Glycine max]; IPR012337 (Ribonuclease H-like domain); GO:0003676 (nucleic acid binding), GO:0004523 (RNA-DNA hybrid ribonuclease activity)
	C.cajan_11556	no function found
	C.cajan_11557	BTB/POZ domain-containing protein; IPR011333 (BTB/POZ fold), IPR015943 (WD40/YVTN repeat-like-containing domain); GO:0005515 (protein binding), GO:0051260 (protein homooligomerization)
	C.cajan_11558	uncharacterized protein LOC100791666 isoform X1 [Glycine max]
	C.cajan_11559	PIF1-like helicase
	C.cajan_11560	BTB/POZ domain-containing protein; IPR015943 (WD40/YVTN repeat-like-containing domain); GO:0005515 (protein binding)
	C.cajan_11561	Peptidase M, neutral zinc metallopeptidase, zinc-binding site n=3 Tax=Nitrosococcus RepID=Q3JBI4_NITOC; IPR001930 (Peptidase M1, alanine aminopeptidase/leukotriene A4 hydrolase), IPR024601 (Peptidase M1, alanyl aminopeptidase, C-terminal); GO:0006508 (proteolysis), GO:0008237 (metallopeptidase activity), GO:0008270 (zinc ion binding)
	C.cajan_11562	ubiquitin-conjugating enzyme 5; IPR016135 (Ubiquitin-conjugating enzyme/RWD-like), IPR023313 (Ubiquitin-conjugating enzyme, active site); GO:0016881 (acid-amino acid ligase activity)
	C.cajan_11563	Retrotransposon protein, putative, Ty3-gypsy subclass n=2 Tax=Oryza sativa subsp. japonica RepID=Q2QZU9_ORYSJ
	C.cajan_11564	ARID/bright DNA-binding domain protein; IPR001606(ARID/BRIGHT DNA-binding domain); GO:0003677 (DNA binding), GO:0005622 (intracellular)
	C.cajan_11565	Elongation factor 1-alpha n=1 Tax=Medicago truncatula RepID=G7K8A4_MEDTR
	C.cajan_11566	RING finger protein 38-like isoform X2 [Glycine max]; IPR013083 (Zinc finger, RING/FYVE/PHD-type); GO:0005515(protein binding), GO:0008270 (zinc ion binding)
	C.cajan_11567	DNA repair helicase XPB1-like isoform X1 [Glycine max]; IPR001161(Helicase Ercc3), IPR001650 (Helicase, C-terminal), IPR014001 (Helicase, superfamily 1/2, ATP-binding domain), IPR027417 (P-loop containing nucleoside triphosphate hydrolase); GO:0003676 (nucleic acid binding), GO:0003677 (DNA binding), GO:0004003 (ATP-dependent DNA helicase activity), GO:0004386 (helicase activity), GO:0005524 (ATP…
	C.cajan_11568	zinc finger protein CONSTANS-LIKE 1-like [Glycine max]; IPR010402(CCT domain); GO:0005515 (protein binding)
	C.cajan_11569	PLAC8 family protein; IPR006461 (Uncharacterised protein family Cys-rich)
	C.cajan_11570	RING-H2 finger protein 2B; IPR013083 (Zinc finger, RING/FYVE/PHD-type); GO:0005515 (protein binding), GO:0008270 (zinc ion binding)
	C.cajan_11571	BTB/POZ domain-containing protein; IPR011333 (BTB/POZ fold); GO:0005515 (protein binding)
	C.cajan_11572	BEL1-like homeodomain protein 3-like isoform X2 [Glycine max]; IPR006563 (POX domain), IPR009057 (Homeodomain-like); GO:0003677 (DNA binding), GO:0003700 (sequence-specific DNA binding transcription factor activity), GO:0043565 (sequence-specific DNA binding)
	C.cajan_11573	transferring glycosyl group transferase; IPR006740 (Protein of unknown function DUF604)
	C.cajan_11574	Unknown protein
	C.cajan_11575	Unknown protein
	C.cajan_11576	no function found
	C.cajan_11577	no function found
	C.cajan_11578	Pentatricopeptide repeat (PPR) superfamily protein; IPR002885(Pentatricopeptide repeat), IPR011990 (Tetratricopeptide-like helical), IPR027434 (Homing endonuclease); GO:0004519(endonuclease activity), GO:0005515 (protein binding)
	C.cajan_11579	no function found
	C.cajan_11580	no function found
	C.cajan_11581	serine/threonine-protein kinase SRK2E-like isoform 1 [Glycine max]; IPR011009 (Protein kinase-like domain); GO:0004672(protein kinase activity), GO:0004674 (protein serine/threonine kinase activity), GO:0005524 (ATP binding), GO:0006468(protein phosphorylation)
	C.cajan_11582	embryo defective 1273 protein, putative
	C.cajan_11583	uncharacterized mitochondrial protein AtMg00810-like [Glycine max]
	C.cajan_11584	N-acetyl-gamma-glutamyl-phosphate reductase; IPR000534(Semialdehyde dehydrogenase, NAD-binding), IPR016040 (NAD(P)-binding domain), IPR023013 (N-acetyl-gamma-glutamyl-phosphate reductase, active site); GO:0003942 (N-acetyl-gamma-glutamyl-phosphate reductase activity), GO:0051287 (NAD binding), GO:0055114 (oxidation-reduction process)
	C.cajan_11585	2-oxoglutarate (2OG) and Fe(II)-dependent oxygenase superfamily protein; IPR002283 (Isopenicillin N synthase), IPR026992 (Non-haem dioxygenase N-terminal domain), IPR027443 (Isopenicillin N synthase-like); GO:0005506 (iron ion binding), GO:0016491 (oxidoreductase activity), GO:0055114 (oxidation-reduction process)
	C.cajan_11586	2-oxoglutarate (2OG) and Fe(II)-dependent oxygenase superfamily protein; IPR002283 (Isopenicillin N synthase), IPR026992 (Non-haem dioxygenase N-terminal domain), IPR027443 (Isopenicillin N synthase-like); GO:0005506 (iron ion binding), GO:0016491 (oxidoreductase activity), GO:0055114 (oxidation-reduction process)
	C.cajan_11587	unknown protein; FUNCTIONS IN: molecular_function unknown; INVOLVED IN: biological_process unknown; LOCATED IN: cellular_component unknown; EXPRESSED IN: 24 plant structures; EXPRESSED DURING: 13 growth stages; Has 30201 Blast hits to 17322 proteins in 780 species: Archae - 12; Bacteria - 1396; Metazoa - 17338; Fungi - 3422; Plants - 5037; Viruses - 0; Other Eukaryotes - 2996 (source: NCBI BLink).
	C.cajan_11588	DNA methyltransferase 1-associated protein; IPR027109 (SWR1-complex protein 4/DNA methyltransferase 1-associated protein 1); GO:0006281 (DNA repair), GO:0006338 (chromatin remodeling), GO:0035267 (NuA4 histone acetyltransferase complex), GO:0043967 (histone H4 acetylation), GO:0043968 (histone H2A acetylation)
	C.cajan_11589	putative nuclease HARBI1-like [Glycine max]
	C.cajan_11590	uncharacterized protein LOC102666742 [Glycine max]
	C.cajan_11591	uncharacterized protein LOC102664776 [Glycine max]
	C.cajan_11592	n=1 Tax=Oryza sativa subsp. japonica RepID=Q7XN66_ORYSJ
	C.cajan_11593	no function found
	C.cajan_11594	uncharacterized mitochondrial protein AtMg00810-like [Glycine max]
	C.cajan_11595	peroxisomal 3-ketoacyl-CoA thiolase 3; IPR002155(Thiolase), IPR016039 (Thiolase-like); GO:0003824 (catalytic activity), GO:0008152(metabolic process)
	C.cajan_11596	uncharacterized protein LOC100791666 isoform X2 [Glycine max]
	C.cajan_11597	oxidoreductase, 2OG-Fe(II) oxygenase family protein; IPR027450 (Alpha-ketoglutarate-dependent dioxygenase AlkB-like)
qShS9.1	C.cajan_22126	UDP-Glycosyltransferase superfamily protein; IPR002213(UDP-glucuronosyl/UDP-glucosyltransferase); GO:0008152(metabolic process)
	C.cajan_22127	protein n=1 Tax=Oryza sativa subsp. japonica RepID=C7IYR7_ORYSJ
	C.cajan_22128	glycogen/starch/alpha-glucan phosphorylase family protein; IPR000811(Glycosyl transferase, family 35); GO:0004645 (phosphorylase activity), GO:0005975 (carbohydrate metabolic process), GO:0008184(glycogen phosphorylase activity), GO:0030170 (pyridoxal phosphate binding)
	C.cajan_22129	UDP-glucose 6-dehydrogenase family protein; IPR017476 (UDP-glucose/GDP-mannose dehydrogenase); GO:0003979 (UDP-glucose 6-dehydrogenase activity), GO:0051287 (NAD binding), GO:0055114 (oxidation-reduction process)
