# Supplementary material for: An “Axiom Cajanus SNP Array” based high density genetic map and QTL mapping for high-selfing flower and seed quality traits in pigeonpea
Source: BMC Genomics. 2019 Mar 21;20:235. doi: 10.1186/s12864-019-5595-3 (PMC6429735; doi:10.1186/s12864-019-5595-3)
Supplement: Supplementary file 5 — Table S5. Epistatic QTLs among two years’ data for cleistogamous flower and shriveled seed in pigeonpea. (XLSX 15 kb) [file 12864_2019_5595_MOESM5_ESM.xlsx]

## Sheet: Table S5
Table S5: Epistatic QTLs among two years' data for cleistogamous flower and shriveled seed traits in pigeonpea
Trait ID	TraitName	CcLG	Position (cM)	LeftMarker1	RightMarker1	CcLG	Position (cM)	LeftMarker2	RightMarker2	LOD	PVE(%)	Add1	Add2	AddbyAdd
2	Cleisto_Y2	1	10	Affx-123351535	Affx-123331685	3	85	Affx-123348752	Affx-123306383	50.7063	5.8718	0	-0.5	0
1	Cleisto_Y1	1	15	Affx-123330332	Affx-123338337	4	30	Affx-123345683	Affx-123326396	27.8268	1.1529	0.1195	-0.1238	-0.1217
1	Cleisto_Y1	1	25	Affx-123334815	Affx-123308053	11	40	Affx-123302475	Affx-123358766	38.4166	1.1529	-0.1206	-0.1203	0.1244
1	Cleisto_Y1	1	30	Affx-123334815	Affx-123308053	7	50	Affx-123325116	Affx-123310885	32.2965	1.1524	0.1228	0.1214	0.1219
1	Cleisto_Y1	1	30	Affx-123334815	Affx-123308053	8	150	Affx-123318077	Affx-123328676	32.299	1.1537	0.1182	0.1272	0.1164
1	Cleisto_Y1	2	130	Affx-123360614	Affx-123331170	3	55	Affx-123314708	Affx-123318685	40.3895	1.1524	-0.1219	-0.1217	0.1222
2	Cleisto_Y2	2	130	Affx-123360614	Affx-123331170	3	75	Affx-123348752	Affx-123306383	409.63	5.8718	0.25	-0.25	0.25
1	Cleisto_Y1	2	95	Affx-123302971	Affx-123314369	4	30	Affx-123345683	Affx-123326396	41.6191	1.1528	-0.1199	-0.1233	0.122
1	Cleisto_Y1	2	135	Affx-123331170	Affx-123326253	5	5	Affx-123352454	Affx-123343977	40.5848	1.1528	-0.124	0.121	-0.1207
1	Cleisto_Y1	2	130	Affx-123360614	Affx-123331170	6	15	Affx-123312002	Affx-123348721	46.0129	3.6631	-0.251	-0.2475	0.0305
1	Cleisto_Y1	2	35	Affx-123337100	Affx-123309449	7	65	Affx-123336603	Affx-123318179	41.4084	1.1525	-0.1211	0.1235	-0.1204
1	Cleisto_Y1	2	95	Affx-123302971	Affx-123314369	8	150	Affx-123318077	Affx-123328676	41.391	1.1576	-0.1112	0.1338	-0.1115
1	Cleisto_Y1	2	60	Affx-123331525	Affx-123355297	10	20	Affx-123321834	Affx-123315212	46.0725	1.1741	0.033	-0.0308	-0.2483
1	Cleisto_Y1	2	130	Affx-123360614	Affx-123331170	11	60	Affx-123332555	Affx-123353227	40.8724	1.1526	-0.1221	-0.1204	0.1234
1	Cleisto_Y1	3	85	Affx-123348752	Affx-123306383	4	30	Affx-123345683	Affx-123326396	47.9696	5.3309	-0.3904	-0.1082	0.1081
2	Cleisto_Y2	3	80	Affx-123348752	Affx-123306383	4	5	Affx-123331967	Affx-123336580	33.0635	5.8718	-0.5	0	0
1	Cleisto_Y1	3	70	Affx-123334485	Affx-123313158	5	5	Affx-123352454	Affx-123343977	38.6021	1.1525	0.1216	-0.1211	-0.1229
2	Cleisto_Y2	3	80	Affx-123348752	Affx-123306383	5	0	Affx-123311298	Affx-123358253	441.608	5.8718	-0.25	0.25	0.25
1	Cleisto_Y1	3	90	Affx-123350704	Affx-123353756	6	15	Affx-123312002	Affx-123348721	73.3136	3.6632	0.0302	-0.2472	-0.2513
2	Cleisto_Y2	3	75	Affx-123348752	Affx-123306383	6	15	Affx-123312002	Affx-123348721	439.49	5.8718	-0.25	-0.25	-0.25
1	Cleisto_Y1	3	75	Affx-123348752	Affx-123306383	7	65	Affx-123336603	Affx-123318179	57.3713	5.3309	-0.2501	0.2485	0.0325
2	Cleisto_Y2	3	80	Affx-123348752	Affx-123306383	7	20	Affx-123326656	Affx-123317025	47.7148	5.8718	-0.5	0	0
1	Cleisto_Y1	3	75	Affx-123348752	Affx-123306383	8	150	Affx-123318077	Affx-123328676	63.2944	5.3349	-0.2309	0.2676	0.0503
2	Cleisto_Y2	3	75	Affx-123348752	Affx-123306383	8	125	Affx-123335390	Affx-123359274	445.055	5.8718	-0.25	0.25	0.25
1	Cleisto_Y1	3	55	Affx-123314708	Affx-123318685	9	5	Affx-123335276	Affx-123308282	35.1651	1.1524	-0.1223	0.1227	-0.121
2	Cleisto_Y2	3	80	Affx-123348752	Affx-123306383	9	5	Affx-123335276	Affx-123308282	44.076	5.8718	-0.5	0	0
1	Cleisto_Y1	3	55	Affx-123314708	Affx-123318685	10	30	Affx-123326162	Affx-123354863	37.9636	1.1529	-0.1206	0.1244	-0.1211
2	Cleisto_Y2	3	80	Affx-123348752	Affx-123306383	10	20	Affx-123321834	Affx-123315212	23.0493	5.8718	-0.5	0	0
1	Cleisto_Y1	3	80	Affx-123348752	Affx-123306383	11	60	Affx-123332555	Affx-123353227	49.1828	5.3309	-0.3904	-0.1082	0.108
2	Cleisto_Y2	3	90	Affx-123350704	Affx-123353756	11	35	Affx-123302475	Affx-123358766	400.929	2.905	0.3529	0	0.5
1	Cleisto_Y1	4	15	Affx-123356986	Affx-123349978	5	5	Affx-123352454	Affx-123343977	40.0026	1.1526	-0.1203	0.1224	-0.1226
1	Cleisto_Y1	4	30	Affx-123345683	Affx-123326396	6	15	Affx-123312002	Affx-123348721	19.4068	3.6628	-0.1401	-0.3585	0.14
1	Cleisto_Y1	4	5	Affx-123331967	Affx-123336580	7	35	Affx-123322507	Affx-123357812	59.8444	1.1749	0.0344	-0.0295	-0.2476
1	Cleisto_Y1	4	5	Affx-123331967	Affx-123336580	8	155	Affx-123318077	Affx-123328676	58.7498	1.1749	0.0344	-0.0294	-0.2475
1	Cleisto_Y1	4	30	Affx-123345683	Affx-123326396	9	35	Affx-123303094	Affx-123356890	29.171	1.1525	-0.1221	0.123	-0.1208
1	Cleisto_Y1	4	30	Affx-123345683	Affx-123326396	11	95	Affx-123303525	Affx-123328340	40.6791	1.1526	-0.1234	-0.1204	0.122
2	Cleisto_Y2	4	15	Affx-123356986	Affx-123349978	11	100	Affx-123303525	Affx-123328340	5.5643	1.8508	0.2557	-0.1596	-0.2394
1	Cleisto_Y1	5	15	Affx-123353782	Affx-123355941	6	25	Affx-123309712	Affx-123328878	40.9796	1.1529	0.1243	-0.12	-0.1209
1	Cleisto_Y1	5	5	Affx-123352454	Affx-123343977	7	80	Affx-123310993	Affx-123322796	38.2435	1.1526	0.1221	-0.12	-0.1229
1	Cleisto_Y1	5	5	Affx-123352454	Affx-123343977	8	30	Affx-123303727	Affx-123346666	39.7121	1.1526	0.1229	-0.1204	-0.1224
1	Cleisto_Y1	5	5	Affx-123352454	Affx-123343977	9	0	Affx-123358898	Affx-123358236	35.2307	1.1529	0.1197	-0.1188	-0.1248
1	Cleisto_Y1	5	15	Affx-123353782	Affx-123355941	10	30	Affx-123326162	Affx-123354863	39.6312	1.153	0.1243	-0.1199	-0.1208
1	Cleisto_Y1	5	5	Affx-123352454	Affx-123343977	11	60	Affx-123332555	Affx-123353227	42.358	1.1524	0.1226	-0.1216	-0.1217
2	Cleisto_Y2	5	25	Affx-123327468	Affx-123303958	10	30	Affx-123326162	Affx-123354863	5.6939	1.8241	-0.1383	0.2159	-0.2478
1	Cleisto_Y1	6	20	Affx-123349261	Affx-123340426	7	65	Affx-123336603	Affx-123318179	40.6877	1.1526	-0.1203	0.1233	-0.1215
1	Cleisto_Y1	6	20	Affx-123349261	Affx-123340426	8	150	Affx-123318077	Affx-123328676	42.3475	1.1565	-0.1122	0.133	-0.1118
1	Cleisto_Y1	6	25	Affx-123309712	Affx-123328878	9	15	Affx-123347266	Affx-123349661	36.5555	1.1525	-0.1208	-0.1215	0.1232
1	Cleisto_Y1	6	25	Affx-123309712	Affx-123328878	10	30	Affx-123326162	Affx-123354863	41.5862	1.1529	-0.1205	0.1244	-0.121
1	Cleisto_Y1	6	15	Affx-123312002	Affx-123348721	11	60	Affx-123332555	Affx-123353227	51.9497	3.6628	-0.3585	-0.1402	0.14
1	Cleisto_Y1	7	25	Affx-123308457	Affx-123356489	8	155	Affx-123318077	Affx-123328676	57.0416	1.1744	0.0338	-0.0301	-0.2477
1	Cleisto_Y1	7	60	Affx-123336603	Affx-123318179	9	5	Affx-123335276	Affx-123308282	34.3688	1.1528	0.1261	-0.1179	-0.1182
1	Cleisto_Y1	7	65	Affx-123336603	Affx-123318179	10	30	Affx-123326162	Affx-123354863	38.5261	1.1528	0.1225	-0.1197	-0.1228
1	Cleisto_Y1	7	35	Affx-123322507	Affx-123357812	11	5	Affx-123325352	Affx-123338572	50.7436	1.1748	-0.0295	0.0343	-0.2476
1	Cleisto_Y1	8	65	Affx-123301298	Affx-123333776	9	15	Affx-123347266	Affx-123349661	37.7503	1.1524	0.1211	-0.121	-0.123
1	Cleisto_Y1	8	150	Affx-123318077	Affx-123328676	10	30	Affx-123326162	Affx-123354863	40.1507	1.1573	0.1335	-0.1114	-0.1118
1	Cleisto_Y1	8	160	Affx-123314013	Affx-123310442	11	5	Affx-123325352	Affx-123338572	43.9088	1.175	-0.0293	0.0345	-0.2474
2	Cleisto_Y2	8	5	Affx-123336949	Affx-123303727	11	100	Affx-123303525	Affx-123328340	7.6091	2.4815	0.4401	-0.4128	0.001
1	Cleisto_Y1	9	15	Affx-123347266	Affx-123349661	11	145	Affx-123359846	Affx-123325693	38.2712	1.1527	-0.1187	0.1186	-0.1255
1	Cleisto_Y1	10	25	Affx-123326162	Affx-123354863	11	40	Affx-123302475	Affx-123358766	38.538	1.1532	-0.1201	-0.1204	0.1249
3	ShS_Y1	3	70	Affx-123334485	Affx-123313158	6	15	Affx-123312002	Affx-123348721	17.7452	8.472	-0.2559	0.0174	-0.2559
3	ShS_Y1	3	95	Affx-123345684	Affx-123347499	8	120	Affx-123335390	Affx-123359274	5.2352	6.0041	0.0438	0.2628	0.1769
3	ShS_Y1	6	15	Affx-123312002	Affx-123348721	8	120	Affx-123335390	Affx-123359274	20.2888	8.472	0.0174	0.2559	0.2559
3	ShS_Y1	3	95	Affx-123345684	Affx-123347499	11	35	Affx-123302475	Affx-123358766	5.7746	6.9383	0.1765	0.0468	0.3952
3	ShS_Y1	6	15	Affx-123312002	Affx-123348721	11	40	Affx-123302475	Affx-123358766	14.6318	8.472	0.0174	0.2559	0.2559
